# Supplementary material for: Rearrangement in the Hypervariable Region of JC Polyomavirus Genomes Isolated from Patient Samples and Impact on Transcription Factor-Binding Sites and Disease Outcomes
Source: Int J Mol Sci. 2022 May 20;23(10):5699. doi: 10.3390/ijms23105699 (PMC9144386; doi:10.3390/ijms23105699)
Supplement: Supplementary file 1 [file ijms-23-05699-s001.zip]

Archive with 7 entries (6 files):
- Supplemental Table S1 legend.pdf
- Supplemental Table S1.xlsx
- Supplemental Table S2.txt
- __MACOSX/
- __MACOSX/._Supplemental Table S1 legend.pdf
- __MACOSX/._Supplemental Table S1.xlsx
- __MACOSX/._Supplemental Table S2.txt
