# Supplementary material for: Rearrangement in the Hypervariable Region of JC Polyomavirus Genomes Isolated from Patient Samples and Impact on Transcription Factor-Binding Sites and Disease Outcomes
Source: Int J Mol Sci. 2022 May 20;23(10):5699. doi: 10.3390/ijms23105699 (PMC9144386; doi:10.3390/ijms23105699)
Supplement: Supplementary file 1 [file ijms-23-05699-s001.zip › Supplemental Table S1.xlsx]

## Sheet: 989_tissue_sources_curated_dec3
GenBankID	Block_Code	GenBankID	Length	PubMed	Tissue	Disease	SecondaryDisease	Note	RawIsolate	RawSource	Definition	BlockA_Information	BlockA_Sequence(s)	BlockB_Information	BlockB_Sequence(s)	BlockC_Information	BlockC_Sequence(s)	BlockD_Information	BlockD_Sequence(s)	BlockE_Information	BlockE_Sequence(s)	BlockF_Information	BlockF_Sequence(s)
J02226	ACEACEF	J02226	5130	6296460	Brain	PML			/strain="Mad1"		DEFINITION JC virus complete genome.	>J02226_blockA_11_37__>J02226_blockA_109_135	CCTGTATATATAAAAAAAAGGGAAGGG_GCTGTATATATAAAAAAAAGGGAAGGG			>J02226_blockC_37_91__>J02226_blockC_135_189	GATGGCTGCCAGCCAAGCATGAGCTCATACCTAGGGAGCCAACCAGCTAACAGCC_GATGGCTGCCAGCCAAGCATGAGCTCATACCTAGGGAGCCAACCAGCTAACAGCC			>J02226_blockE_92_109__>J02226_blockE_190_207	AGTAAACAAAGCACAAGG_AGTAAACAAAGCACAAGG	>J02226_blockF_208_276	GGAAGTGGAAAGCAGCCAAGGGAACATGTTTTGCGAGCCAGAGCTGTTTTGGCTTGTCACCAGCTGGCC
NC_001699	ACEACEF	NC_001699	5130	6296460	Brain	PML					DEFINITION JC polyomavirus, complete genome.	>NC_001699_blockA_11_37__>NC_001699_blockA_109_135	CCTGTATATATAAAAAAAAGGGAAGGG_GCTGTATATATAAAAAAAAGGGAAGGG			>NC_001699_blockC_37_91__>NC_001699_blockC_135_189	GATGGCTGCCAGCCAAGCATGAGCTCATACCTAGGGAGCCAACCAGCTAACAGCC_GATGGCTGCCAGCCAAGCATGAGCTCATACCTAGGGAGCCAACCAGCTAACAGCC			>NC_001699_blockE_92_109__>NC_001699_blockE_190_207	AGTAAACAAAGCACAAGG_AGTAAACAAAGCACAAGG	>NC_001699_blockF_208_276	GGAAGTGGAAAGCAGCCAAGGGAACATGTTTTGCGAGCCAGAGCTGTTTTGGCTTGTCACCAGCTGGCC
AF043241.1	ABCDEBCDEF	AF043241	314	9210030	CSF	PML	HIV			/note="isolated from cerebrospinal fluid of Italian AIDS patients"	DEFINITION JC virus non-coding regulatory region.	>AF043241.1_blockA_55_81	CCTGTATATATAAAAAAAAGGGAAGGT	>AF043241.1_blockB_82_103__>AF043241.1_blockB_182_203	AGGGAGGAGCTGGCTAAAACTG_AGGGAGGAGCTGGCTAAAACTG	>AF043241.1_blockC_104_158__>AF043241.1_blockC_204_258	GATGGCTGCCAGCCAAGCATGAGCTCATACCTAGGGAGCCAACCAGCTGCATAGT_GATGGCTGCCAGCCAAGCATGAGCTCATACCTAGGGAGCCAACCAGCTGCATAGT	>AF043241.1_blockD_159_169__>AF043241.1_blockD_259_269	CCTTAATCACA_CCTTAATCACA	>AF043241.1_blockE_170_187__>AF043241.1_blockE_270_287	AGTAAACAAAGCAGGGAG_AGTAAACAAAGCACAAGG	>AF043241.1_blockF_288_308	GGAAGTGGAAAGCAGCCAGGA
U61771	ABCDEF	U61771	5111	9262055	Urine		RA¹				DEFINITION Human JC virus complete genome.	>U61771_blockA_11_37	CCTGTATATATAAAAAAAAGGGAAGGT	>U61771_blockB_38_59	AGGGAGGAGCTGGCTAAAACTG	>U61771_blockC_60_114	GATGGCTGCCAGCCAAGCATGAGCTCATACCTAGGGAGCCAACCAGCTGACAGCC	>U61771_blockD_115_180	AGAGGGAGCCACTGGCACTGGCAGTTATAGTGAAACCCCTCCCATAGTCCTTAATCACA	>U61771_blockE_181_188	AGTAAACA	>U61771_blockF_194_257	GGAAGTGGAAAGCAGCCAGCACAGCATGTTTTGCGAGCCAGAGCTGTTTTGGCTTGTCACCAGCTGGCC
AF044714.1	ACEACEF	AF044714	324	9568974	Brain;Kidney					/tissue_type="brain; kidney"	DEFINITION JC virus regulatory region variant JCV-W1 sequence.	>AF044714.1_blockA_52_78__>AF044714.1_blockA_154_180	CCTGTATATATAAAAAAAAGGGAAGGG_CCTGTATATATAAAAAAAAGGGAAGGG			>AF044714.1_blockC_78_132__>AF044714.1_blockC_180_234	GATGGCTGCCAGCCAAGCATGAGCTCATACCTAGGGAGCCAACCAGCTAACAGCC_GATGGCTGCCAGCCAAGCATGAGCTCATACCTAGGGAGCCAACCAGCTAACAGCC			>AF044714.1_blockE_133_150__>AF044714.1_blockE_235_252	AGTAAACAAAGCACAAGG_AGTAAACAAAGCACAAGG	>AF044714.1_blockF_253_321	GGAAGTGGAAAGCAGCCAAGGGAACATGTTTTGCGAGCCAGAGCTGTTTTGGCTTGTCACCAGCTGGCC
AF044715.1	ACEACEACEF	AF044715	426	9568974	Brain;Kidney					/tissue_type="brain; kidney"	DEFINITION JC virus regulatory region variant JCV-W2 sequence.	>AF044715.1_blockA_52_78__>AF044715.1_blockA_154_180__>AF044715.1_blockA_256_282	CCTGTATATATAAAAAAAAGGGAAGGG_CCTGTATATATAAAAAAAAGGGAAGGG_CCTGTATATATAAAAAAAAGGGAAGGG			>AF044715.1_blockC_78_132__>AF044715.1_blockC_180_234__>AF044715.1_blockC_282_336	GATGGCTGCCAGCCAAGCATGAGCTCATACCTAGGGAGCCAACCAGCTAACAGCC_GATGGCTGCCAGCCAAGCATGAGCTCATACCTAGGGAGCCAACCAGCTAACAGCC_GATGGCTGCCAGCCAAGCATGAGCTCATACCTAGGGAGCCAACCAGCTAACAGCC			>AF044715.1_blockE_133_150__>AF044715.1_blockE_235_252__>AF044715.1_blockE_337_354	AGTAAACAAAGCACAAGG_AGTAAACAAAGCACAAGG_AGTAAACAAAGCACAAGG	>AF044715.1_blockF_355_423	GGAAGTGGAAAGCAGCCAAGGGAACATGTTTTGCGAGCCAGAGCTGTTTTGGCTTGTCACCAGCTGGCC
AF044716.1	ABCBCEF	AF044716	265	9568974	Brain;Kidney					/tissue_type="brain; kidney"	DEFINITION JC virus regulatory region variant JCV-W3 sequence.	>AF044716.1_blockA_52_78	CCTGTATATATAAAAAAAAGGGAAGGT	>AF044716.1_blockB_79_100__>AF044716.1_blockB_122_143	AGGGAGGAGCTGGCTAAAACTG_AGCTCATACCTAGCTAAAACTG	>AF044716.1_blockC_101_130__>AF044716.1_blockC_144_173	GATGGCTGCCAGCCAAGCATGAGCTCATAC_GATGGCTGCCAGCCAAGCATGAGCTCATAC			>AF044716.1_blockE_176_193	AGTAAACAAAGCACAAGG	>AF044716.1_blockF_194_262	GGAAGTGGAAAGCAGCCAAGGGAACATGTTTTGCGAGCCAGAGCTGTTTTGGCTTGTCACCAGCTGGCC
AF044717.1	ACEF	AF044717	226	9568974	Brain;Kidney					/tissue_type="brain; kidney"	DEFINITION JC virus regulatory region variant JCV-W4 sequence.	>AF044717.1_blockA_52_78	CCTGTATATATAAAAAAAAGGGAAGGG			>AF044717.1_blockC_78_132	GATGGCTGCCAGCCAAGCATGAGCTCATACCTAGGGAGCCAACCAGCTAACAGCC			>AF044717.1_blockE_133_150	AGTAAACAAAGCACAAGG	>AF044717.1_blockF_155_223	GGAAGTGGAAAGCAGCCAAGGGAACATGTTTTGCGAGCCAGAGCTGTTTTGGCTTGTCACCAGCTGGCC
AF044718.1	ABCDEF	AF044718	314	9568974	Brain;Kidney					/tissue_type="brain; kidney"	DEFINITION JC virus regulatory region variant JCV-W5 sequence.	>AF044718.1_blockA_52_78	CCTGTATATATAAAAAAAAGGGAAGGT	>AF044718.1_blockB_79_100	AGGGAGGAGCTGGCTAAAACTG	>AF044718.1_blockC_100_217	GATGGCTGCCAGCCAAGCATGAGCTCATACCTAGGGAGCCAACCAGCGAGCTGGCGATGGCTGCCAGCCAAGCATGAGCTCATACCTAGGGAGCCAACCAGCTGACCCTT	>AF044718.1_blockD_214_224	CCTTAATCACA	>AF044718.1_blockE_225_242	AGTAAACAAAGCACAAGG	>AF044718.1_blockF_243_311	GGAAGTGGAAAGCAGCCAAGGGAACATGTTTTGCGAGCCAGAGCTGTTTTGGCTTGTCACCAGCTGGCC
AF044719.1	ABCDEF	AF044719	311	9568974	Brain;Kidney					/tissue_type="brain; kidney"	DEFINITION JC virus regulatory region variant JCV-W7 sequence.	>AF044719.1_blockA_52_78	CCTGTATATATAAAAAAAAGGGAAGGT	>AF044719.1_blockB_79_100	AGGGAGGAGCTGGCTAAAACTG	>AF044719.1_blockC_101_155	GATGGCTGCCAGCCAAGCATGAGCTCATACCTAGGGAGCCAACCAGCTGACAGCC	>AF044719.1_blockD_156_221	AGAGGGAGCCACTGGCACTGGCAGTTATAGTGAAACCCCTCCCATAGTCCTTAATCACA	>AF044719.1_blockE_222_239	AGTAAACAAAGCACAAGG	>AF044719.1_blockF_240_308	GGAAGTGGAAAGCAGCCAAGGGAACATGTTTTGCGAGCCAGAGCTGTTTTGGCTTGTCACCAGCTGGCC
AF030114.1	ABCECF	AF030114	320	10211972	CSF	neurological disorder which could be consistent with PML	HIV		/isolate="patient 3"		DEFINITION JC virus regulatory region, patient 3.	>AF030114.1_blockA_56_82	CCTGTATATATAAAAAAAAGGGAAGGT	>AF030114.1_blockB_83_104	AGGGAGGAGCTGGCTAAAACTG	>AF030114.1_blockC_105_159__>AF030114.1_blockC_185_239	GATGGCTGCCAGCCAAGCATGAGCTCATACCTAGGGAGCCAACCAGCTGACAGCC_GATGGCTGCCAGCCAAGCATGAGCTCATACCTAGGGAGCCAACCAGCTGACAGCC			>AF030114.1_blockE_158_175	CCTAAACAAAGCACAAGG	>AF030114.1_blockF_256_276	GGAAGTGGAAAGCAGCCAAGG
AF030115.1	ABCBCEF	AF030115	337	10211972	CSF;Plasma	neurological disorder which could be consistent with PML	HIV		/isolate="patient 12"		DEFINITION JC virus regulatory region, patient 12.	>AF030115.1_blockA_56_82	CCTGTATATATAAAAAAAAGGGAAGGT	>AF030115.1_blockB_83_104__>AF030115.1_blockB_156_177	AGGGAGGAGCTGGCTAAAACTG_AGCCAGAGAAAGGCTAAAACTG	>AF030115.1_blockC_105_159__>AF030115.1_blockC_178_232	GATGGCTGCCAGCCAAGCATGAGCTCATACCTAGGGAGCCAACCAGCTGACAGCC_GATGGCTGCCAGCCAAGCATGAGCTCATACCTAGGGAGCCAACCAGCTGACAGCC			>AF030115.1_blockE_234_251	GAGAAACAAAGCACAAGG	>AF030115.1_blockF_273_293	GGGAGTGGAAAGCAGCCAAGG
AF030116.1	ABCDECDEF	AF030116	344	10211972	Plasma	neurological disorder which could be consistent with PML	HIV		/isolate="patient 13"		DEFINITION JC virus regulatory region, patient 13.	>AF030116.1_blockA_56_82	CCTGTATATATAAAAAAAAGGGAAGGT	>AF030116.1_blockB_83_104	AGGGAGGAGCTGGCTAAAACTG	>AF030116.1_blockC_105_159__>AF030116.1_blockC_193_234	GATGGCTGCCAGCCAAGCATGAGCTCATACCTAGGGAGCCAACCAGCTGACAGCC_CAAGCATGAGCTCATACCTAGGGAGCCAACCAGCTGACAGCC	>AF030116.1_blockD_160_167__>AF030116.1_blockD_235_242	AGAGGGAG_AGAGGGAG	>AF030116.1_blockE_187_194__>AF030116.1_blockE_262_279	AGTAAACA_AGTAAACAAAGCACAAGG	>AF030116.1_blockF_280_300	GGAAGTGGAAAGCAGCCAAGG
AF030117.1	ABCECEF	AF030117	319	10211972	CSF;Plasma	neurological disorder which could be consistent with PML	HIV		/isolate="patient 14"		DEFINITION JC virus regulatory region, patient 14.	>AF030117.1_blockA_56_82	CCTGTATATATAAAAAAAAGGGAAGGT	>AF030117.1_blockB_83_104	AGGGAGGAGCTGGCTAAAACTG	>AF030117.1_blockC_105_159__>AF030117.1_blockC_182_236	GATGGCTGCCAGCCAAGCATGAGCTCATACCTAGGGAGCCAACCAGCTGACAGCC_GTGGACTGCCAGCCAAGCATGAGCTCATACCTAGGGAGCCAACCAGCTGACAGCC			>AF030117.1_blockE_160_177__>AF030117.1_blockE_237_254	AGTAAACAAAGCACAAGG_AGTAAACAAAGCACAAGG	>AF030117.1_blockF_255_275	GGAAGTGGAAAGCAGCCAAGG
AF030118.1	ABCEFBCEF	AF030118	364	10211972	CSF	neurological disorder which could be consistent with PML	HIV		/isolate="patient 7"		DEFINITION JC virus regulatory region, patient 7.	>AF030118.1_blockA_56_82	CCTGTATATATAAAAAAAAGGGAAGGT	>AF030118.1_blockB_83_104__>AF030118.1_blockB_197_218	AGGGAGGAGCTGGCTAAAACTG_GCAGCCAAGCTGGCTAAAACTG	>AF030118.1_blockC_105_171__>AF030118.1_blockC_219_285	GATGGCTGCCAGCCAAGCATGAGCTCATACCTAGGGAGCCAACCAGCTGACCAACCCAGCTGACCAACCAGCTGACAGTA_GATGGCTGCCAGCCAAGCATGAGCTCATACCTAGGGAGCCAACCAGCTGACCAACCCAGCTGACCAACCAGCTGACAGTA			>AF030118.1_blockE_168_185__>AF030118.1_blockE_282_299	AGTAAACAAAGCACAAGG_AGTAAACAAAGCACAAGG	>AF030118.1_blockF_186_206__>AF030118.1_blockF_300_320	GGAAGTGGAAAGCAGCCAAGC_GGAAGTGGAAAGCAGCCAAGG
AF030119.1	ABCEBCEF	AF030119	361	10211972	CSF	neurological disorder which could be consistent with PML	HIV		/isolate="patient 8"		DEFINITION JC virus regulatory region, patient 8.	>AF030119.1_blockA_56_82	CCTGTATATATAAAAAAAAGGGAAGGT	>AF030119.1_blockB_83_104__>AF030119.1_blockB_179_200	AGGGAGGAGCTGGCTAAAACTG_AGGGAGGAGCTGGCTAAAACTG	>AF030119.1_blockC_105_159__>AF030119.1_blockC_201_255	GATGGCTGCCAGCCAAGCATGAGCTCATACCTAGGGAGCCAACCAGCTGACAGGC_GATGGCTGCCAGCCAAGCATGAGCTCATACCTAGGGAGCCAACCAGCTGACAGGC			>AF030119.1_blockE_167_184__>AF030119.1_blockE_263_280	AGTAAACAAAGCAGGGAG_AGTAAACAAAGCACAAGG	>AF030119.1_blockF_281_317	GGAAGTGGAAAGCAGCCGAAGCGAAGTGGAAAGCAGCCAAGG
AF030120.1	AFCDCDEF	AF030120	268	10211972	CSF	neurological disorder which could be consistent with PML	HIV		/isolate="patient 9"		DEFINITION JC virus regulatory region, patient 9.	>AF030120.1_blockA_56_82	CCTGTATATATAAAAAAAAGGGAAGGT			>AF030120.1_blockC_93_134__>AF030120.1_blockC_159_175	CAAGCATCAGCTCATACCTAGGGAGCCAACCAGCTAACAGCC_CTGGCATGAGCTCATAC	>AF030120.1_blockD_135_163__>AF030120.1_blockD_175_185	AGAGGGAGCCACTGGC_CCTTAATCACA	>AF030120.1_blockE_186_203	AGTAAACAAAGCACAAGG	>AF030120.1_blockF_77_97__>AF030120.1_blockF_204_224	GAAGGTAGGGAGGAGCCAAGC_GGAAGTGGAAAGCAGCCAAGG
AF030121.1	ABCEBCEF	AF030121	321	10211972	CSF	neurological disorder which could be consistent with PML	HIV		/isolate="patient 10"		DEFINITION JC virus regulatory region, patient 10.	>AF030121.1_blockA_56_82	CCTGTATATATAAAAAAAAGGGAAGGT	>AF030121.1_blockB_83_104__>AF030121.1_blockB_170_184	AGGGAGGAGCTGGCTAAAACTG_AAGAGCTGGCTAAAA	>AF030121.1_blockC_105_159__>AF030121.1_blockC_188_242	GATGGCTGCCAGCCAAGCATGAGCTCATACCTAGGGAGCCAACCAGCTGCAAGTA_GATGGCTGCCAGCCAAGCATGAGCTCATACCTAGGGAGCCAACCAGCTGCAAGTA			>AF030121.1_blockE_156_173__>AF030121.1_blockE_239_256	AGTAAACAAAGCACAAGA_AGTAAACAAAGCACAAGG	>AF030121.1_blockF_257_277	GGAAGTGGAAAGCAGCCAAGG
AF030122.1	ABCDEBCDEF	AF030122	351	10211972	Plasma	neurological disorder which could be consistent with PML	HIV		/isolate="patient 15"		DEFINITION JC virus regulatory region, patient 15.	>AF030122.1_blockA_56_82	CCTGTATATATAAAAAAAAGGGAAGGT	>AF030122.1_blockB_83_104__>AF030122.1_blockB_192_213	AGGGAGGAGCTGGCTAAAACTG_AGGGAGGAGCTGGCTAAAACTG	>AF030122.1_blockC_105_159__>AF030122.1_blockC_214_226	GATGGCTGCCAGCCAAGCATGAGCTCATACCTAGGGAGCCAACCAGCTGACAGCC_GATGGCTGCCAGC	>AF030122.1_blockD_160_167__>AF030122.1_blockD_257_264	AGAGGGAG_AGAGGGAG	>AF030122.1_blockE_172_189__>AF030122.1_blockE_269_286	AGTAAACAAAGCACAAAG_AGTAAACAAAGCACAAGG	>AF030122.1_blockF_287_307	GGAAGTGGAAAGCAGCCAAGG
AF030123.1	ABCECEF	AF030123	320	10211972	CSF	neurological disorder which could be consistent with PML	HIV		/isolate="patient 11"		DEFINITION JC virus regulatory region, patient 11.	>AF030123.1_blockA_56_82	CCTGTATATATAAAAAAAAGGGAAGGT	>AF030123.1_blockB_83_104	AGGGAGGAGCTGGCTAAAACTG	>AF030123.1_blockC_105_159__>AF030123.1_blockC_185_239	GATGGCTGCCAGCCAAGCATGAGCTCATACCTAGGGAGCCAACCAGCTGACAGCC_GATGGCTGCCAGCCAGGCATGAGCTCATACCTAGGGAGCCAACCAGCTGACAGCC			>AF030123.1_blockE_158_175__>AF030123.1_blockE_238_255	CCTAAACAAAGCACAAGG_CCTAAACAAAGCACAAGG	>AF030123.1_blockF_256_276	GGAAGTGGAAAGCAGCCAAGG
AF030124.1	ACEF	AF030124	250	10211972	Plasma	neurological disorder which could be consistent with PML	HIV		/isolate="patient 1"		DEFINITION JC virus regulatory region, patient 1.	>AF030124.1_blockA_56_82	CCTGTATATATAAAAAAAAGGGAAGGG			>AF030124.1_blockC_82_167	GATGGCTGCCAGCCAAGCATGAGCTCATAGGATGGCTGCCAGCCAAGCATGAGCTCATACCTAGGGAGCCAACCAGCTAACAGCC			>AF030124.1_blockE_168_185	AGTAAACAAAGCACAAAG	>AF030124.1_blockF_186_206	GGAAGTGGAAAGCAGCCAAGG
AF030125.1	ABCBCEF	AF030125	295	10211972	Plasma	neurological disorder which could be consistent with PML	HIV		/isolate="patient 2"		DEFINITION JC virus regulatory region, patient 2, clone 1.	>AF030125.1_blockA_56_82	CCTGTATATATAAAAAAAAGGGAAGGT	>AF030125.1_blockB_83_104__>AF030125.1_blockB_164_185	AGGGAGGAGCTGGCTAAAACTG_GGGGAGGAGCTGGCTAAAACTG	>AF030125.1_blockC_105_159__>AF030125.1_blockC_186_215	GATAGCTGCCAGCCAAGCATGAGCTCATACCTAGGGGGCCAACCAGCTAACAGCC_GATGGCTGCCAGCCAAGCATGAGCTCATAA			>AF030125.1_blockE_221_238	AGTAAACAAAGCACAAGG	>AF030125.1_blockF_231_251	GCACAAGGGGAGCAGCCAAGG
AF030126.1	ACECEF	AF030126	269	10211972	Plasma	neurological disorder which could be consistent with PML	HIV		/isolate="patient 2"		DEFINITION JC virus regulatory region, patient 2, clone 3.	>AF030126.1_blockA_56_82	CCTGTATATATAAAAAAAAGGGAAGGG			>AF030126.1_blockC_82_136__>AF030126.1_blockC_154_183	GATGGCTGCCAGCCAAGCATGAGCTCATACCTAGGGAGCCAACCAGCTAACAGCC_GGTGGCTGCCAGCCAAGCATGAGCTCATAC			>AF030126.1_blockE_137_154__>AF030126.1_blockE_187_204	AGTAAACAAAGCACAAGG_GGGAGCCAAAGCACAAGG	>AF030126.1_blockF_205_225	GGAAGTGGAAAGCAGCCAAGG
AF030127.1	ABCEACEF	AF030127	340	10211972	Plasma	neurological disorder which could be consistent with PML	HIV		/isolate="patient 2"		DEFINITION JC virus regulatory region, patient 2, clone 21.	>AF030127.1_blockA_56_82__>AF030127.1_blockA_177_203	CCTGTATATATAAAAAAAAGGGAAGGT_GCTGTATATATAAAAAAAAGGGAAGGG	>AF030127.1_blockB_83_104	AGGGAGGAGCTGGCTAAAACTG	>AF030127.1_blockC_105_159__>AF030127.1_blockC_203_257	GATGGCTGCCAGCCAAGCATGAGCTCATACCTAGGGAGCCAACCAGCTGACAGCC_GATGGCTGCCAGCCTAGGGAGCCAACCAGCTAACAGCC			>AF030127.1_blockE_160_177__>AF030127.1_blockE_258_275	AGTAAACAAAGCACAAGG_AGTAAACAAAGCACAAGG	>AF030127.1_blockF_276_296	GGAAGTGGAAAGCAGCCAAGG
AF030128.1	ACEF	AF030128	219	10211972	Plasma	neurological disorder which could be consistent with PML	HIV		/isolate="patient 2"		DEFINITION JC virus regulatory region, patient 2, clone 7.	>AF030128.1_blockA_56_82	CCTGTATATATAAAAAAAAGGGAAGGG			>AF030128.1_blockC_82_136	GATGGCTGCCAGCCAAGCATGAGCTCATACCTAGGGAGCCAACCAGCTAACAGCC			>AF030128.1_blockE_137_154	AGTAAACAAAGCACAAGG	>AF030128.1_blockF_155_175	GGAAGTGGAAAGCAGCCAAGG
AF043242.1	ABCDEFCDEFCDEF	AF043242	304	10321976	Brain	PML	HIV			/note="isolated from brain of PML patient"	DEFINITION JC virus strain 9A non-coding regulatory region.	>AF043242.1_blockA_10_36	CTCCTGTATATAAAAAAAAGGGAAGGT	>AF043242.1_blockB_37_58	AGGGAGGAGCTGGCTAAAACTG	>AF043242.1_blockC_59_113__>AF043242.1_blockC_152_176__>AF043242.1_blockC_211_235	GATGGCTGCCAGCCAAGCATGAGCTCATACCTAGGGAGCCAACCAGCTGACAGCC_CAAGGGAACAAACCAGCTGACAGCC_CAAGGGAACAAACCAGCTGACAGCC	>AF043242.1_blockD_114_121__>AF043242.1_blockD_177_184__>AF043242.1_blockD_236_243	AGAGGGAG_AGAGGGAG_AGAGGGAG	>AF043242.1_blockE_118_135__>AF043242.1_blockE_180_197__>AF043242.1_blockE_240_257	GGAGAACAAAGCACAAGG_GGGAGACAAAGCACAAGG_GGAGAACAAAGCACAAGG	>AF043242.1_blockF_136_156__>AF043242.1_blockF_195_215__>AF043242.1_blockF_258_278	GGAAGTGGAAAGCAGCCAAGG_AGGGGAAGTAAGCAGCCAAGG_GGAAGTGGAAAGCAGCCAAGG
AF047456.1	ABCDEBCDEF	AF047456	381	10321976	Brain	PML	HIV			/note="isolated from brain autopsy of AIDS patient"	DEFINITION JC virus non-coding regulatory region.	>AF047456.1_blockA_55_81	CCAGTATATATAAAAAAAAGGGAAGGT	>AF047456.1_blockB_82_103__>AF047456.1_blockB_182_203	AGGGAGGAGCTGGCTAAAACTG_AGGGAGGAGCTGGCTAAAACTG	>AF047456.1_blockC_104_158__>AF047456.1_blockC_204_258	GATGGCTGCCAGCCAAGCATGAGCTCATACCTAGGGAGCCAACCAGCTGCATAGT_GATGGCTGCCAGCCAAGCATGAGCTCATACCTAGGGAGCCAACCAGCTGCATAGT	>AF047456.1_blockD_159_169__>AF047456.1_blockD_259_269	CCTTAATCACA_CCTTAATCACA	>AF047456.1_blockE_170_187__>AF047456.1_blockE_271_288	AGTAAACAAAGCAGGGAG_GTAAATTAAAGCACAAGG	>AF047456.1_blockF_289_356	GGAAGTGGAAAGCAGCCAAGGGAGCATTTTTTGCGAGCCAGAGCTGTTTTGGCTTGTCACCAGCTGGCC
AF123405.1	BCDEF	AF123405	231	10353854	Urine		SLE				DEFINITION JC virus strain CY non-coding control region.			>AF123405.1_blockB_2_23	AGGGAGGAGCTGGCTAAAACTG	>AF123405.1_blockC_24_78	GATGGCTGCCAGCCAAGCATGAGCTCATACCTAGGGAGCCAACCAGCTGACAGCC	>AF123405.1_blockD_79_144	AGAGGGAGCCACTGGCACTGGCAGTTATAGTGAAACCCCTCCCATAGTCCTTAATCACA	>AF123405.1_blockE_145_162	AGTAAACAAAGCACAAGG	>AF123405.1_blockF_163_231	GGAAGTGGAAAGCAGCCAAGGGAACATGTTCTGCGAGCCAGAGCTGTTTTGGCTTGTCACCAGCTGGCC
AF123406.1	BCDEF	AF123406	231	10353854	Urine		SLE				DEFINITION JC virus strain CY non-coding control region.			>AF123406.1_blockB_2_23	AGGGAGGAGCTGGCTAAAACTG	>AF123406.1_blockC_24_78	GATGGCTGCCAGCCAAGCATGAGCTCATACCTAGGGAGCCAACCAGCTGACAGCC	>AF123406.1_blockD_79_144	AGAGGGAGCCACTGGCACTGGCAGTTATAGTGAAACCCCTCCCATAGTCCTTAATCACA	>AF123406.1_blockE_145_162	AGTAAACAAAGCACAAGG	>AF123406.1_blockF_163_231	GGAAGTGGAAAGCAGCCAAGGGAACATGTTTTGCGAGCCAGAGCTGTTTTGGCTTGTCACCAGCTGGCC
AF123407.1	BCDEF	AF123407	230	10353854	Urine		SLE				DEFINITION JC virus strain CY non-coding control region.			>AF123407.1_blockB_2_23	AGGGAGGAGCTGGCTAAAACTG	>AF123407.1_blockC_24_77	GATGGCTGCCGCCCAAGCATGAGCTCATACCTAGGGAGCCAACCAGCTGACAGCC	>AF123407.1_blockD_78_143	AGAGGGAGCCACTGGCACTGGCAGTTATAGTGAAACCCCTCCCATAGTCCTTAATCACA	>AF123407.1_blockE_144_161	AGTAAACAAAGCACAAGG	>AF123407.1_blockF_162_230	GGAAGTGGAAAGCAGCCAAGGGAACATGTTTTGCGAGCCAGAGCTGTTTTGGCTTGTCACCAGCTGGCC
AF123408.1	BCDEF	AF123408	232	10353854	Urine		SLE				DEFINITION JC virus strain CY non-coding control region.			>AF123408.1_blockB_2_23	AGGGAGGAGCTGGCTAAAACTG	>AF123408.1_blockC_24_78	GATGGCTGCCAGCCAAGCATGAGCTCATACCTAGGGAGCCAACCAGCTGACAGCC	>AF123408.1_blockD_79_144	AGAGGGAGCCACTGGCACTGGCAGTTATAGTGAAACCCCTCCCATAGTCCTTAATCACA	>AF123408.1_blockE_145_162	AGTAAACAAAGCCACAAG	>AF123408.1_blockF_164_232	GGAAGTGGAAAGCAGCCAAGGGAACATGTTCTGCGAGCCAGAGCTGTTTTGGCTTGTCACCAGCTGGCC
AF123409.1	BCDEF	AF123409	231	10353854	Urine		SLE				DEFINITION JC virus strain CY non-coding control region.			>AF123409.1_blockB_2_23	AGGGAGGAGCTGGCTAAAACTG	>AF123409.1_blockC_24_78	GATGGCTGCCAGCCAAGCATGAGCTCATACCTAGGGAGCCAACCAGCTGACAGCC	>AF123409.1_blockD_79_144	AGAGGGAGCCACTGGCACTGGCAGTTATAGTGAAACCCCTCCCATAGTCCTTAATCACA	>AF123409.1_blockE_145_162	AGTAAACAAAGCACAAGG	>AF123409.1_blockF_163_231	GGAATTGGAAAGCAGCCAAGGGAACATGTTCTGCAAACCAGAACTGTTTTGGCTTGTCACCAGCTGGCC
AF123429.1	BCDEF	AF123429	231	10353854	Urine		SLE				DEFINITION JC virus strain CY non-coding control region.			>AF123429.1_blockB_2_23	AGGGAGGAGCTGGCTAAAACTG	>AF123429.1_blockC_24_78	GATGGCTGCCAGCCAAGCATGAGCTCATACCTAGGGAGCCAACCAGCTGACAGCC	>AF123429.1_blockD_79_144	AGAGGGAGCCACTGGCACTGGCAGTTATAGTGAAACCCCTCCCATAGTCCTTAATCACA	>AF123429.1_blockE_145_162	AGTAAACAAAGCACAAGG	>AF123429.1_blockF_163_231	GGAAGTGGAAAGCAGCCAAGGGAACATGTTCTGCGAGCCAGAGCTGTTTTGGCTTGTCACCAGCTGGCC
AF123430.1	BCDEF	AF123430	231	10353854	Urine		SLE				DEFINITION JC virus strain CY non-coding control region.			>AF123430.1_blockB_2_23	AGGGAGGAGCTGGCTAAAACTG	>AF123430.1_blockC_24_78	GATGGCTGCCAGCCAAGCATGAGCTCATACCTAGGGAGCCAACCAGCTGACAGCC	>AF123430.1_blockD_79_144	AGAGGGAGCCACTGGCACTGGCAGTTATAGTGAAACCCCTCCCATAGTCCTTAATCACA	>AF123430.1_blockE_145_162	AGTAAACAAAGCACAAGG	>AF123430.1_blockF_163_231	GGAAGTGGAAAGCAGCCAAGGGAACATGTTTTGCGAGCCAGAGCTGTTTTGGCTTGTCACCAGCTGGCC
AF123431.1	BCDEF	AF123431	232	10353854	Urine		SLE				DEFINITION JC virus strain CY non-coding control region.			>AF123431.1_blockB_2_23	AGGGAGGAGCTGGCTAAAACTG	>AF123431.1_blockC_24_78	GATGGCTGCCAGCCAAGCATGAGCTCATACCTAGGGAGCCAACCAGCTGACAGCC	>AF123431.1_blockD_79_144	AGAGGGAGCCACTGGCACTGGCAGTTATAGTGAAACCCCTCCCATAGTCCTTAATCACA	>AF123431.1_blockE_145_162	AGTAAACAAAGCCACAAG	>AF123431.1_blockF_164_232	GGAAGTGGAAAGCAGCCAAGGGAACATGTTCTGCGAGCCAGAGCTGTTTTGGCTTGTCACCAGCTGGCC
AF030085	ACE	AF030085	5128	10644357	Brain	PML			/isolate="Japanese PML patient"		DEFINITION JC virus strain Tokyo-1, complete genome.	>AF030085_blockA_11_37	CCTGTATATATAAAAAAAAGGGAAGGG			>AF030085_blockC_37_91	GATGGCTGCCAGCCAAGCATGAGCTCATACCTAGGGAGCCAACCAGCAGACCACA			>AF030085_blockE_92_109	AGTAAACAAAGCACAAGG
AF258303.1	ABCEBCEF	AF258303	312	11031693	CSF	Suspected of PML			/isolate="61D1"		DEFINITION JC virus isolate 61D1 transcriptional regulatory region.	>AF258303.1_blockA_11_37	CCTGTATATATAAAAAAAAGGGAAGGT	>AF258303.1_blockB_38_59__>AF258303.1_blockB_131_152	AGGGAGGAGCTGGCTAAAACTG_AAGGGGAAGCTGGCTAAAACTG	>AF258303.1_blockC_60_114__>AF258303.1_blockC_153_207	GATGGCTGCCAGCCAAGCATGAGCTCATACCTAGGGAGCCAACCAGCTGACAGCC_GATGGCTGCCAGCCAAGCATGAGCTCATACCTAGGGAGCCAACCAGCTGACAGCC			>AF258303.1_blockE_117_134__>AF258303.1_blockE_210_227	AGTAAACAAAGCACAAGG_AGTAAACAAAGCACAAGG	>AF258303.1_blockF_228_296	GGAAGTGGAAAGCAGCCAAGGGAACATGTTTTGCGAGCCAGAGCTGTTTTGGCTTGTCACCAGCTGGCC
AF258304.1	ABCBCDEF	AF258304	313	11031693	CSF	Suspected of PML			/isolate="93D1"		DEFINITION JC virus isolate 93D1 transcriptional regulatory region.	>AF258304.1_blockA_11_37	CCTGTATATATAAAAAAAAGGGAAGGT	>AF258304.1_blockB_38_59__>AF258304.1_blockB_111_132	AGGGAGGAGCTGGCTAAAACTG_AGCCAGGAGCTGGCTAAAACTG	>AF258304.1_blockC_60_114__>AF258304.1_blockC_133_187	GATGGCTGCCAGCCAAGCATGAGCTCATACCTAGGGAGCCAACCAGCTGACAGCC_GATGGCTGCCAGCCAAGCATGAGCTCATACCTAGGGAGCCAACCAGCTGACAGCC	>AF258304.1_blockD_186_228	CCAGAGGGAGCCCTGGCTGCCCCTCCCATAGTCCTTAATCACA	>AF258304.1_blockE_229_236	AGTAAACA	>AF258304.1_blockF_237_305	AAGAGTGGAAAGCAGCCAAGGGAACATGTTTTGCGAGCCAGAGCTGTCACCAGCTGGCCATGGTTCTTC
AF258305.1	ABCDECDEF	AF258305	359	11031693	CSF	Suspected of PML			/isolate="107D1"		DEFINITION JC virus isolate 107D1 transcriptional regulatory region.	>AF258305.1_blockA_11_37	CCTGTATATATAAAAAAAAGGGAAGGT	>AF258305.1_blockB_38_59	AGGGAGGAGCTGGCTAAAACTG	>AF258305.1_blockC_60_114__>AF258305.1_blockC_169_223	GATGGCTGCCAGCCAAGCATGAGCTCATACCTAGGGAGCCAACCAGCTTACAGCC_GATGGCTGCCAGCCAAGCATGAGCTCATACCTAGGGAGCCAACCAGCTGACAGCC	>AF258305.1_blockD_108_150__>AF258305.1_blockD_217_259	TACAGCCAGAGGGAGCAAACCCCTCCCATAGTCCTTAATCACA_GACAGCCAGAGGGAGCAAACCCCTCCCATAGTCCTTAATCACA	>AF258305.1_blockE_151_168__>AF258305.1_blockE_260_277	AGTAAACAAAGCACAAGG_AGTAAACAAAGCACAAGG	>AF258305.1_blockF_278_346	GGAAGTGGAAAGCAGCCGAGGGAACATGTTTTGCGAGCCAAAACTGTTTTGGCTTGTCACCAGCTGGCC
AF258306.1	ABCDF	AF258306	307	11031693	CSF	Suspected of PML			/isolate="108D1"		DEFINITION JC virus isolate 108D1 transcriptional regulatory region.	>AF258306.1_blockA_11_37	CCTGTATATATAAAAAAAAGGGAAGGT	>AF258306.1_blockB_38_59	AGGGAGGAGCTGGCTAAAACTG	>AF258306.1_blockC_60_114	GATGGCTGCCAGCCAAGCATGAGCTCATACCTAGGGAGCCAACCAGCTTACAGCC	>AF258306.1_blockD_115_218	AGAGGGAGCCACTGGCCTATGGATTTATAGTGAAACCCCGATCATAGTCCTTAATAAAT			>AF258306.1_blockF_223_294	ACAAGTGGAAAGCAGCCAAGGGAACATGTTTTGCGAGCCAGAGCTGTTTTGGCTTGTCACCAGCTGGCC
AF258307.1	ABCEF	AF258307	305	11031693	CSF	Suspected of PML			/isolate="110D1"		DEFINITION JC virus isolate 110D1 transcriptional regulatory region.	>AF258307.1_blockA_11_37	CCTGTATATATAAAAAAAAGGGAAGGT	>AF258307.1_blockB_38_59	AGGGAGGAGCTGGCTAAAACTG	>AF258307.1_blockC_60_199	GATGGCTGCCAGCCAAGCATGAGCTCATACCTAGGGAGCCAACCCTGACATAGCCCAAGCATGAACTCCAGTGCGTAAGGTCAACCAGCTGACAGCC			>AF258307.1_blockE_206_223	AGTAAACAAAGCACAAGG	>AF258307.1_blockF_224_292	GGAAGTGGAAAGCAGCCAAGGGAACATGTTTTGCGAGCCAGAGCTGTTTTGGCTTGTCACCAGCTGGCC
AF258308.1	ABCDEF	AF258308	390	11031693	CSF	Suspected of PML	HIV		/isolate="112D1"		DEFINITION JC virus isolate 112D1 transcriptional regulatory region.	>AF258308.1_blockA_11_37	CCTGTATATATAAAAAAAAGGGAAGGT	>AF258308.1_blockB_38_59	AGGGAGGAGCTGGCTAAAACTG	>AF258308.1_blockC_60_252	GATGGCTGCCAGCCAAGCATGAGCTCATACCTAGGGAGCCAACCAGCTGACAGCCGATGGCTGCCAGCCAAGCATGAGCTCATACAACCGGAGCCAACCAGCTGACAGCCGATGGCTGCCAGCCAAGCATGAGCTCATACCTAGGGAGCCAACCAGCTGACAGCC	>AF258308.1_blockD_253_281	AGAGGGAGCCACTGGC	>AF258308.1_blockE_286_303	AGTAAACAAAGCACAAGG	>AF258308.1_blockF_304_372	GGAAGTGGAAAGCAGCCAAGGGAACATGTTTTGCGAGCCAGAGCTGTTTTGGCTTGTCACCAGCTGGCC
AF258309.1	ABCDEBCDEF	AF258309	339	11031693	CSF	Suspected of PML			/isolate="113D1"		DEFINITION JC virus isolate 113D1 transcriptional regulatory region.	>AF258309.1_blockA_11_37	CCTGTATATATAAAAAAAAGGGAAGGT	>AF258309.1_blockB_38_59__>AF258309.1_blockB_154_175	AGGGAGGAGCTGGCTAAAACTG_GGGAAGTCGCTGGCTAAAACTG	>AF258309.1_blockC_60_114__>AF258309.1_blockC_176_230	GATGGCTGCCAGCCAAGCATGAGCTCATACCTAGGGAGCCAACCAGCTGACAGCC_GATGGCTGCCAGCCAAGCATGAGCTCATACCTAGGGAGCCAACCAGCTGACAGCC	>AF258309.1_blockD_94_136__>AF258309.1_blockD_210_252	GGAGCCAACCAGCTGACAGCCAGACCCATAGTCCTTAATCACA_GGAGCCAACCAGCTGACAGCCAGACCCATAGTCCTTAATCACA	>AF258309.1_blockE_137_154__>AF258309.1_blockE_253_270	AGTAAACAAAGCACAAGG_AGTAAACAAAGCACAAGG	>AF258309.1_blockF_271_339	GGAAGTGGAAAGCAGCCAAGGGAACATGTTTTGCGAGCCAGAGCTTGTCACCAGCTAGCCAGGGTTCGA
AF258310.1	ABCEF	AF258310	294	11031693	CSF	Suspected of PML	HIV		/isolate="120D1"		DEFINITION JC virus isolate 120D1 transcriptional regulatory region.	>AF258310.1_blockA_14_40	CCTGTATATATAAAAAAAAGGGAGTAG	>AF258310.1_blockB_39_60	AGGGAGGAGCTGGCTAAAACTG	>AF258310.1_blockC_61_115	GATGGCTGCCAGCCAAGCATGAGCTCATACCTAGGGAGCCAACCAGTGCCAGCCT			>AF258310.1_blockE_123_140	AGTAAACAAAGCACAAGG	>AF258310.1_blockF_141_209	GGAAGTGGAAAGCAGCCAAGGGAACATGTTTTGCGAGCCAGAGCTGTTTTGGCTTGTCACCAGCTGGCC
AF258311.1	ABCECEF	AF258311	298	11031693	CSF	Suspected of PML			/isolate="118D2"		DEFINITION JC virus isolate 118D2 transcriptional regulatory region.	>AF258311.1_blockA_11_37	CCTGTATATATAAAAAAAAGGGAAGGT	>AF258311.1_blockB_38_59	AGGGAGGAGCTGGCTAAAACTG	>AF258311.1_blockC_60_114__>AF258311.1_blockC_133_187	GATGGCTGCCAGCCAAGCATGAGCTCATACCTAGGGAGCCAACCAGCTGACAGCC_ACTGGCTGCCAGCCAAGCATGAGCTCATACCTAGGGAGCCAACCAGCTGACAGCC			>AF258311.1_blockE_121_138__>AF258311.1_blockE_194_211	AGTAAACAAAGCACTGGC_AGTAAACAAAGCACAAGG	>AF258311.1_blockF_212_280	GGAAGTGGAAAGCAGCCAAGGGAACATGTTTTGCGAGCCAGAGCTGTTTTGGCTTGTCACCAGCTGGCC
AF258312.1	ABCEF	AF258312	239	11031693	CSF	Suspected of PML			/isolate="123D1"		DEFINITION JC virus isolate 123D1 transcriptional regulatory region.	>AF258312.1_blockA_11_37	CCTGTATATATAAAAAAAAGGGAAGGT	>AF258312.1_blockB_38_59	AGGGAGGAGCTGGCTAAAACTG	>AF258312.1_blockC_60_114	GATGGCTGCCAGCCAAGCATGAGCTCATACCTAGGGAGCCAACCAGCTGCAAGTA			>AF258312.1_blockE_111_157	AGTAAACAAAGCACAAGGAGTAAACAAAGCACAAGG	>AF258312.1_blockF_158_226	GGAAGTGGAAAGCAGCCAAGGGAACATGTTTTGCGAGCCAGAGCTGTTTTGGCTTGTCACCAGCTGGCC
AF258313.1	ABCECEF	AF258313	311	11031693	CSF	Suspected of PML			/isolate="134D1"		DEFINITION JC virus isolate 134D1 transcriptional regulatory region.	>AF258313.1_blockA_11_37	CCTGTATATATAAAAAAAAGGGAAGGT	>AF258313.1_blockB_38_59	AGGGAGGAGCTGGCTAAAACTG	>AF258313.1_blockC_60_114__>AF258313.1_blockC_160_201	GATGGCTGCCAGCCAAGCATGAGCTCATACCTAGGGAGCCAACCAGCTGACAGCC_CAAGCATGAGCTCATACCTAGGGAGCCAACCAGCTGACAGCC			>AF258313.1_blockE_129_146__>AF258313.1_blockE_212_229	AGTAAACAAAGCACTGGC_AGTAAACAAAGCACAAGG	>AF258313.1_blockF_230_298	GGAAGTGGAAAGCAGCCAAGGGAACATGTTTTGCGAGCCAGAGCTGTTTTGGCTTGTCACCAGCTGGCC
AF258314.1	ABCEF	AF258314	327	11031693	CSF	Suspected of PML	MS		/isolate="137D1"		DEFINITION JC virus isolate 137D1 transcriptional regulatory region.	>AF258314.1_blockA_11_37	CCTGTATATATAAAAAAAAGGGAAGGT	>AF258314.1_blockB_38_59	AGGGAGGAGCTGGCTAAAAGTG	>AF258314.1_blockC_62_200	GATGGCTGCCAGCCAAGCATGAGCTCATACCTAGGGAGCCAACCAGCCGGATTGACCAGCCAAGCATGCAGCTCATACCTCTAGGGAGCGCACCAGCTGACTGAA			>AF258314.1_blockE_210_227	AGTAAACAAAGCACAAGG	>AF258314.1_blockF_228_296	GGAAGTGGAAAGCAGCCAAGGGAACATGTTTTGCGAGCCAGAGCTGTTTTGGCTTGTCACCAGCTGGCC
AF258315.1	ACEACEF	AF258315	290	11031693	CSF	Suspected of PML			/isolate="127D1"		DEFINITION JC virus isolate 127D1 transcriptional regulatory region.	>AF258315.1_blockA_11_37__>AF258315.1_blockA_109_135	CCTGTATATATAAAAAAAAGGGAAGGG_GCTGTATATATAAAAAAAAGGGAAGGG			>AF258315.1_blockC_37_91__>AF258315.1_blockC_135_189	GATGGCTGCCAGCCAAGCATGAGCTCATACCTAGGGAGCCAACCAGCTAACAGCC_GATGGCTGCCAGCCAAGCATGAGCTCATACCTAGGGAGCCAACCAGCTAACATGC			>AF258315.1_blockE_92_109__>AF258315.1_blockE_191_208	AGTAAACAAAGCACAAGG_AGTAAACAAAGCACAAGG	>AF258315.1_blockF_209_277	GGAAGTGGAAAGCAGCCAAGGGAACATGTTTTGCGAGCCAGAGCTGTTTTGGGTTGTCACCAGCTGGCC
AF258316.1	ACEACEF	AF258316	285	11031693	CSF	Suspected of PML			/isolate="138D1"		DEFINITION JC virus isolate 138D1 transcriptional regulatory region.	>AF258316.1_blockA_11_37__>AF258316.1_blockA_109_135	CCTGTATATATAAAAAAAAGGGAAGGG_GCTGTATATATAAAAAAAAGGGAAGGG			>AF258316.1_blockC_37_91__>AF258316.1_blockC_135_189	GATGGCTGCCAGCCAAGCATGAGCTCATACCTAGGGAGCCAACCAGCTAACAGGC_GATGGCTGCCAGCCAAGCATGAGCTCATACCTAGGGAGCCAACCAGCTAACAGCC			>AF258316.1_blockE_92_109__>AF258316.1_blockE_190_207	AGTAAACAAAGCACAAGG_AGTAAACAAAGCCCAAGG	>AF258316.1_blockF_208_276	GGAAGTGGAAAGCAGCCAAGGGAACATGTTTTGCGAGCCAGAGCTGTTTTGGCTTGTCGCGAGCTGCAA
AB038249	ABCDEF	AB038249	5120	11087099	Urine	Healthy			/isolate="CY"	/isolation_source="urine of a healthy Japanese"	DEFINITION JC polyomavirus DNA, complete genome, isolate: CY.	>AB038249_blockA_11_37	CCTGTATATATAAAAAAAAGGGAAGGT	>AB038249_blockB_38_59	AGGGAGGAGCTGGCTAAAACTG	>AB038249_blockC_60_114	GATGGCTGCCAGCCAAGCATGAGCTCATACCTAGGGAGCCAACCAGCTGACAGCC	>AB038249_blockD_115_180	AGAGGGAGCCACTGGCACTGGCAGTTATAGTGAAACCCCTCCCATAGTCCTTAATCACA	>AB038249_blockE_181_198	AGTAAACAAAGCACAAGG	>AB038249_blockF_199_267	GGAAGTGGAAAGCAGCCAGGGGAACATGTTTTGCGAGCCAGAGCTGTTTTGGCTTGTCACCAGCTGGCC
AB038250	ABCDEF	AB038250	5121	11087099	Urine	Healthy			/isolate="MY"	/isolation_source="urine of a healthy Japanese"	DEFINITION JC polyomavirus DNA, complete genome, isolate: MY.	>AB038250_blockA_11_37	CCTGTATATATAAAAAAAAGGGAAGGT	>AB038250_blockB_38_59	AGGGAGGAGCTGGCTAAAACTG	>AB038250_blockC_60_114	GATGGCTGCCAGCCAAGCATGAGCTCATACCTAGGGAGCCAACCAGCAGACAGCC	>AB038250_blockD_115_180	AGAGGGAGCCACTGGCACTGGCAGTTATAGTGAAACCACTCCCATAGTCCTTAATCACA	>AB038250_blockE_181_198	AGTAAACAAAGCACAAGG	>AB038250_blockF_199_267	GGAAGTGGAAAGCAGCCAAGGGAACATGTTTTGCGAGCCAGAGCTGTTTTGGCTTGTCACCAGCTGGCC
AB038251	ABCDEF	AB038251	5121	11087099	Urine	Healthy			/isolate="G2"	/isolation_source="urine of a healthy German"	DEFINITION JC polyomavirus DNA, complete genome, isolate: G2.	>AB038251_blockA_11_37	CCTGTATATATAAAAAAAAGGGAAGGT	>AB038251_blockB_38_59	AGGGAGGAGCTGGCTAAAACTG	>AB038251_blockC_60_114	GATGGCTGCCAGCCAAGCATGAGCTCATACCTAGGGAGCCAACCAGCTAACAGCC	>AB038251_blockD_115_180	AGAGGGAGCCACTGGCACTGGCAGTTATAGTGAAACCCCTCCCATAGTCCTTAATCACA	>AB038251_blockE_181_198	AGTAAACAAAGCACAAGG	>AB038251_blockF_199_267	GGAAGTGGAAAGCAGCCAAGGGAACATGTTTTGCGAGCCAGAGCTGTTTTGGCTTGTCACCAGCTGGCC
AB038252	ACDEF	AB038252	5113	11087099	Urine	Healthy			/isolate="GH-1"	/note="control region"	DEFINITION JC polyomavirus DNA, complete genome, isolate: GH-1.	>AB038252_blockA_11_37	CCTGTATATATAAAAAAAAGGGAAGGT			>AB038252_blockC_50_104	GCTGGCTGCCAGCCAAGCATGAGCTCATACCTAGGGAGCCAACCAGCTGACAGCC	>AB038252_blockD_105_170	AGAGGGAGCCACTGGCACTGGCAGTTATAGTGAAACCCCTCCCATAGTCCTTAATCACA	>AB038252_blockE_171_188	AGTAAACAAAGCACAAGG	>AB038252_blockF_189_257	GGAAGTGGAAAGCAGCCAGGGGAACATGTTTTGCGAGCCAGAGCTGTTTTGGCTTGTCACCAGCTGGCC
AB038253	ABCDCDEF	AB038253	5122	11087099	Urine	Healthy			/isolate="GH-2"	/isolation_source="urine of a healthy Ghanian"	DEFINITION JC polyomavirus DNA, complete genome, isolate: GH-2.	>AB038253_blockA_11_37	CCTGTATATATAAAAAAAAGGGAAGGT	>AB038253_blockB_38_59	AGGGAGGAGCTGGCTAAAACTG	>AB038253_blockC_60_114__>AB038253_blockC_124_136	GATGGCTGCCAGCCAAGCATGAGCTCATACCTAGGGAGCCAACCAGCTGACAGCC_CCTGGCTGCCTGC	>AB038253_blockD_115_122__>AB038253_blockD_136_180	AGAGGGAG_CCACTGGCACTGGCAGTTATAGTGAAACCCCTCCCATAGTCCTTAATCACA	>AB038253_blockE_181_198	AGTAAACAAAGCACAAGG	>AB038253_blockF_199_267	GGAAGTGGAAAGCAGCCAGGGGAACATGTTTTGCGAGCCAGAGCTGTTTTGGCTTGTCACCAGCTGGCC
AB038254	ABCDEBCEBCDEF	AB038254	5234	11087099	Brain	PML			/isolate="Tky-1"	/note="control region"	DEFINITION JC polyomavirus DNA, complete genome, isolate: Tky-1.	>AB038254_blockA_11_37	CCTGTATATATAAAAAAAAGGGAAGGT	>AB038254_blockB_38_59__>AB038254_blockB_136_157__>AB038254_blockB_217_238	AGGGAGGAGCTGGCTAAAACTG_AGGGAGGAGCTGGCTAAAACTG_AGGGAGGAGCTGGCTAAAACTG	>AB038254_blockC_60_89__>AB038254_blockC_158_187__>AB038254_blockC_239_268	GATGGCTGCCAGCCAAGCATGAGCTCATAC_GATGGCTGCCAGCCAAGCATGAGCTCATAT_GATGGCTGCCAGCCAAGCATGAGCTCATAC	>AB038254_blockD_104_114__>AB038254_blockD_283_293	CCTTAATCACA_CCTTAATCACA	>AB038254_blockE_115_132__>AB038254_blockE_196_213__>AB038254_blockE_294_311	AGTAAACAAAGCACAAGG_AGTAAACAAAGCACAAGG_AGTAAACAAAGCACAAGG	>AB038254_blockF_312_380	GGAAGTGGAAAGCAGCCAAGGGAACATGTTTTGCGAGCCAGAGCTGTTTTGGCTTGTCACCAGCTGGCC
AB038255	ABCECEF	AB038255	5142	11087099	Brain	PML			/isolate="Tky-2a"	/note="control region"	DEFINITION JC polyomavirus DNA, complete genome, isolate: Tky-2a.	>AB038255_blockA_11_37	CCTGTATATATAAAAAAAAGGGAAGGT	>AB038255_blockB_38_59	AGGGAGGAGCTGGCTAAAACTG	>AB038255_blockC_60_114__>AB038255_blockC_145_199	GATGGCTGCCAGCCAAGCATGAGCTCATACCTAGGGAGCCAACCAGCTGACAGTC_GATGGCTGCCAGCCAAGCATGAGCTCATACCTAGGGAGCCAACCAGCTGACAGTC			>AB038255_blockE_118_135__>AB038255_blockE_203_220	AGTAAACAAAGCACAAGG_AGTAAACAAAGCACAAGG	>AB038255_blockF_221_289	GGAAGTGGAAAGCAGCCAGGGGAACATGTTTTGCGAGCCAGAGCTGTTTTGGCTTGTCACCAGCTGGCC
AF354562.1	ABCDEFDEF	AF354562	262	11356975	Brain	PML	HIV			/note="from patient #1, brain #1"	DEFINITION JC virus non-coding regulatory region sequence.	>AF354562.1_blockA_11_37	CCTGTATATATAAAAAAAAGGGAAGGT	>AF354562.1_blockB_38_59	AGGGAGGAGCTGGCTAAAACTG	>AF354562.1_blockC_60_114	GATGGCTGCCAGCCAAGCATGAGCTCATACCTAGGGAGCCAACCAGCTGACAGCT	>AF354562.1_blockD_123_133__>AF354562.1_blockD_210_220	CCTTAATCACA_CCTTAATCACA	>AF354562.1_blockE_134_151__>AF354562.1_blockE_221_238	AGTAAACAAAGCACAAGG_AGTAAACAAAGCACAAGG	>AF354562.1_blockF_152_172__>AF354562.1_blockF_239_259	GGAAGTGGAAAGCAGCCAGGG_GGAAGTGGAAAGCAGCCAGGG
AF354563.1	ABCDEFDEF	AF354563	262	11356975	CSF	PML	HIV			/note="from patient #1, CSF #1"	DEFINITION JC virus non-coding regulatory region sequence.	>AF354563.1_blockA_11_37	CCTGTATATATAAAAAAAAGGGAAGGT	>AF354563.1_blockB_38_59	AGGGAGGAGCTGGCTAAAACTG	>AF354563.1_blockC_60_114	GATGGCTGCCAGCCAAGCATGAGCTCATACCTAGGGAGCCAACCAGCTGACAGCT	>AF354563.1_blockD_123_133__>AF354563.1_blockD_210_220	CCTTAATCACA_CCTTAATCACA	>AF354563.1_blockE_134_151__>AF354563.1_blockE_221_238	AGTAAACAAAGCACAAGG_AGTAAACAAAGCACAAGG	>AF354563.1_blockF_152_172__>AF354563.1_blockF_239_259	GGAAGTGGAAAGCAGCCAGGG_GGAAGTGGAAAGCAGCCAGGG
AF354564.1	ABCDEFDEF	AF354564	262	11356975	Plasma	PML	HIV			/note="from patient #1, plasma #1"	DEFINITION JC virus non-coding regulatory region sequence.	>AF354564.1_blockA_11_37	CCTGTATATATAAAAAAAAGGGAAGGT	>AF354564.1_blockB_38_59	AGGGAGGAGCTGGCTAAAACTG	>AF354564.1_blockC_60_114	GATGGCTGCCAGCCAAGCATGAGCTCATACCTAGGGAGCCAACCAGCTGACAGCT	>AF354564.1_blockD_123_133__>AF354564.1_blockD_210_220	CCTTAATCACA_CCTTAATCACA	>AF354564.1_blockE_134_151__>AF354564.1_blockE_221_238	AGTAAACAAAGCACAAGG_AGTAAACAAAGCACAAGG	>AF354564.1_blockF_152_172__>AF354564.1_blockF_239_259	GGAAGTGGAAAGCAGCCAGGG_GGAAGTGGAAAGCAGCCAGGG
AF354565.1	ABCDECDEF	AF354565	267	11356975	Brain	PML	HIV			/note="from patient #1, brain #2"	DEFINITION JC virus non-coding regulatory region sequence.	>AF354565.1_blockA_11_37	CCTGTATATATAAAAAAAAGGGAAGGT	>AF354565.1_blockB_38_59	AGGGAGGAGCTGGCTAAAACTG	>AF354565.1_blockC_60_114__>AF354565.1_blockC_152_206	GATGGCTGCCAGCCAAGCATGAGCTCATACCTAGGGAGCCAACCAGCTGACAGCT_GATGGCTGCCAGCCAAGCATGAGCTCATACCTAGGGAGCCAACCAGCTGACAGCT	>AF354565.1_blockD_123_133__>AF354565.1_blockD_215_225	CCTTAATCACA_CCTTAATCACA	>AF354565.1_blockE_134_151__>AF354565.1_blockE_226_243	AGTAAACAAAGCACAAGG_AGTAAACAAAGCACAAGG	>AF354565.1_blockF_244_264	GGAAGTGGAAAGCAGCCAGGG
AF354566.1	ABCDEF	AF354566	175	11356975	Plasma	PML	HIV			/note="from patient #1, plasma #2"	DEFINITION JC virus non-coding regulatory region sequence.	>AF354566.1_blockA_11_37	CCTGTATATATAAAAAAAAGGGAAGGT	>AF354566.1_blockB_38_59	AGGGAGGAGCTGGCTAAAACTG	>AF354566.1_blockC_60_114	GATGGCTGCCAGCCAAGCATGAGCTCATACCTAGGGAGCCAACCAGCTGACAGCT	>AF354566.1_blockD_123_133	CCTTAATCACA	>AF354566.1_blockE_134_151	AGTAAACAAAGCACAAGG	>AF354566.1_blockF_152_172	GGAAGTGGAAAGCAGCCAGGG
AF354567.1	ABCDCDEF	AF354567	230	11356975	CSF	PML	HIV			/note="from patient #1, CSF #2"	DEFINITION JC virus non-coding regulatory region sequence.	>AF354567.1_blockA_11_37	CCTGTATATATAAAAAAAAGGGAAGGT	>AF354567.1_blockB_38_59	AGGGAGGAGCTGGCTAAAACTG	>AF354567.1_blockC_60_114__>AF354567.1_blockC_124_136	GATGGCTGCCAGCCAAGCATGAGCTCATACCTAGGGAGCCAACCAGCTGACAGCC_CCTGGCTGCCTGC	>AF354567.1_blockD_115_122__>AF354567.1_blockD_136_180	AGAGGGAG_CCACTGGCACTGGCAGTTATAGTGAAACCCCTCCCATAGTCCTTAATCACA	>AF354567.1_blockE_181_198	AGTAAACAAAGCACAAGG	>AF354567.1_blockF_199_219	GGAAGTGGAAAGCAGCCAGGG
AF354568.1	ABCDCDEF	AF354568	230	11356975	Urine	PML	HIV			/note="from patient #1, urine"	DEFINITION JC virus non-coding regulatory region sequence.	>AF354568.1_blockA_11_37	CCTGTATATATAAAAAAAAGGGAAGGT	>AF354568.1_blockB_38_59	AGGGAGGAGCTGGCTAAAACTG	>AF354568.1_blockC_60_114__>AF354568.1_blockC_124_136	GATGGCTGCCAGCCAAGCATGAGCTCATACCTAGGGAGCCAACCAGCTGACAGCC_CCTGGCTGCCTGC	>AF354568.1_blockD_115_122__>AF354568.1_blockD_136_180	AGAGGGAG_CCACTGGCACTGGCAGTTATAGTGAAACCCCTCCCATAGTCCTTAATCACA	>AF354568.1_blockE_181_198	AGTAAACAAAGCACAAGG	>AF354568.1_blockF_199_219	GGAAGTGGAAAGCAGCCAGGG
AF354569.1	ABCDCDF	AF354569	283	11356975	Brain	PML	HIV			/note="from patient #2, brain #1"	DEFINITION JC virus non-coding regulatory region sequence.	>AF354569.1_blockA_11_37	CCTGTATATATAAAAAAAAGGGAAGGT	>AF354569.1_blockB_38_59	AGGGAGGAGCTGGCTAAAACTG	>AF354569.1_blockC_60_174__>AF354569.1_blockC_184_196	GATGGCTGCCAGCCAAGCATTAGCTCATACCTAGGGAGCCAACCAGCTGACAGCCGATGGCTGCCAGCCAAGCATGAGCTCATACCTAGGGAGCCAACCAGCTGACAGCC_CCTGGCTGCCTGC	>AF354569.1_blockD_175_182__>AF354569.1_blockD_196_240	AGAGGGAG_CCACTGGCACTGGCAGTTATAGTGAAACCCCTCCCATAGTCCTTAATCACA			>AF354569.1_blockF_241_261	GGAAGTGGAAAGCAGCCAGGG
AF354570.1	ACDCDF	AF354570	261	11356975	Brain	PML	HIV			/note="from patient #2, brain #2"	DEFINITION JC virus non-coding regulatory region sequence.	>AF354570.1_blockA_11_37	CCTGTATATATAAAAAAAAGGGAAGGG			>AF354570.1_blockC_38_152__>AF354570.1_blockC_162_174	GATGGCTGCCAGCCAAGCATTAGCTCATACCTAGGGAGCCAACCAGCTGACAGCCGATGGCTGCCAGCCAAGCATGAGCTCATACCTAGGGAGCCAACCAGCTGACAGCC_CCTGGCTGCCTGC	>AF354570.1_blockD_153_160__>AF354570.1_blockD_174_218	AGAGGGAG_CCACTGGCACTGGCAGTTATAGTGAAACCCCTCCCATAGTCCTTAATCACA			>AF354570.1_blockF_219_239	GGAAGTGGAAAGCAGCCAGGG
AF354571.1	ABCDCDEF	AF354571	230	11356975	Urine	PML	HIV			/note="from patient #2, urine"	DEFINITION JC virus non-coding regulatory region sequence.	>AF354571.1_blockA_11_37	CCTGTATATATAAAAAAAAGGGAAGGT	>AF354571.1_blockB_38_59	AGGGAGGAGCTGGCTAAAACTG	>AF354571.1_blockC_60_114__>AF354571.1_blockC_124_136	GATGGCTGCCAGCCAAGCATGAGCTCATACCTAGGGAGCCAACCAGCTGACAGCC_CCTGGCTGCCTGC	>AF354571.1_blockD_115_122__>AF354571.1_blockD_136_180	AGAGGGAG_CCACTGGCACTGGCAGTTATAGTGAAACCCCTCCCATAGTCCTTAATCACA	>AF354571.1_blockE_181_198	AGTAAACAAAGCACAAGG	>AF354571.1_blockF_199_219	GGAAGTGGAAAGCAGCCAGGG
AF354572.1	ABCDEFCDEF	AF354572	295	11356975	Brain	PML	HIV			/note="from patient #3, brain"	DEFINITION JC virus non-coding regulatory region sequence.	>AF354572.1_blockA_11_37	CCTGTATATATAAAAAAAAGGGAAGGT	>AF354572.1_blockB_38_59	AGGGAGGAGCTGGCTAAAACTG	>AF354572.1_blockC_60_114__>AF354572.1_blockC_175_229	GATGGCTGCCAGCCAAGCATGAGCTCATACCTAGGGAGCCAACCAGCTGACAGCC_GATGGCTGCCAGCCAAGCATGAGCTCATACCTAGGGAGCCAACCAGCTGACAGCC	>AF354572.1_blockD_115_122__>AF354572.1_blockD_230_237	AGAGGGAG_AGAGGGAG	>AF354572.1_blockE_125_142__>AF354572.1_blockE_240_257	AGTAAACAAAGCACAAGG_AGTAAACAAAGCACAAGG	>AF354572.1_blockF_138_158__>AF354572.1_blockF_253_273	CAAGGTGGAAAGCAGCCAAGG_CAAGGTGGAAAGCAGCCAAGG
AF354573.1	ABCECEF	AF354573	250	11356975	CSF	PML	HIV			/note="from patient #4, CSF #1"	DEFINITION JC virus non-coding regulatory region sequence.	>AF354573.1_blockA_11_37	CCTGTATATATAAAAAAAAGGGAAGGT	>AF354573.1_blockB_38_59	AGGGAGGAGCTGGCTAAAACTG	>AF354573.1_blockC_60_114__>AF354573.1_blockC_137_191	GATGGCTGCCAGCCAAGCATGAGCTCATACCTAGGGAGCCAACCAGCTGACAAAG_GATGGCTGCCAGCCAAGCATGAGCTCATACCTAGGGAGCCAACCAGCTGACAAAG			>AF354573.1_blockE_113_130__>AF354573.1_blockE_190_207	AGTAAACAAAGCACAAGG_AGTAAACAAAGCACAAGG	>AF354573.1_blockF_208_228	GGAAGTGGAAAGCAGCCAAGG
AF354574.1	ABCEBCEF	AF354574	262	11356975	Brain	PML	HIV			/note="from patient #4, brain"	DEFINITION JC virus non-coding regulatory region sequence.	>AF354574.1_blockA_11_37	CCTGTATATATAAAAAAAAGGGAAGGT	>AF354574.1_blockB_38_59__>AF354574.1_blockB_127_148	AGGGAGGAGCTGGCTAAAACTG_AAGGGGAAGTGGAATAAAACTG	>AF354574.1_blockC_60_114__>AF354574.1_blockC_149_203	GATGGCTGCCAGCCAAGCATGAGCTCATACCTAGGGAGCCAACCAGCTGACAAAG_GATGGCTGCCAGCCAAGCATGAGCTCATACCTAGGGAGCCAACCAGCTGACAAAG			>AF354574.1_blockE_113_130__>AF354574.1_blockE_202_219	AGTAAACAAAGCACAAGG_AGTAAACAAAGCACAAGG	>AF354574.1_blockF_220_240	GGAAGTGGAAAGCAGCCAAGG
AF354575.1	ABCECEF	AF354575	257	11356975	CSF	PML	HIV			/note="from patient #5, CSF"	DEFINITION JC virus non-coding regulatory region sequence.	>AF354575.1_blockA_11_37	CCTGTATATATAAAAAAAAGGGAAGGT	>AF354575.1_blockB_38_59	AGGGAGGAGCTGGCTAAAACTG	>AF354575.1_blockC_60_114__>AF354575.1_blockC_143_197	GATGGCTGCCAGCCAAGCATGAGCTCATACCTAGGGAGCCAACCAGAGATCACAA_GATGGCTGCCAGCCAAGCATGAGCTCATACCTAGGGAGCCAACCAGAGATCACAA			>AF354575.1_blockE_114_131__>AF354575.1_blockE_197_214	AGTAAACAAAGCACAAGG_AGTAAACAAAGCACAAGG	>AF354575.1_blockF_215_235	GGAAGTGGAAAGCAGCCAAGG
AF354576.1	ABCECEF	AF354576	253	11356975	CSF	PML	HIV			/note="from patient #6, CSF"	DEFINITION JC virus non-coding regulatory region sequence.	>AF354576.1_blockA_11_37	CCTGTATATATAAAAAAAAGGGAAGGT	>AF354576.1_blockB_38_59	AGGGAGGAGCTGGCTAAAACTG	>AF354576.1_blockC_60_106__>AF354576.1_blockC_141_187	GATGGCTGCCAGCCAAGCATGAGCTCATACGCTCATACCTAGCCAGCTGACAGCC_GCTGGCTGCCAGCCAAGCATGAGCTCATACGCTCATACCTAGCCAGCTGACAGCC			>AF354576.1_blockE_112_129__>AF354576.1_blockE_193_210	AGTAAACAAAGCACAAGG_AGTAAACAAAGCACAAGG	>AF354576.1_blockF_211_231	GGAAGTGGAAAGCAGCCAAGG
AF354577.1	ABCECEF	AF354577	250	11356975	Urine	PML	HIV			/note="from patient #6, urine"	DEFINITION JC virus non-coding regulatory region sequence.	>AF354577.1_blockA_11_37	CCTGTATATATAAAAAAAAGGGAAGGT	>AF354577.1_blockB_38_59	AGGGAGGAGCTGGCTAAAACTG	>AF354577.1_blockC_60_114__>AF354577.1_blockC_137_191	GATGGCTGCCAGCCAAGCATGAGCTCATACCTAGGGAGCCAACCAGCTGACAAAG_GATGGCTGCCAGCCAAGCATGAGCTCATACCTAGGGAGCCAACCAGCTGACAAAG			>AF354577.1_blockE_113_130__>AF354577.1_blockE_190_207	AGTAAACAAAGCACAAGG_AGTAAACAAAGCACAAGG	>AF354577.1_blockF_208_228	GGAAGTGGAAAGCAGCCAAGG
AF354578.1	ABCEF	AF354578	197	11356975	Brain	PML	HIV			/note="from patient #7, brain"	DEFINITION JC virus non-coding regulatory region sequence.	>AF354578.1_blockA_11_37	CCTGTATATATAAAAAAAAGGGAAGGT	>AF354578.1_blockB_38_59	AGGGAGGAGCTGGCTAAAACTG	>AF354578.1_blockC_60_114	GATGGCTGCCAGCCAAGCATGAGCTCATACCTAGGGAGCCAACCAGCTGACAGCC			>AF354578.1_blockE_137_154	AGTAAACAAAGCACAAGG	>AF354578.1_blockF_155_175	GGAGGTGGAAAGCAGCCAAGG
AF354579.1	ABCDEF	AF354579	228	11356975	Plasma	PML	HIV			/note="from patient #7, plasma #1"	DEFINITION JC virus non-coding regulatory region sequence.	>AF354579.1_blockA_11_37	CCTGTATATATAAAAAAAAGGGAAGGT	>AF354579.1_blockB_38_59	AGGGAGGAGCTGGCTAAAACTG	>AF354579.1_blockC_60_114	GATGGCTGCCAGCCAAGCATGAGCTCATACCTAGGGAGCCAACCAGCTGACAGCC	>AF354579.1_blockD_115_168	AGAGGGAGTGGCTGCATGCCACTGGCTCCCCTCCCATAGTCCTTAATCACA	>AF354579.1_blockE_169_186	AGTAAACAAAGCACAAGG	>AF354579.1_blockF_186_206	GGGAAGTGAAAGCAGCCAAGG
AF354580.1	ABCDEF	AF354580	207	11356975	Plasma	PML	HIV			/note="from patient #7, plasma #2"	DEFINITION JC virus non-coding regulatory region sequence.	>AF354580.1_blockA_11_37	CCTGTATATATAAAAAAAAGGGAAGGT	>AF354580.1_blockB_38_59	AGGGAGGAGCTGGCTAAAACTG	>AF354580.1_blockC_60_114	GATGGCTGCCAGCCAAGCATGAGCTCATACCTAGGGAGCCAACCAGCTGACAGCC	>AF354580.1_blockD_104_146	AGCTGACAGCCAGAGGGAGCCCCTCCCATAGTCCTTAATCACA	>AF354580.1_blockE_147_164	AGTAAACAAAGCACAAGG	>AF354580.1_blockF_165_185	GGAAGTGGAAAGCAGCCAAGG
AF354581.1	ABCEF	AF354581	197	11356975	Plasma	PML	HIV			/note="from patient #8, plasma"	DEFINITION JC virus non-coding regulatory region sequence.	>AF354581.1_blockA_11_37	CCTGTATATATAAAAAAAAGGGAAGGT	>AF354581.1_blockB_38_59	AGGGAGGAGCTGGCTAAAACTG	>AF354581.1_blockC_60_114	GATGGCTGCCAGCCAAGCATGAGCTCATACCTAGGGAGCCAACCAGCTGACAGCC			>AF354581.1_blockE_137_154	AGTAAACAAAGCACAAGG	>AF354581.1_blockF_155_175	GGAAGTGGAAAGCAGCCAAGG
AF354582.1	ABCECEF	AF354582	237	11356975	Plasma	PML				/note="from patient #9, plasma #1"	DEFINITION JC virus non-coding regulatory region sequence.	>AF354582.1_blockA_11_37	CCTGTATATATAAAAAAAAGGGAAGGT	>AF354582.1_blockB_38_59	AGGGAGGAGCTGGCTAAAACTG	>AF354582.1_blockC_60_114__>AF354582.1_blockC_138_179	GATGGCTGCCAGCCAAGCATGAGCTCATACCTAGGGAGCCAACCAGCTGACAAGT_CAAGCATGAGCTCATACCTAGGGAGCCAACCAGCTGACAAGT			>AF354582.1_blockE_112_129__>AF354582.1_blockE_177_194	AGTAAACAAAGCACAAGG_AGTAAACAAAGCACAAGG	>AF354582.1_blockF_195_215	GGAAGTGGAAAGCAGCCAAGG
AF354583.1	ABCECEF	AF354583	242	11356975	Plasma	PML				/note="from patient #9, plasma #2"	DEFINITION JC virus non-coding regulatory region sequence.	>AF354583.1_blockA_11_37	CCTGTATATATAAAAAAAAGGGAAGGT	>AF354583.1_blockB_38_59	AGGGAGGAGCTGGCTAAAACTG	>AF354583.1_blockC_60_114__>AF354583.1_blockC_130_184	GATGGCTGCCAGCCAAGCATGAGCTCATACCTAGGGAGCCAACCAGCTGACAAGT_GATGGCTGCCAGCCAAGCATGAGCTCATACCTAGGGAGCCAACCAGCTGACAAGT			>AF354583.1_blockE_112_129__>AF354583.1_blockE_182_199	AGTAAACAAAGCACACTG_AGTAAACAAAGCACAAGG	>AF354583.1_blockF_200_220	GGAAGTGGAAAGCAGCCAAGG
AF354584.1	ABCDECDEF	AF354584	266	11356975	Brain	PML				/note="from patient #10, brain"	DEFINITION JC virus non-coding regulatory region sequence.	>AF354584.1_blockA_11_37	CCTGTATATATAAAAAAAAGGGAAGGT	>AF354584.1_blockB_38_59	AGGGAGGAGCTGGCTAAAACTG	>AF354584.1_blockC_60_114__>AF354584.1_blockC_144_198	GATGGCTGCCAGCCAAGCATGAGCTCATACCTAGGGAGCCAACCAGCTGACCCTT_GATGGCTGCCAGCCAAGCATGAGCTCATACCTAGGGAGCCAACCAGCTGACCCTT	>AF354584.1_blockD_111_121__>AF354584.1_blockD_195_205	CCTTAATCACA_CCTTAATCACA	>AF354584.1_blockE_122_139__>AF354584.1_blockE_206_223	AGTAAACAAAGCACTAAA_AGTAAACAAAGCACAAGG	>AF354584.1_blockF_224_244	GGAAGTGGAAAGCAGCCAAGG
AF354585.1	ABCDCDE	AF354585	226	11356975	CSF	PML	HIV			/note="from patient #11, CSF"	DEFINITION JC virus non-coding regulatory region sequence.	>AF354585.1_blockA_11_37	CCTGTATATATAAAAAAAAGGGAAGGT	>AF354585.1_blockB_38_59	AGGGAGGAGCTGGCTAAAACTG	>AF354585.1_blockC_60_114__>AF354585.1_blockC_124_136	GATGGCTGCCAGCCAAGCATGAGCTCATACCTAGGGAGCCAACCAGCTGACAGCC_CCTGGCTGCCTGC	>AF354585.1_blockD_115_122__>AF354585.1_blockD_136_180	AGAGGGAG_CCACTGGCACTGGCAGTTATAGTGAAACCCCTCCCATAGTCCTTAATCACA	>AF354585.1_blockE_181_198	AGTAAACAAAGCACAAGG
AF354586.1	ABCDCDE	AF354586	226	11356975	Plasma	PML	HIV			/note="from patient #11, plasma"	DEFINITION JC virus non-coding regulatory region sequence.	>AF354586.1_blockA_11_37	CCTGTATATATAAAAAAAAGGGAAGGT	>AF354586.1_blockB_38_59	AGGGAGGAGCTGGCTAAAACTG	>AF354586.1_blockC_60_114__>AF354586.1_blockC_124_136	GATGGCTGCCAGCCAAGCATGAGCTCATACCTAGGGAGCCAACCAGCTGACAGCC_CCTGGCTGCCTGC	>AF354586.1_blockD_115_122__>AF354586.1_blockD_136_180	AGAGGGAG_CCACTGGCACTGGCAGTTATAGTGAAACCCCTCCCATAGTCCTTAATCACA	>AF354586.1_blockE_181_198	AGTAAACAAAGCACAAGG
AF354587.1	ABCECEF	AF354587	237	11356975	Plasma	PML				/note="from patient #12, plasma"	DEFINITION JC virus non-coding regulatory region sequence.	>AF354587.1_blockA_11_37	CCTGTATATATAAAAAAAAGGGAAGGT	>AF354587.1_blockB_38_59	AGGGAGGAGCTGGCTAAAACTG	>AF354587.1_blockC_60_114__>AF354587.1_blockC_138_179	GATGGCTGCCAGCCAAGCATGAGCTCATACCTAGGGAGTCAACCAGCTGACAAGT_CAAGCATGAGCTCATACCTAGGGAGCCAACCAGCTGACAAGT			>AF354587.1_blockE_112_129__>AF354587.1_blockE_177_194	AGTAAACAAAGCACAAGG_AGTAAACAAAGCACAAGG	>AF354587.1_blockF_195_215	GGAAGTGGAAAGCAGCCAAGG
AF354588.1	ABCDEF	AF354588	241	11356975	Plasma		HIV			/note="from patient #13, plasma"	DEFINITION JC virus non-coding regulatory region sequence.	>AF354588.1_blockA_11_37	CCTGTATATATAAAAAAAAGGGAAGGT	>AF354588.1_blockB_38_59	AGGGAGGAGCTGGCTAAAACTG	>AF354588.1_blockC_60_114	GATGGCTGCCAGCCAAGCATGAGCTCATACCTAGGGAGCCAACCAGCTGACAGCC	>AF354588.1_blockD_115_180	AGAGGGAGCCACTGGCACTGGCAGTTATAGTGAAACCCCTCCCATAGTCCTTAATCACA	>AF354588.1_blockE_181_198	AGTAAACAAAGCACAAGG	>AF354588.1_blockF_199_219	GGAAGTGGAAAGCAGCCAAGG
AF354589.1	ACDEF	AF354589	230	11356975	Plasma		HIV			/note="from patient #14, plasma"	DEFINITION JC virus non-coding regulatory region sequence.	>AF354589.1_blockA_11_37	CCTGTATATATAAAAAAAGGGAAGGTA			>AF354589.1_blockC_49_103	GCTGGCTGCCAGCCAAGCATGAGCTCATACCTAGGGAGCCAACCAGCTGACAGCC	>AF354589.1_blockD_104_169	AGAGGGAGCCACTGGCACTGGCAGTTATAGTGAAACCCCTCCCATAGTCCTTAATCACA	>AF354589.1_blockE_170_187	AGTAAACAAAGCACAAGG	>AF354589.1_blockF_188_208	GGAAGTGGAAAGCAGCCAGGG
AF354590.1	ABCDEF	AF354590	229	11356975	Plasma		HIV			/note="from patient #15, plasma #1"	DEFINITION JC virus non-coding regulatory region sequence.	>AF354590.1_blockA_11_37	CCTGTATATATAAAAAAAAGGGAAGGT	>AF354590.1_blockB_38_59	AGGGAGGAGCCGGCTAAAACTG	>AF354590.1_blockC_60_114	GATGGCTGCCAGCCAAGCATGAGCTCATACCTAGGGAGCCAACCAGCTGACAGCC	>AF354590.1_blockD_115_168	AGAGGGAGTGGCTGCATGCCACTGGCTCCCCTCCCATAGTCCTTAATCACA	>AF354590.1_blockE_169_186	AGTAAACAAAGCACAAGG	>AF354590.1_blockF_187_207	GGAAGTGGAAAGCAGCCAAGG
AF354591.1	ABCECEF	AF354591	237	11356975	Plasma		HIV			/note="from patient #15, plasma #2"	DEFINITION JC virus non-coding regulatory region sequence.	>AF354591.1_blockA_11_37	CCTGTATATATAAAAAAAAGGGAAGGT	>AF354591.1_blockB_38_59	AGGGAGGAGCTGGCTAAAACTG	>AF354591.1_blockC_60_114__>AF354591.1_blockC_138_179	GATGGCTGCCAGCCAAGCATGAGCTCATACCTAGGGAGCCAACCAGCTGACAAGT_CAAGCATGAGCTCATACCTAGGGAGCCAACCAGCTGACAAGT			>AF354591.1_blockE_112_129__>AF354591.1_blockE_177_194	AGTAAACAAAGCACAAGG_AGTAAACAAAGCACAAGG	>AF354591.1_blockF_195_215	GGAAGTGGAAAGCAGCCAAGG
AF354592.1	ABCEF	AF354592	196	11356975	Plasma		HIV			/note="from patient #16, plasma"	DEFINITION JC virus non-coding regulatory region sequence.	>AF354592.1_blockA_11_37	CCTGTATATATAAAAAAAGGGAAGGTA	>AF354592.1_blockB_37_58	AGGGAGGAGCTGGCTAAAACTG	>AF354592.1_blockC_59_113	GATGGCTGCCAGCCAAGCATGAGCTCATACCTAGGGAGCCAACCAGCTGACAGCC			>AF354592.1_blockE_136_153	AGTAAATAAAGCACAAGG	>AF354592.1_blockF_154_174	GGAAGTGGAAAGCAGCCAAGG
AF354593.1	ABCECEF	AF354593	250	11356975	Plasma	PML	HIV			/note="from patient #4, plasma #1"	DEFINITION JC virus non-coding regulatory region sequence.	>AF354593.1_blockA_11_37	CCTGTATATATAAAAAAAAGGGAAGGT	>AF354593.1_blockB_38_59	AGGGAGGAGCTGGCTAAAACTG	>AF354593.1_blockC_60_114__>AF354593.1_blockC_137_191	GATGGCTGCCAGCCAAGCATGAGCTCATACCTAGGGAGCCAACCAGCTGACAAAG_GATGGCTGCCAGCCAAGCATGAGCTCATACCTAGGGAGCCAACCAGCTGACAAAG			>AF354593.1_blockE_113_130__>AF354593.1_blockE_190_207	AGTAAACAAAGCACAAGG_AGTAAACAAAGCACAAGG	>AF354593.1_blockF_208_228	GGAAGTGGAAAGCAGCCAAGG
AF354594.1	ABCEF	AF354594	197	11356975	CSF		HIV			/note="from patient #16, CSF"	DEFINITION JC virus non-coding regulatory region sequence.	>AF354594.1_blockA_11_37	CCTGTATATATAAAAAAAAGGGAAGGT	>AF354594.1_blockB_38_59	AGGGAGGAGCTGGCTAAAACTG	>AF354594.1_blockC_60_114	GATGGCTGCCAGCCAAGCATGAGCTCATACCTAGGGAGCCAACCAGCTGACAGCC			>AF354594.1_blockE_137_154	AGTAAACAAAGCACAAGG	>AF354594.1_blockF_155_175	GGAAGTGGAAAGCAGCCAAGG
AB048545	ABCDEF	AB048545	5123	11847555	Urine				/isolate="GH-3"		DEFINITION JC virus DNA, complete genome, isolate:GH-3.	>AB048545_blockA_11_37	CCTGTATATATAAAAAAAAGGGAAGGT	>AB048545_blockB_38_59	AGGGAGGAGCTGGCTAAAACTG	>AB048545_blockC_60_114	GATGGCTGCCAGCCAAGCATGAGCTCATACCTAGGGAGCCAACCAGCTGACAGCC	>AB048545_blockD_115_180	AGAGGGAGCCACTGGCACTGGCAGTTATAGTGAAACCCCTCCCATAGTCCTTAATCACA	>AB048545_blockE_181_198	AGTAAACAAAGCACAAGG	>AB048545_blockF_199_267	GGAAGTGGAAAGCAGCCAGGGGAACATGTTTTGCGAGCCAGAGCTGTTTTGGCTTGTCACCAGCTGGCC
AB048546	ABCDEF	AB048546	5120	11847555	Urine				/isolate="GH-4"		DEFINITION JC virus DNA, complete genome, isolate:GH-4.	>AB048546_blockA_11_37	CCTGTATATATAAAAAAAAGGGAAGGT	>AB048546_blockB_38_59	AGGGAGGAGCTGGCTAAAACTG	>AB048546_blockC_60_114	GATGGCTGCCAGCCAAGCATGAGCTCATACCTAGGGAGCCAACCAGCTGACAGCC	>AB048546_blockD_115_180	AGAGGGAGCCACTGGCACTGGCAGTTATAGTGAAACCCCTCCCATAGTCCTTAATCACA	>AB048546_blockE_181_198	AGTAAACAAAGCACAAGG	>AB048546_blockF_199_265	GGAAGTGGAAAGCAGCCAGGAGAACATGTTTTGCGAGCCAGAGCAGTTTTGGCTTGTCACCAGCTGGCC
AB048547	ABCDCDEF	AB048547	5121	11847555	Urine				/isolate="ET-3"		DEFINITION JC virus DNA, complete genome, isolate:ET-3.	>AB048547_blockA_11_37	CCTGTATATATAAAAAAAAGGGAAGGT	>AB048547_blockB_38_59	AGGGAGGAGCTGGCTAAAACTG	>AB048547_blockC_60_114__>AB048547_blockC_124_136	GATGGCTGCCAGCCAAGCATGAGCTCATACCTAGGGAGCCAACCAGCTAACAGCC_CCTGGCTGCCTGC	>AB048547_blockD_115_122__>AB048547_blockD_136_180	AGAGGGAG_CCACTGGCACTGGCAGTTATAGTGAAACCCCTCCCATAGTCCTTAATCACA	>AB048547_blockE_181_198	AGTAAACAAAGCACAAGG	>AB048547_blockF_199_267	GGAAGTGGAAAGCAGCCAGGGGAACATGTTTTGCGAGCCAGAGCTGTTTTGGCTTGTCACCAGCTGGCC
AB048548	ABCDEF	AB048548	5119	11847555	Urine				/isolate="ML-1"		DEFINITION JC virus DNA, complete genome, isolate:ML-1.	>AB048548_blockA_11_37	CCTGTATATATAAAAAAAAGGGAAGGT	>AB048548_blockB_38_59	AGGGAGGAGCTGGCTAAAACTG	>AB048548_blockC_60_112	GATGGCTGCCAGCCTAGGGAGCCAACCAGCTGACAGCC	>AB048548_blockD_113_178	AGAGGGAGCCACTGGCACTGGCAGTTATAGTGAAACCCCTCCCATAGTCCTTAATCACA	>AB048548_blockE_179_196	AGTAAACAAAGCACAAGG	>AB048548_blockF_197_265	GGAAGTGGAAAGCAGCCAGGGGAACATGTTTTGCGAGCCAGAGCTGTTTTGGCTTGTCACCAGCTGGCC
AB048549	ABCDEF	AB048549	5121	11847555	Urine				/isolate="C2"		DEFINITION JC virus DNA, complete genome, isolate:C2.	>AB048549_blockA_11_37	CCTGTATATATAAAAAAAAGGGAAGGT	>AB048549_blockB_38_59	AGGGAGGAGCTGGCTAAAACTG	>AB048549_blockC_60_114	GATGGCTGCCAGCCAAGCATGAGCTCATACCTAGGGAGCCAACCAGCTGACAGCC	>AB048549_blockD_115_180	AGAGGGAGCCACTGGCACTGGCAGTTATAGTGAAACCCCTCCCATAGTCCTTAATCACA	>AB048549_blockE_181_198	AGTAAACAAAGCACAAGG	>AB048549_blockF_199_267	GGAAGTGGAAAGCAGCCAGGGGAACATGTTTTGCGAGCCAGAGCTGTTTTGGCTTGTCACCAGCTGGCC
AB048550	ABCDEF	AB048550	5121	11847555	Urine				/isolate="CB-2"		DEFINITION JC virus DNA, complete genome, isolate:CB-2.	>AB048550_blockA_11_37	CCTGTATATATAAAAAAAAGGGAAGGT	>AB048550_blockB_38_59	AGGGAGGAGCTGGCTAAAACTG	>AB048550_blockC_60_114	GATGGCTGCCAGCCAAGCATGAGCTCATACCTAGGGAGCCAACCAGCTGACAGCC	>AB048550_blockD_115_180	AGAGGGAGCCACTGGCACTGGCAGTTATAGTGAAACCCCTCCCATAGTCCTTAATCACA	>AB048550_blockE_181_198	AGTAAACAAAGCACAAGG	>AB048550_blockF_199_267	GGAAGTGGAAAGCAGCCAGGGGAACATGTTTTGCGAGCCAGAGCTGTTTTGGCTTGTCACCAGCTGGCC
AB048551	ABCDEF	AB048551	5119	11847555	Urine				/isolate="MO-3"		DEFINITION JC virus DNA, complete genome, isolate:MO-3.	>AB048551_blockA_11_37	CCTGTATATATAAAAAAAAGGGAAGGT	>AB048551_blockB_38_59	AGGGAGGAGCTGGCTAAAACTG	>AB048551_blockC_60_114	GATGGCTGCCAGCCAAGCATGAGCTCATACCTAGGGAGCCAACCAGCTGACAGCC	>AB048551_blockD_115_180	AGAGGGAGCCACTGGCACTGGCAGTTATAGTGAAACCCCTCCCATAGTCCTTAATCACA	>AB048551_blockE_181_198	AGTAAACAAAGCACAAGG	>AB048551_blockF_199_265	GGAAGTGGAAAGCAGCCAGGAGAGCATGTTTTGCGAGCCAGAGCTGTTTTGGCTTGTCACCAGCTGGCC
AB048552	ABCDEF	AB048552	5119	11847555	Urine				/isolate="MO-5"		DEFINITION JC virus DNA, complete genome, isolate:MO-5.	>AB048552_blockA_11_37	CCTGTATATATAAAAAAAAGGGAAGGT	>AB048552_blockB_38_59	AGGGAGGAGCTGGCTAAAACTG	>AB048552_blockC_60_114	GATGGCTGCCAGCCAAGCATGAGCTCATACCTAGGGAGCCAACCAGCTGACAGCC	>AB048552_blockD_115_180	AGAGGGAGCCACTGGCACTGGCAGTTATAGTGAAACCCCTCCCATAGTCCTTAATCACA	>AB048552_blockE_181_198	AGTAAACAAAGCACAAGG	>AB048552_blockF_199_265	GGAAGTGGAAAGCAGCCAGGAGAGCATGTTTTGCGAGCCAGAGCTGTTTTGGCTTGTCACCAGCTGGCC
AB048553	ABCDEF	AB048553	5119	11847555	Urine				/isolate="SL-2"		DEFINITION JC virus DNA, complete genome, isolate:SL-2.	>AB048553_blockA_11_37	CCTGTATATATAAAAAAAAGGGAAGGT	>AB048553_blockB_38_59	AGGGAGGAGCTGGCTAAAACTG	>AB048553_blockC_60_114	GATGGCTGCCAGCCAAGCATGAGCTCATACCTAGGGAGCCAACCAGCTGGCAGCC	>AB048553_blockD_115_180	AGAGGGAGCCACTGGCACTGGCAGTTATAGTGAAACCCCTCCCATAGTCCTTAATCACA	>AB048553_blockE_181_198	AGTAAACAAAGCACAAGG	>AB048553_blockF_199_265	GGAAGTGGAAAGCAGCCAGGAGAGCATGTTTTGCGAGCCAGAGCTGTTTTGGCTTGTCACCAGCTGGCC
AB048554	ABCDEF	AB048554	5121	11847555	Urine				/isolate="N4"		DEFINITION JC virus DNA, complete genome, isolate:N4.	>AB048554_blockA_11_37	CCTGTATATATAAAAAAAAGGGAAGGT	>AB048554_blockB_38_59	AGGGAGGAGCTGGCTAAAACTG	>AB048554_blockC_60_114	GATGGCTGCCAGCCAAGCATGAGCTCATACCTAGGGAGCCAACCAGCTGACAGCC	>AB048554_blockD_115_180	AGAGGGAGCCACTGGCACTGGCAGTTATAGTGAAACCCCTCCCATAGTCCTTAATCACA	>AB048554_blockE_181_198	AGTAAACAAAGCACAAGG	>AB048554_blockF_199_267	GGAAGTGGAAAGCAGCCAAGGGAACATGTTTTGCGAGCCAGAGCTGTTTTGGCTTGTCACCAGCTGGCC
AB048555	ABCDEF	AB048555	5119	11847555	Urine				/isolate="SA-3"		DEFINITION JC virus DNA, complete genome, isolate:SA-3.	>AB048555_blockA_11_37	CCTGTATATATAAAAAAAAGGGAAGGT	>AB048555_blockB_38_59	AGGGAGGAGCTGGCTGAAACTG	>AB048555_blockC_60_114	GATGGCTGCCAGCCAAGCATGAGCTCATACCTAGGGAGCCAACCAGCTGTCAGCC	>AB048555_blockD_115_180	AGAGGGAGCCACTGGCACTGGCAGTTATAGTGAAACCCCTCCCATAGTCCTTAATCACA	>AB048555_blockE_181_198	AGTAAACAAAGCACAAGG	>AB048555_blockF_199_265	GGAAGTGGAAAGCAGCCAGGAGAACATGTTTTGCGAGCCAGAGCTGTTTTGGCTTGTTACCAGCTGGCC
AB048556	ABCDEF	AB048556	5119	11847555	Urine				/isolate="SA-5"		DEFINITION JC virus DNA, complete genome, isolate:SA-5.	>AB048556_blockA_11_37	CCTGTATATATAAAAAAAAGGGAAGGT	>AB048556_blockB_38_59	AGGGAGGAGCTGGCTGAAACTG	>AB048556_blockC_60_114	GATGGCTGCCAGCCAAGCATGAGCTCATACCTAGGGAGCCAACCAGCTGTCAGCC	>AB048556_blockD_115_180	AGAGGGAGCCACTGGCACTGGCAGTTATAGTGAAACCCCTCCCATAGTCCTTAATCACA	>AB048556_blockE_181_198	AGTAAACAAAGCACAAGG	>AB048556_blockF_199_265	GGAAGTGGAAAGCAGCCAGGAGAACATGTTTTGCGAGCCAGAGCTGTTTTGGCTTGTTACCAGCTGGCC
AB048557	ABCDEF	AB048557	5121	11847555	Urine				/isolate="IN-6"		DEFINITION JC virus DNA, complete genome, isolate:IN-6.	>AB048557_blockA_11_37	CCTGTATATATAAAAAAAAGGGAAGGT	>AB048557_blockB_38_59	AGGGAGGAGCTGGCTAAAACTG	>AB048557_blockC_60_114	GATGGCTGCCAGCCAAGCATGAGCTCATACCTTGGGAGCCAACCAGCTAACAGCC	>AB048557_blockD_115_180	AGAGGGAGCCACTGGCACTGGCAGTTATAGTGAAACCCCTCCCATAGTCCTTAATCACA	>AB048557_blockE_181_198	AGTAAACAAAGCACAAGG	>AB048557_blockF_199_267	GGAAGTGGAAAGCAGCCAGGGGAACATGTTTTGCGAGCCAGAGCTGTTTTGGCTTGTCACCAGCTGGCC
AB048558	ABCDEF	AB048558	5121	11847555	Urine				/isolate="MU-3"		DEFINITION JC virus DNA, complete genome, isolate:MU-3.	>AB048558_blockA_11_37	CCTGTATATATAAAAAAAAGGGAAGGT	>AB048558_blockB_38_59	AGGGAGGAGCTGGCTAAAACTG	>AB048558_blockC_60_114	GATGGCTGCCAGCCAAGCATGAGCTCATACCTAGGGAGCCAACCAGCTAACAGCC	>AB048558_blockD_115_180	AGAGGGAGCCACTGGCACTGGCAGTTATAGTGAAACCCCTCCCATAGTCCTTAATCACA	>AB048558_blockE_181_198	AGTAAACAAAGCACAAGG	>AB048558_blockF_199_267	GGAAGTGGAAAGCAGCCAGGGGAACATGTTTTGCGAGCCAGAGCTGTTTTGGCTTGTCACCAGCTGGCC
AB048559	ABCDEF	AB048559	5121	11847555	Urine				/isolate="MU-9"		DEFINITION JC virus DNA, complete genome, isolate:MU-9.	>AB048559_blockA_11_37	CCTGTATATATAAAAAAAAGGGAAGGT	>AB048559_blockB_38_59	AGGGAGGAGCTGGCTAAAACTG	>AB048559_blockC_60_114	CTTGGCTGCCAGCCAAGCATGAGCTCATACCTAGGGAGCCAACCAGCTAACAGCC	>AB048559_blockD_115_180	AGAGGGAGCCACTGGCACTGGCAGTTATAGTGAAACCCCTCCCATAGTCCTTAATCACA	>AB048559_blockE_181_198	AGTAAACAAAGCACAAGG	>AB048559_blockF_199_267	GGAAGTGGAAAGCAGCCAGGGGAACATGTTTTGCGAGCCAGAGCTGTTTTGGCTTGTCACCAGCTGGCC
AB048560	ABCDEF	AB048560	5120	11847555	Urine				/isolate="CB-3"		DEFINITION JC virus DNA, complete genome, isolate:CB-3.	>AB048560_blockA_11_37	CCTGTATATATAAAAAAAAGGGAAGGT	>AB048560_blockB_38_59	AGGGAGGAGCTGGCTAAAACTG	>AB048560_blockC_60_114	GATGGCTGCCAGCCAAGCATGAGCTCATACCTAGGGAGCCAACCAGCTGACAGCC	>AB048560_blockD_115_180	AGAGGGAGCCACTGGCACTGGCAGTTATAGTGAAACCCCTCCCATAGTCCTTAATCACA	>AB048560_blockE_181_198	AGTAAACAAAGCACAAGG	>AB048560_blockF_199_267	GGAAGTGGAAAGCAGCCAGGGGAACATGTTTTGCGAGCCAGAGCTGTTTTGGCTTGTCACCAGCTGGCC
AB048561	ABCDEF	AB048561	5115	11847555	Urine				/isolate="MO-1"		DEFINITION JC virus DNA, complete genome, isolate:MO-1.	>AB048561_blockA_11_37	CCTGTATATATAAAAAAAAGGGAAGGT	>AB048561_blockB_38_59	AGGGAGGAGCTGGCTAAAACTG	>AB048561_blockC_60_114	GATGGCTGCCAGCCAAGCATGAGCTCATACCTAGGGAGCCAACCAGCTGACAGCC	>AB048561_blockD_115_180	AGAGGGAGCCACTGGCACTGGCAGTTATAGTGAAACCCCTCCCATAGTCCTTAATCACA	>AB048561_blockE_181_198	AGTAAACAAAGCACAAGG	>AB048561_blockF_199_262	GGAAGTGGAAAGCAGCCAGCACAGCATGTTTTGCGAGCCAGAGCTGTTTTGGCTTGTCACCAGCTGGCC
AB048562	ABCDEF	AB048562	5120	11847555	Urine				/isolate="MO-6"		DEFINITION JC virus DNA, complete genome, isolate:MO-6.	>AB048562_blockA_11_37	CCTGTATATATAAAAAAAAGGGAAGGT	>AB048562_blockB_38_59	AGGGAGGAGCTGGCTAAAACTG	>AB048562_blockC_60_114	GATGGCTGCCAGCCAAGCATGAGCTCATACCTAGGGAGCCAACCAGCTGACAGCC	>AB048562_blockD_115_180	AGAGGGAGCCACTGGCACTGGCAGTTATAGTGAAACCCCTCCCATAGTCCTTAATCACA	>AB048562_blockE_181_198	AGTAAACAAAGCACAAGG	>AB048562_blockF_199_267	GGAAGTGGAAAGCAGCCAGGGGAACATGTTTTGCGAGCCAGAGCTGTTTTGGCTTGTCACCAGCTGGCC
AB048563	ABCDEF	AB048563	5122	11847555	Urine				/isolate="GR-3"		DEFINITION JC virus DNA, complete genome, isolate:GR-3.	>AB048563_blockA_11_37	CCTGTATATATAAAAAAAAGGGAAGGT	>AB048563_blockB_38_59	AGGGAGGAGCTGGCTAAAACTG	>AB048563_blockC_60_114	GATGGCTGCCAGCCAAGCATGAGCTCATACCTAGGGAGCCAACCAGCTAACAGCC	>AB048563_blockD_115_180	AGAGGGAGCCACTGGCACTGGCAGTTATAGTGAAACCCCTCCCATAGTCCTTAATCACA	>AB048563_blockE_181_198	AGTAAACAAAGCACAAGG	>AB048563_blockF_199_267	GGAAGTGGAAAGCAGCCAAGGGAACATGTTTTGCGAGCCAGAGCTGTTTTGGCTTGTCACCAGCTGGCC
AB048564	ABCDEF	AB048564	5122	11847555	Urine				/isolate="MR-7"		DEFINITION JC virus DNA, complete genome, isolate:MR-7.	>AB048564_blockA_11_37	CCTGTATATATAAAAAAAAGGGAAGGT	>AB048564_blockB_38_59	AGGGAGGAGCTGGCTAAAACTG	>AB048564_blockC_60_114	GATGGCTGCCAGCCAAGCATGAGCTCATACCTAGGGAGCCAACCAGCTGACAGCC	>AB048564_blockD_115_180	AGAGGGAGCCACTGGCACTGGCAGTTATAGTGAAACCCCTCCCATAGTCCTTAATCACA	>AB048564_blockE_181_198	AGTAAACAAAGCACAAGG	>AB048564_blockF_199_267	GGAAGTGGAAAGCAGCCAAGGGAACATGTTTTGCGAGCCAGAGCTGTTTTGGCTTGTCACCAGCTGGCC
AB048565	ABCDEF	AB048565	5122	11847555	Urine				/isolate="N25"		DEFINITION JC virus DNA, complete genome, isolate:N25.	>AB048565_blockA_11_37	CCTGTATATATAAAAAAAAGGGAAGGT	>AB048565_blockB_38_59	AGGGAGGAGCTGGCTAAAACTG	>AB048565_blockC_60_114	GATGGCTGCCAGCCAAGCATGAGCTCATACCTAGGGAGCCAACCAGCTGACAGCC	>AB048565_blockD_115_180	AGAGGGAGCCACTGGCACTGGCAGTTATAGTGAAACCCCTCCCATAGTCCTTAATCACA	>AB048565_blockE_181_198	AGTAAACAAAGCACAAGG	>AB048565_blockF_199_267	GGAAGTGGAAAGCAGCCAAGGGAACATGTTTTGCGAGCCAGAGCTGTTTTGGCTTGTCACCAGCTGGCC
AB048566	ABCDEF	AB048566	5122	11847555	Urine				/isolate="SP-1"		DEFINITION JC virus DNA, complete genome, isolate:SP-1.	>AB048566_blockA_11_37	CCTGTATATATAAAAAAAAGGGAAGGT	>AB048566_blockB_38_59	AGGGAGGAGCTGGCTAAAACTG	>AB048566_blockC_60_114	GATGGCTGCCAGCCAAGCATGAGCTCATACCTAGGGAGCCAACCAGCTGACAGCC	>AB048566_blockD_115_180	AGAGGGAGCCACTGGCACTGGCAGTTATAGTGAAACCCCTCCCATAGTCCTTAATCACA	>AB048566_blockE_181_198	AGTAAACAAAGCACAAGG	>AB048566_blockF_199_267	GGAAGTGGAAAGCAGCCAAGGGAACATGTTTTGCGAGCCAGAGCTGTTTTGGCTTGTCACCAGCTGGCC
AB048567	ABCDEF	AB048567	5122	11847555	Urine				/isolate="UK-1"		DEFINITION JC virus DNA, complete genome, isolate:UK-1.	>AB048567_blockA_11_37	CCTGTATATATAAAAAAAAGGGAAGGT	>AB048567_blockB_38_59	AGGGAGGAGCTGGCTAAAACTG	>AB048567_blockC_60_114	GATGGCTGCCAGCCAAGCATGAGCTCATACCTAGGGAGCCAACCAGCTGACAGCC	>AB048567_blockD_115_180	AGAGGGAGCCACTGGCACTGGCAGTTATAGTGAAACCCCTCCCATAGTCCTTAATCACA	>AB048567_blockE_181_198	AGTAAACAAAGCACAAGG	>AB048567_blockF_199_267	GGAAGTGGAAAGCAGCCAAGGGAACATGTTTTGCGAGCCAGAGCTGTTTTGGCTTGTCACCAGCTGGCC
AB048568	ABCDEF	AB048568	5121	11847555	Urine				/isolate="IT-5"		DEFINITION JC virus DNA, complete genome, isolate:IT-5.	>AB048568_blockA_11_37	CCTGTATATATAAAAAAAAGGGAAGGT	>AB048568_blockB_38_59	AGGGAGGAGCTGGCTAAAACTG	>AB048568_blockC_60_114	GATGGCTGCCAGCCAAGCATGAGCTCATACCTAGGGAGCCAACCAGCTGACAGCC	>AB048568_blockD_115_180	AGAGGGAGCCACTGGCACTGGCAGTTATAGTGAAACCCCTCCCATAGTCCTTAATCACA	>AB048568_blockE_181_198	AGTAAACAAAGCACAAGG	>AB048568_blockF_199_267	GGAAGTGGAAAGCAGCCAAGGGAACATGTTTTGCGAGCCAGAGCTGTTTTGGCTTGTCACCAGCTGGCC
AB048569	ABCDEF	AB048569	5121	11847555	Urine				/isolate="AT-2"		DEFINITION JC virus DNA, complete genome, isolate:AT-2.	>AB048569_blockA_11_37	CCTGTATATATAAAAAAAAGGGAAGGT	>AB048569_blockB_38_59	AGGGAGGAGCTGGCTAAAACTG	>AB048569_blockC_60_114	GATGGCTGCCAGCCAAGCATGAGCTCATACCTAGGGAGCCAACCAGCTGACAGCC	>AB048569_blockD_115_180	AGAGGGAGCCACTGGCACTGGCAGTTATAGTGAAACCCCTCCCATAGTCCTTAATCACA	>AB048569_blockE_181_198	AGTAAACAAAGCACAAGG	>AB048569_blockF_199_267	GGAAGTGGAAAGCAGCCAAGGGAACATGTTTTGCGAGCCAGAGCTGTTTTGGCTTGTCACCAGCTGGCC
AB048570	ABCDEF	AB048570	5121	11847555	Urine				/isolate="AT-4"		DEFINITION JC virus DNA, complete genome, isolate:AT-4.	>AB048570_blockA_11_37	CCTGTATATATAAAAAAAAGGGAAGGT	>AB048570_blockB_38_59	AGGGAGGAGCTGGCTAAAACTG	>AB048570_blockC_60_114	GATGGCTGCCAGCCAAGCATGAGCTCATACCTAGGGAGCCAACCAGCTGACAGCC	>AB048570_blockD_115_180	AGAGGGAGCCACTGGCACTGGCAGTTATAGTGAAACCCCTCCCATAGTCCTTAATCACA	>AB048570_blockE_181_198	AGTAAACAAAGCACAAGG	>AB048570_blockF_199_267	GGAAGTGGAAAGCAGCCAAGGGAACATGTTTTGCGAGCCAGAGCTGTTTTGGCTTGTCACCAGCTGGCC
AB048571	ABCDEF	AB048571	5121	11847555	Urine				/isolate="HR-13"		DEFINITION JC virus DNA, complete genome, isolate:HR-13.	>AB048571_blockA_11_37	CCTGTATATATAAAAAAAAGGGAAGGT	>AB048571_blockB_38_59	AGGGAGGAGCTGGCTAAAACTG	>AB048571_blockC_60_114	GATGGCTGCCAGCCAAGCATGAGCTCATACCTAGGGAGCCAACCAGCTGACAGCC	>AB048571_blockD_115_180	AGAGGGAGCCACTGGCACTGGCAGTTATAGTGAAACCCCTCCCATAGTCCTTAATCACA	>AB048571_blockE_181_198	AGTAAACAAAGCACAAGG	>AB048571_blockF_199_267	GGAAGTGGAAAGCAGCCAAGGGAACATGTTTTGCGAGCCAGAGCTGTTTTGGCTTGTCACCAGCTGGCC
AB048572	ABCDEF	AB048572	5121	11847555	Urine				/isolate="HR-5"		DEFINITION JC virus DNA, complete genome, isolate:HR-5.	>AB048572_blockA_11_37	CCTGTATATATAAAAAAAAGGGAAGGT	>AB048572_blockB_38_59	AGGGAGGAGCTGGCTAAAACTG	>AB048572_blockC_60_114	GATGGCTGCCAGCCAAGCATGAGCTCATACCTAGGGAGCCAACCAGCTGACAGCC	>AB048572_blockD_115_180	AGAGGGAGCCACTGGCACTGGCAGTTATAGTGAAACCCCTCCCATAGTCCTTAATCACA	>AB048572_blockE_181_198	AGTAAACAAAGCACAAGG	>AB048572_blockF_199_267	GGAAGTGGAAAGCAGCCAAGGGAACATGTTTTGCGAGCCAGAGCTGTTTTGGCTTGTCACCAGCTGGCC
AB048573	ABCDEF	AB048573	5121	11847555	Urine				/isolate="SD-9"		DEFINITION JC virus DNA, complete genome, isolate:SD-9.	>AB048573_blockA_11_37	CCTGTATATATAAAAAAAAGGGAAGGT	>AB048573_blockB_38_59	AGGGAGGAGCTGGCTAAAACTG	>AB048573_blockC_60_114	GATGGCTGCCAGCCAAGCATGAGCTCATACCTAGGGAGCCAACCAGCTGACAGCC	>AB048573_blockD_115_180	AGAGGGAGCCACTGGCACTGGCAGTTATAGTGAAACCCCTCCCATAGTCCTTAATCACA	>AB048573_blockE_181_198	AGTAAACAAAGCACAAGG	>AB048573_blockF_199_267	GGAAGTGGAAAGCAGCCAAGGGAACATGTTTTGCGAGCCAGAGCTGTTTTGGCTTGTCACCAGCTGGCC
AB048574	ABCDEF	AB048574	5121	11847555	Urine				/isolate="N2"		DEFINITION JC virus DNA, complete genome, isolate:N2.	>AB048574_blockA_11_37	CCTGTATATATAAAAAAAAGGGAAGGT	>AB048574_blockB_38_59	AGGGAGGAGCTGGCTAAAACTG	>AB048574_blockC_60_114	GATGGCTGCCAGCCAAGCATGAGCTCATACCTAGGGAGCCAACCAGCTGACAGCC	>AB048574_blockD_115_180	AGAGGGAGCCACTGGCACTGGCAGTTATAGTGAAACCCCTCCCATAGTCCTTAATCACA	>AB048574_blockE_181_198	AGTAAACAAAGCACAAGG	>AB048574_blockF_199_267	GGAAGTGGAAAGCAGCCAAGGGAACATGTTTTGCGAGCCAGAGCTGTTTTGGCTTGTCACCAGCTGGCC
AB048575	ABCDEF	AB048575	5134	11847555	Urine				/isolate="SW-3"		DEFINITION JC virus DNA, complete genome, isolate:SW-3.	>AB048575_blockA_11_37	CCTGTATATATAAAAAAAAGGGAAGGT	>AB048575_blockB_38_59	AGGGAGGAGCTGGCTAAAACTG	>AB048575_blockC_60_114	GATGGCTGCCAGCCAAGCATGAGCTCATACCTAGGGAGCCAACCAGCTGACAGCC	>AB048575_blockD_115_193	AGAGGGAGCCACTGGCACTGGCAGTTATAGTGAAACCCCTCCCATAGTCCTTAATCATACCTTAATCACA	>AB048575_blockE_194_211	AGTAAACAAAGCACAAGG	>AB048575_blockF_212_280	GGAAGTGGAAAGCAGCCAAGGGAACATGTTCTGCGAGCCAGAGCTGTTTTGGCTTGTCACCAGCTGGCC
AB048576	ABCDEF	AB048576	5121	11847555	Urine				/isolate="UK-2"		DEFINITION JC virus DNA, complete genome, isolate:UK-2.	>AB048576_blockA_11_37	CCTGTATATATAAAAAAAAGGGAAGGT	>AB048576_blockB_38_59	AGGGAGGAGCTGGCTAAAACTG	>AB048576_blockC_60_114	GATGGCTGCCAGCCAAGCATGAGCTCATACCTAGGGAGCCAACCAGCTGACAGCC	>AB048576_blockD_115_180	AGAGGGAGCCACTGGCACTGGCAGTTATAGTGAAACCCCTCCCATAGTCCTTAATCACA	>AB048576_blockE_181_198	AGTAAACAAAGCACAAGG	>AB048576_blockF_199_267	GGAAGTGGAAAGCAGCCAAGGGAACATGTTTTGCGAGCCAGAGCTGTTTTGGCTTGTCACCAGCTGGCC
AB048577	ABCDEF	AB048577	5121	11847555	Urine				/isolate="AT-8"		DEFINITION JC virus DNA, complete genome, isolate:AT-8.	>AB048577_blockA_11_37	CCTGTATATATAAAAAAAAGGGAAGGT	>AB048577_blockB_38_59	AGGGAGGAGCTGGCTAAAACTG	>AB048577_blockC_60_114	GATGGCTGCCAGCCAAGCATGAGCTCATACCTAGGGAGCCAACCAGCTGACAGCC	>AB048577_blockD_115_180	AGAGGGAGCCACTGGCACTGGCAGTTATAGTGAAACCACTCCCATAGTCCTTAATCACA	>AB048577_blockE_181_198	AGTAAACAAAGCACAAGG	>AB048577_blockF_199_267	GGAAGTGGAAAGCAGCCAAGGGAACATGTTTTGCGAGCCAGAGCTGTTTTGGCTTGTCACCAGCTGGCC
AB048578	ABCDEF	AB048578	5121	11847555	Urine				/isolate="HR-7"		DEFINITION JC virus DNA, complete genome, isolate:HR-7.	>AB048578_blockA_11_37	CCTGTATATATAAAAAAAAGGGAAGGT	>AB048578_blockB_38_59	AGGGAGGAGCTGGCTAAAACTG	>AB048578_blockC_60_114	GCTGGCTGCCAGCCAAGCATGAGCTCATACCTAGGGAGCCAACCAGCAGACAGCC	>AB048578_blockD_115_180	AGAGGGAGCCACTGGCACTGGCAGTTATAGTGAAACCACTCCCATAGTCCTTAATCACA	>AB048578_blockE_181_198	AGTAAACAAAGCACAAGG	>AB048578_blockF_199_267	GGAAGTGGAAAGCAGCCAAGGGAACATGTTTTGCGAGCCAGAGCTGTTTTGGCTTGTCACCAGCTGGCC
AB048579	ABCDEF	AB048579	5116	11847555	Urine				/isolate="CW-2"		DEFINITION JC virus DNA, complete genome, isolate:CW-2.	>AB048579_blockA_11_37	CCTGTATATATAAAAAAAAGGGAAGGT	>AB048579_blockB_38_59	AGGGAGGAGCTGGCTAAAACTG	>AB048579_blockC_60_114	GATGGCTGCCAGCCAAGCATGAGCTCATACCTAGGGAGCCAACCAGCTGACAGCC	>AB048579_blockD_115_180	AGAGGGAGCCACTGGCACTGGCAGTTATAGTGAAACCCCTCCCATAGTCCTTAATCACA	>AB048579_blockE_181_198	AGTAAACAAAGCACAAGG	>AB048579_blockF_199_262	GGAAGTGGAAAGCAGCCAGCACAGCATGTTTTGCGAGCCAGAGCTGTTTTGGCTTGTCACCAGCTGGCC
AB048580	ABCDEF	AB048580	5116	11847555	Urine				/isolate="ID-1"		DEFINITION JC virus DNA, complete genome, isolate:ID-1.	>AB048580_blockA_11_37	CCTGTATATATAAAAAAAAGGGAAGGT	>AB048580_blockB_38_59	AGGGAGGAGCTGGCTAAAACTG	>AB048580_blockC_60_114	GATGGCTGCCAGCCAAGCATGAGCTCATACCTAGGGAGCCAACCAGCTGACAGCC	>AB048580_blockD_115_180	AGAGGGAGCCACTGGCACTGGCAGTTATAGTGAAACCCCTCCCATAGTCCTTAATCACA	>AB048580_blockE_181_198	AGTAAACAAAGCACAAGG	>AB048580_blockF_199_262	GGAAGTGGAAAGCAGCCAGCACAGCATGTTTTGCGAGCCAGAGCTGTTTTGGCTTGTCACCAGCTGGCC
AB048581	ABCDEF	AB048581	5116	11847555	Urine				/isolate="ML-6"		DEFINITION JC virus DNA, complete genome, isolate:ML-6.	>AB048581_blockA_11_37	CCTGTATATATAAAAAAAAGGGAAGGT	>AB048581_blockB_38_59	AGGGAGGAGCTGGCTAAAACTG	>AB048581_blockC_60_114	GATGGCTGCCAGCCAAGCATGAGCTCATACCTAGGGAGCCAACCAGCTGACAGCC	>AB048581_blockD_115_180	AGAGGGAGCCACTGGCACTGGCAGTTATAGTGAAACCCCTCCCATAGTCCTTAATCACA	>AB048581_blockE_181_198	AGTAAACAAAGCACAAGG	>AB048581_blockF_199_262	GGAAGTGGAAAGCAGCCAGCACAGCATGTTTTGCGAGCCAGAGCTGTTTTGGCTTGTCACCAGCTGGCC
AB048582	ABCDEF	AB048582	5121	11847555	Urine				/isolate="MO-11"		DEFINITION JC virus DNA, complete genome, isolate:MO-11.	>AB048582_blockA_11_37	CCTGTATATATAAAAAAAAGGGAAGGT	>AB048582_blockB_38_59	AGGGAGGAGCTGGCTAAAACTG	>AB048582_blockC_60_114	GATGGCTGCCAGCCAAGCATGAGCTCATACCTAGGGAGCCAACCAGCTGACAGCC	>AB048582_blockD_115_180	AGAGGGAGCCACTGGCACTGGCAGTTATAGTGAAACCCCTCCCATAGTCCTTAATCACA	>AB048582_blockE_181_198	AGTAAACAAAGCACAAGG	>AB048582_blockF_199_267	GGAAGTGGAAAGCAGCCAGGGGAACATGTTTTGCGAGCCAGAGCTGTTTTGGCTTGTCACCAGCTGGCC
AB074575	ABCDEF	AB074575	5121	12187385	Urine				/isolate="AM-18"		DEFINITION JC virus DNA, complete genome, isolate:AM-18.	>AB074575_blockA_11_37	CCTGTATATATAAAAAAAAGGGAAGGT	>AB074575_blockB_38_59	AGGGAGGAGCTGGCTAAAACTG	>AB074575_blockC_60_114	GATGGCTGCCAGCCAAGCATGAGCTCATACCTAGGGAGCCAACCAGCTGACAGCC	>AB074575_blockD_115_180	AGAGGGAGCCACTGGCACTGGCAGTTATAGTGAAACCCCTCCCATAGTCCTTAATCACA	>AB074575_blockE_181_198	AGTAAACAAAGCACAAGG	>AB074575_blockF_199_267	GGAAGTGGAAAGCAGCCAAGGGAACATGTTTTGCGAGCCAGAGCTGTTTTGGCTTGTCACCAGCTGGCC
AB074576	ABCDEF	AB074576	5141	12187385	Urine				/isolate="AM-5"		DEFINITION JC virus DNA, complete genome, isolate:AM-5.	>AB074576_blockA_11_37	CCTGTATATATAAAAAAAAGGGAAGGT	>AB074576_blockB_38_59	AGGGAGGAGCTGGCTAAAACTG	>AB074576_blockC_60_114	GATGGCTGCCAGCCAAGCATGAGCTCATACCTAGGGAGCCAACCAGCTGACAGCC	>AB074576_blockD_115_180	AGAGGGAGCCACTGGCACTGGCAGTTATAGTGAAACCCCTCCCATAGTCCTTAATCACA	>AB074576_blockE_181_198	AGTAAACAAAGCACAAGG	>AB074576_blockF_199_286	GGAAGTGGAAAGCAGCCGGAGAGAAGTGGAAAGCAGCCAAGGGAACATGTTTTGCGAGCCAGAGCTGTTTTGGCTTGTCACCAGCTGGCC
AB074577	ABCDEF	AB074577	5122	12187385	Urine				/isolate="AM-7"		DEFINITION JC virus DNA, complete genome, isolate:AM-7.	>AB074577_blockA_11_37	CCTGTATATATAAAAAAAAGGGAAGGT	>AB074577_blockB_38_59	AGGGAGGAGCTGGCTAAAACTG	>AB074577_blockC_60_114	GATGGCTGCCAGCCAAGCATGAGCTCATACCTAGGGAGCCAACCAGCTGACAGCC	>AB074577_blockD_115_180	AGAGGGAGCCACTGGCACTGGCAGTTATAGTGAAACCCCTCCCATAGTCCTTAATCACA	>AB074577_blockE_181_198	AGTAAACAAAGCACAAGG	>AB074577_blockF_199_267	GGAAGTGGAAAGCAGCCAAGGGAACATGTTTTGCGAGCCAGAGCTGTTTTGGCTTGTCACCAGCTGGCC
AB074578	ABCDEF	AB074578	5121	12187385	Urine				/isolate="ES-1"		DEFINITION JC virus DNA, complete genome, isolate:ES-1.	>AB074578_blockA_11_37	CCTGTATATATAAAAAAAAGGGAAGGT	>AB074578_blockB_38_59	AGGGAGGAGCTGGCTAAAACTG	>AB074578_blockC_60_114	GATGGCTGCCAGCCAAGCATGAGATCATACCTAGGGAGCCAACCAGCTGACAGCC	>AB074578_blockD_115_180	AGAGGGAGCCACTGGCACTGGCAGTTATAGTGAAACCCCTCCCATAGTTCTTAATCACA	>AB074578_blockE_181_198	AGTAAACAAAGCACAAGG	>AB074578_blockF_199_267	GGAAGTGGAAAGCAGCCAAGGGAACATGTTTTGCGAGCCAGAGCTGTTTTGGCTTGTCACCAGCTGGCC
AB074579	ABCDEF	AB074579	5121	12187385	Urine				/isolate="ES-3"		DEFINITION JC virus DNA, complete genome, isolate:ES-3.	>AB074579_blockA_11_37	CCTGTATATATAAAAAAAAGGGAAGGT	>AB074579_blockB_38_59	AGGGAGGAGCTGGCTAAAACTG	>AB074579_blockC_60_114	GATGGCTGCCAGCCAAGCATGAGCTCATACCTAGGGAGCCAACCAGCTGACAGCC	>AB074579_blockD_115_180	AGAGGGAGCCACTGGCACTGGCAGTTATAGTGAAACCCCTCCCATAGTCCTTAATCACA	>AB074579_blockE_181_198	AGTAAACAAAGCACAAGG	>AB074579_blockF_199_267	GGAAGTGGAAAGCAGCCAAGGGAACATGTTTTGCGAGCCAGAGCTGTTTTGGCTTGTCACCAGCTGGCC
AB074580	ABCDEF	AB074580	5103	12187385	Urine				/isolate="G4"		DEFINITION JC virus DNA, complete genome, isolate:G4.	>AB074580_blockA_11_37	CCTGTATATATAAAAAAAAGGGAAGGT	>AB074580_blockB_38_59	AGGGAGGAGCTGGCTAAAACTG	>AB074580_blockC_60_114	GATGGCTGCCAGCCAAGCATGAGCTCATACCTAGGGAGCCAACCAGCTGACAGCC	>AB074580_blockD_115_180	AGAGGGAGCCACTGGCACTGGCAGTTATAGTGAAACCCCTCCCATAGTCCTTAATCACA	>AB074580_blockE_181_198	AGTAAACAAAGCACAAGG	>AB074580_blockF_199_267	GGAAGTGGAAAGCAGCCAAGGGAACATGTTTTGCGAGCCAGAGCTGTTTTGGCTTGTCACCAGCTGGCC
AB074581	ABCDEF	AB074581	5121	12187385	Urine				/isolate="G5"		DEFINITION JC virus DNA, complete genome, isolate:G5.	>AB074581_blockA_11_37	CCTGTATATATAAAAAAAAGGGAAGGT	>AB074581_blockB_38_59	AGGGAGGAGCTGGCTAAAACTG	>AB074581_blockC_60_114	GATGGCTGCCAGCCAAGCATGAGCTCATACCTAGGGAGCCAACCAGCTGACAGCC	>AB074581_blockD_115_180	AGAGGGAGCCACTGGCACTGGCAGTTATAGTGAAACCCCTCCCATAGTCCTTAATCACA	>AB074581_blockE_181_198	AGTAAACAAAGCACAAGG	>AB074581_blockF_199_267	GGAAGTGGAAAGCAGCCAAGGGAACATGTTTTGCGAGCCAGAGCTGTTTTGGCTTGTCACCAGCTGGCC
AB074582	ABCDEF	AB074582	5121	12187385	Urine				/isolate="IT-2"		DEFINITION JC virus DNA, complete genome, isolate:IT-2.	>AB074582_blockA_11_37	CCTGTATATATAAAAAAAAGGGAAGGT	>AB074582_blockB_38_59	AGGGAGGAGCTGGCTAAAACTG	>AB074582_blockC_60_114	GATGGCTGCCAGCCAAGCATGAGCTCATACCTAGGGAGCCAACCAGCTGACAGCC	>AB074582_blockD_115_180	AGAGGGAGCCACTGGCACTGGCAGTTATAGTGAAACCCCTCCCATAGTCCTTAATCACA	>AB074582_blockE_181_198	AGTAAACAAAGCACAAGG	>AB074582_blockF_199_267	GGAAGTGGAAAGCAGCCAAGGGAACATGTTTTGCGAGCCAGAGCTGTTTTGGCTTGTCACCAGCTGGCC
AB074583	ABCDEF	AB074583	5119	12187385	Urine				/isolate="IT-3"		DEFINITION JC virus DNA, complete genome, isolate:IT-3.	>AB074583_blockA_11_37	CCTGTATATATAAAAAAAAGGGAAGGT	>AB074583_blockB_38_59	AGGGAGGAGCTGGCAAACTGGA	>AB074583_blockC_58_112	GATGGCTGCCAGCCAAGCATGAGCTCATACCTAGGGAGCCAACCAGCTGACAGCC	>AB074583_blockD_113_178	AGAGGGAGCCACTGGCACTGGCAGTTATAGTGAAACCCCTCCCATAGTCCTTAATCACA	>AB074583_blockE_179_196	AGTAAACAAAGCACAAGG	>AB074583_blockF_197_265	GGAAGTGGAAAGCAGCCAAGGGAACATGTTTTGCGAGCCAGAGCTGTTTTGGCTTGTCACCAGCTGGCC
AB074584	ACDEF	AB074584	5101	12187385	Urine				/isolate="IT-8"		DEFINITION JC virus DNA, complete genome, isolate:IT-8.	>AB074584_blockA_11_37	CCTGTATATATAAAAAAAAGGGAAGGC			>AB074584_blockC_40_94	GATGGCTGCCAGCCAAGCATGAGCTCATACCTAGGGAGCCAACCAGCTGACAGCC	>AB074584_blockD_95_160	AGAGGGAGCCACTGGCACTGGCAGTTATAGTGAAACCCCTCCCATAGTCCTTAATCACA	>AB074584_blockE_161_178	AGTAAACAAAGCACAAGG	>AB074584_blockF_179_247	GGAAGTGGAAAGCAGCCAAGGGAACATGTTTTGCGAGCCAGAGCTGTTTTGGCTTGTCACCAGCTGGCC
AB074585	ABCDEF	AB074585	5103	12187385	Urine				/isolate="KO-2"		DEFINITION JC virus DNA, complete genome, isolate:KO-2.	>AB074585_blockA_11_37	CCTGTATATATAAAAAAAAGGGAAGGT	>AB074585_blockB_38_59	AGGGAGGAGCTGGCTAAAACTG	>AB074585_blockC_60_114	GATGGCTGCCAGCCAAGCATGAGCTCATACCTAGGGAGCCAACCAGCTGACAGCC	>AB074585_blockD_115_180	AGAGGGAGCCACTGGCACTGGCAGTTATAGTGAAACCCCTCCCATAGTCCTTAATCACA	>AB074585_blockE_181_198	AGTAAACAAAGCACAAGG	>AB074585_blockF_199_267	GGAAGTGGAAAGCAGCCAAGGGAACATGTTTTGCGAGCCAGAGCTGTTTTGGCTTGTCACCAGCTGGCC
AB074586	ABCDEF	AB074586	5121	12187385	Urine				/isolate="KO-3"		DEFINITION JC virus DNA, complete genome, isolate:KO-3.	>AB074586_blockA_11_37	CCTGTATATATAAAAAAAAGGGAAGGT	>AB074586_blockB_38_59	AGGGAGGAGCTGGCTAAAACTG	>AB074586_blockC_60_114	GATGGCTGCCAGCCAAGCATGAGCTCATACCTAGGGAGCCAACCAGCTGACAGCC	>AB074586_blockD_115_180	AGAGGGAGCCACTGGCACTGGCAGTTATAGTGAAACCCCTCCCATAGTCCTTAATCACA	>AB074586_blockE_181_198	AGTAAACAAAGCACAAGG	>AB074586_blockF_199_267	GGAAGTGGAAAGCAGCCAAGGGAACATGTTTTGCGAGCCAGAGCTGTTTTGGCTTGTCACCAGCTGGCC
AB074587	ABCDEF	AB074587	5121	12187385	Urine				/isolate="KO-5"		DEFINITION JC virus DNA, complete genome, isolate:KO-5.	>AB074587_blockA_11_37	CCTGTATATATAAAAAAAAGGGAAGGT	>AB074587_blockB_38_59	AGGGAGGAGCTGGCTAAAACTG	>AB074587_blockC_60_114	GATGGCTGCCAGCCAAGCATGAGCTCATACCTAGGGAGCCAACCAGCTGACAGCC	>AB074587_blockD_115_180	AGAGGGAGCCACTGGCACTGGCAGTTATAGTGAAACCCCTCCCATAGTCCTTAATCACA	>AB074587_blockE_181_198	AGTAAACAAAGCACAAGG	>AB074587_blockF_199_267	GGAAGTGGAAAGCAGCCAAGGGAACATGTTTTGCGAGCCAGAGCTGTTTTGGCTTGTCACCAGCTGGCC
AB074588	ABCDEF	AB074588	5134	12187385	Urine				/isolate="N5"		DEFINITION JC virus DNA, complete genome, isolate:N5.	>AB074588_blockA_11_37	CCTGTATATATAAAAAAAAGGGAAGGT	>AB074588_blockB_38_59	AGGGAGGAGCTGGCTAAAACTG	>AB074588_blockC_60_114	GATGGCTGCCAGCCAAGCATGAGCTCATACCTAGGGAGCCAACCAGCTGACAGCC	>AB074588_blockD_115_193	AGAGGGAGCCACTGGCACTGGCAGTTATAGTGAAACCCCTCCCATAGTCCTTAATCATACCTTAATCACA	>AB074588_blockE_194_211	AGTAAACAAAGCACAAGG	>AB074588_blockF_212_280	GGAAGTGGAAAGCAGCCAAGGGAACATGTTTTGCGAGCCAGAGCTGTTTTGGCTTGTCACCAGCTGGCC
AB074589	ABCDEF	AB074589	5122	12187385	Urine				/isolate="SI-1"		DEFINITION JC virus DNA, complete genome, isolate:SI-1.	>AB074589_blockA_11_37	CCTGTATATATAAAAAAAAGGGAAGGT	>AB074589_blockB_38_59	AGGGAGGAGCTGGCTAAAACTG	>AB074589_blockC_60_114	GATGGCTGCCAGCCAAGCATGAGCTCATACCTAGGGAGCCAACCAGCTGACAGCC	>AB074589_blockD_115_180	AGAGGGAGCCACTGGCACTGGCAGTTATAGTGAAACCCCTCCCATAGTCCTTAATCACA	>AB074589_blockE_181_198	AGTAAACAAAGCACAAGG	>AB074589_blockF_199_267	GGAAGTGGAAAGCAGCCAAGGGAACATGTTTTGCGAGCCAGAGCTGTTTTGGCTTGTCACCAGCTGGCC
AB074590	ABCDEF	AB074590	5105	12187385	Urine				/isolate="SI-7"		DEFINITION JC virus DNA, complete genome, isolate:SI-7.	>AB074590_blockA_11_37	CCTGTATATATAAAAAAAAGGGAAGGT	>AB074590_blockB_38_59	AGGGAGGAGCTGGCTAAAACTG	>AB074590_blockC_60_114	GATGGCTGCCAGCCAAGCATGAGCTCATACCTAGGGAGCCAACCAGCTGACAGCC	>AB074590_blockD_115_163	AGAGGGAGAGCCCTGGCATGCGTGAAACCCCTCCCATAGTCCTTAATCACA	>AB074590_blockE_164_181	AGTAAACAAAGCACAAGG	>AB074590_blockF_182_250	GGAAGTGGAAAGCAGCCAAGGGAACATGTTTTGCGAGCCAGAGCTGTTTTGGCTTGTCACCAGCTGGCC
AB074591	ABCDEF	AB074591	5121	12187385	Urine				/isolate="SP-7"		DEFINITION JC virus DNA, complete genome, isolate:SP-7.	>AB074591_blockA_11_37	CCTGTATATATAAAAAAAAGGGAAGGT	>AB074591_blockB_38_59	AGGGAGGAGCTGGCTAAAACTG	>AB074591_blockC_60_114	GATGGCTGCCAGCCAAGCATGAGCTCATACCTAGGGAGCCAACCAGCTGACAGCC	>AB074591_blockD_115_180	AGAGGGAGCCACTGGCACTGGCAGTTATAGTGAAACCCCTCCCATAGTCCTTAATCACA	>AB074591_blockE_181_198	AGTAAACAAAGCACAAGG	>AB074591_blockF_199_267	GGAAGTGGAAAGCAGCCAAGGGAACATGTTTTGCGAGCCAGAGCTGTTTTGGCTTGTCACCAGCTGGCC
AB081600	ABCDEF	AB081600	5120	12208989	Urine				/isolate="J2-10"		DEFINITION JC virus DNA, complete genome, isolate:J2-10.	>AB081600_blockA_11_37	CCTGTATATATAAAAAAAAGGGAAGGT	>AB081600_blockB_38_59	AGGGAGGAGCTGGCTAAAACTG	>AB081600_blockC_60_114	GATGGCTGCCAGCCAAGCATGAGCTCATACCTAGGGAGCCAACCAGCTGACAGCC	>AB081600_blockD_115_180	AGAGGGAGCCACTGGCACTGGCAGTTATAGTGAAACCCCTCCCATAGTCCTTAATCACA	>AB081600_blockE_181_198	AGTAAACAAAGCACAAGG	>AB081600_blockF_199_267	GGAAGTGGAAAGCAGCCAGGGGAACATGTTTTGCGAGCCAGAGCTGTTTTGGCTTGTCACCAGCTGGCC
AB081601	ABCDEF	AB081601	5121	12208989	Urine				/isolate="J2-24"		DEFINITION JC virus DNA, complete genome, isolate:J2-24.	>AB081601_blockA_11_37	CCTGTATATATAAAAAAAAGGGAAGGT	>AB081601_blockB_38_59	AGGGAGGAGCTGGCTAAAACTG	>AB081601_blockC_60_114	GATGGCTGCCAGCCAAGCATGAGCTCATACCTAGGGAGCCAACCAGCAGACAGCC	>AB081601_blockD_115_180	AGAGGGAGCCACTGGCACTGGCAGTTATAGTGAAACCACTCCCATAGTCCTTAATCACA	>AB081601_blockE_181_198	AGTAAACAAAGCACAAGG	>AB081601_blockF_199_267	GGAAGTGGAAAGCAGCCAAGGGAACATGTTTTGCGAGCCAGAGCTGTTTTGGCTTGTCACCAGCTGGCC
AB081602	ABCDEF	AB081602	5120	12208989	Urine				/isolate="J3-11"		DEFINITION JC virus DNA, complete genome, isolate:J3-11.	>AB081602_blockA_11_37	CCTGTATATATAAAAAAAAGGGAAGGT	>AB081602_blockB_38_59	AGGGAGGAGCTGGCTAAAACTG	>AB081602_blockC_60_114	GATGGCTGCCAGCCAAGCATGAGCTCATACCTAGGGAGCCAACCAGCTGACAGCC	>AB081602_blockD_115_180	AGAGGGAGCCACTGGCACTGGCAGTTATAGTGAAACCCCTCCCATAGTCCTTAATCACA	>AB081602_blockE_181_198	AGTAAACAAAGCACAAGG	>AB081602_blockF_199_267	GGAAGTGGAAAGCAGCCAGGGGAACATGTTTTGCGAGCCAGAGCTGTTTTGGCTTGTCACCAGCTGGCC
AB081603	ABCDEF	AB081603	5120	12208989	Urine				/isolate="J3-13a"		DEFINITION JC virus DNA, complete genome, isolate:J3-13a.	>AB081603_blockA_11_37	CCTGTATATATAAAAAAAAGGGAAGGT	>AB081603_blockB_38_59	AGGGAGGAGCTGGCTAAAACTG	>AB081603_blockC_60_114	GATGGCTGCCAGCCAAGCATGAGCTCATACCTAGGGAGCCAACCAGCTGACAGCC	>AB081603_blockD_115_180	AGAGGGAGCCACTGGCACTGGCAGTTATAGTGAAACCCCTCCCATAGTCCTTAATCACA	>AB081603_blockE_181_198	AGTAAACAAAGCACAAGG	>AB081603_blockF_199_267	GGAAGTGGAAAGCAGCCAGGGGAACATGTTTTGCGAGCCAGAGCTGTTTTGGCTTGTCACCAGCTGGCC
AB081604	ABCDEF	AB081604	5121	12208989	Urine				/isolate="J3-3"		DEFINITION JC virus DNA, complete genome, isolate:J3-3.	>AB081604_blockA_11_37	CCTGTATATATAAAAAAAAGGGAAGGT	>AB081604_blockB_38_59	AGGGAGGAGCTGGCTAAAACTG	>AB081604_blockC_60_114	GATGGCTGCCAGCCAAGCATGAGCTCATACCTAGGGAGCCAACCAGCAGACAGCC	>AB081604_blockD_115_180	AGAGGGAGCCACTGGCACTGGCAGTTATAGTGAAACCACTCCCATAGTCCTTAATCACA	>AB081604_blockE_181_198	AGTAAACAAAGCACAAGG	>AB081604_blockF_199_267	GGAAGTGGAAAGCAGCCAAGGGAACATGTTTTGCGAGCCAGAGCTGTTTTGGCTTGTCACCAGCTGGCC
AB081605	ABCDEF	AB081605	5120	12208989	Urine				/isolate="J3-7"		DEFINITION JC virus DNA, complete genome, isolate:J3-7.	>AB081605_blockA_11_37	CCTGTATATATAAAAAAAAGGGAAGGT	>AB081605_blockB_38_59	AGGGAGGAGCTGGCTAAAACTG	>AB081605_blockC_60_114	GATGGCTGCCAGCCAAGCATGAGCTCATACCTAGGGAGCCAACCAGCTGACAGCC	>AB081605_blockD_115_180	AGAGGGAGCCACTGGCACTGGCAGTTATAGTGAAACCCCTCCCATAGTCCTTAATCACA	>AB081605_blockE_181_198	AGTAAACAAAGCACAAGG	>AB081605_blockF_199_267	GGAAGTGGAAAGCAGCCAGGGGAACATGTTTTGCGAGCCAGAGCTGTTTTGGCTTGTCACCAGCTGGCC
AB081606	ABCDEF	AB081606	5121	12208989	Urine				/isolate="J3-8"		DEFINITION JC virus DNA, complete genome, isolate:J3-8.	>AB081606_blockA_11_37	CCTGTATATATAAAAAAAAGGGAAGGT	>AB081606_blockB_38_59	AGGGAGGAGCTGGCTAAAACTG	>AB081606_blockC_60_114	GATGGCTGCCAGCCAAGCATGAGCTCATACCTAGGGAGCCAACCAGCAGACAGCC	>AB081606_blockD_115_180	AGAGGGAGCCACTGGCACTGGCAGTTATAGTGAAACCACTCCCATAGTCCTTAATCACA	>AB081606_blockE_181_198	AGTAAACAAAGCACAAGG	>AB081606_blockF_199_267	GGAAGTGGAAAGCAGCCAAGGGAACATGTTTTGCGAGCCAGAGCTGTTTTGGCTTGTCACCAGCTGGCC
AB081607	ABCDEF	AB081607	5120	12208989	Urine				/isolate="J3-9"		DEFINITION JC virus DNA, complete genome, isolate:J3-9.	>AB081607_blockA_11_37	CCTGTATATATAAAAAAAAGGGAAGGT	>AB081607_blockB_38_59	AGGGAGGAGCTGGCTAAAACTG	>AB081607_blockC_60_114	GATGGCTGCCAGCCAAGCATGAGCTCATACCTAGGGAGCCAACCAGCTGACAGCC	>AB081607_blockD_115_180	AGAGGGAGCCACTGGCACTGGCAGTTATAGTGAAACCCCTCCCATAGTCCTTAATCACA	>AB081607_blockE_181_198	AGTAAACAAAGCACAAGG	>AB081607_blockF_199_267	GGAAGTGGAAAGCAGCCAGGGGAACATGTTTTGCGAGCCAGAGCTGTTTTGGCTTGTCACCAGCTGGCC
AB081608	ABCDEF	AB081608	5121	12208989	Urine				/isolate="LA-11"		DEFINITION JC virus DNA, complete genome, isolate:LA-11.	>AB081608_blockA_11_37	CCTGTATATATAAAAAAAAGGGAAGGT	>AB081608_blockB_38_59	AGGGAGGAGCTGGCTAAAACTG	>AB081608_blockC_60_114	GATGGCTGCCAGCCAAGCATGAGCTCATACCTAGGGAGCCAACCAGCTGACAGCC	>AB081608_blockD_115_180	AGAGGGAGCCACTGGCACTGGCAGTTATAGTGAAACCACTCCCATAGTCCTTAATCACA	>AB081608_blockE_181_198	AGTAAACAAAGCACAAGG	>AB081608_blockF_199_266	GGAAGTGGAAAGCAGCCAGTGGGAAATGTTTTGCGAGCCAGAGCTGTTTTGGCTTGTCACCAGCTGGCC
AB081609	ABCDEF	AB081609	5121	12208989	Urine				/isolate="LA-13"		DEFINITION JC virus DNA, complete genome, isolate:LA-13.	>AB081609_blockA_11_37	CCTGTATATATAAAAAAAAGGGAAGGT	>AB081609_blockB_38_59	AGGGAGGAGCTGGCTAAAACTG	>AB081609_blockC_60_114	GATGGCTGCCAGCCAAGCATGAGCTCATACCTAGGGAGCCAACCAGCTGACAGCC	>AB081609_blockD_115_180	AGAGGGAGCCACTGGCACTGGCAGTTATAGTGAAACCCCTCCCATAGTCCTTAATCACA	>AB081609_blockE_181_198	AGTAAACAAAGCACAAGG	>AB081609_blockF_199_267	GGAAGTGGAAAGCAGCCAAGGGAACATGTTTTGCGAGCCAGAGCTGTTTTGGCTTGTCACCAGCTGGCC
AB081610	ABCDEF	AB081610	5120	12208989	Urine				/isolate="LA-17"		DEFINITION JC virus DNA, complete genome, isolate:LA-17.	>AB081610_blockA_11_37	CCTGTATATATAAAAAAAAGGGAAGGT	>AB081610_blockB_38_59	AGGGAGGAGCTGGCTAAAACTG	>AB081610_blockC_60_114	GATGGCTGCCAGCCAAGCATGAGCTCATACCTAGGGAGCCAACCAGCTGACAGCC	>AB081610_blockD_115_180	AGAGGGAGCCACTGGCACTGGCAGTTATAGTGAAACCCCTCCCATAGTCCTTAATCACA	>AB081610_blockE_181_198	AGTAAACAAAGCACAAGG	>AB081610_blockF_199_267	GGAAGTGGAAAGCAGCCAGGGGAACATGTTTTGCGAGCCAGAGCTGTTTTGGCTTGTCACCAGCTGGCC
AB081611	ABCDEF	AB081611	5116	12208989	Urine				/isolate="LA-2"		DEFINITION JC virus DNA, complete genome, isolate:LA-2.	>AB081611_blockA_11_37	CCTGTATATATAAAAAAAAGGGAAGGT	>AB081611_blockB_38_59	AGGGAGGAGCTGGCTAAAACTG	>AB081611_blockC_60_114	GATGGCTGCCAGCCAAGCATGAGCTCATACCTAGGGAGCCAACCAGCTGACAGCC	>AB081611_blockD_115_180	AGAGGGAGCCACTGGCACTGGCAGTTATAGTGAAACCCCTCCCATAGTCCTTAATCACA	>AB081611_blockE_181_198	AGTAAACAAAGCACAAGG	>AB081611_blockF_199_262	GGAAGTGGAAAGCAGCCAGCACAGCATGTTTTGCGAGCCAGAGCTGTTTTGGCTTGTCACCAGCTGGAC
AB081612	ACDEF	AB081612	5110	12208989	Urine				/isolate="LA-27"		DEFINITION JC virus DNA, complete genome, isolate:LA-27.	>AB081612_blockA_11_37	CCTGTATATATAAAAAAAAGGGAAGGT			>AB081612_blockC_50_104	GCTGGCTGCCAGCCAAGCATGAGCTCATACCTAGGGAGCCAACCAGCTGACAGCC	>AB081612_blockD_105_170	AGAGGGAGCCACTGGCACTGGCAGTTATAGTGAAACCACTCCCATAGTCCTTAATCACA	>AB081612_blockE_171_188	AGTAAACAAAGCACAAGG	>AB081612_blockF_189_257	GGAAGTGGAAAGCAGCCAAGGGAACATGTTTTGCGAGCCAGAGCTGTTTTGGCTTGTCACCAGCTGGCC
AB081613	ABCDEF	AB081613	5119	12208989	Urine				/isolate="LA-28"		DEFINITION JC virus DNA, complete genome, isolate:LA-28.	>AB081613_blockA_11_37	CCTGTATATATAAAAAAAAGGGAAGGT	>AB081613_blockB_38_59	AGGGAGGAGCTGGCTGAAACTG	>AB081613_blockC_60_114	GATGGCTGCCAGCCAAGCATGAGCTCATACCTAGGGAGCCAACCAGCTGTCAGCC	>AB081613_blockD_115_180	AGAGGGAGCCACTGGCACTGGCAGTTATAGTGAAACCCCTCCCATAGTCCTTAATCACA	>AB081613_blockE_181_198	AGTAAACAAAGCACAAGG	>AB081613_blockF_199_265	GGAAGTGGAAAGCAGCCAGGAGAACATGTTTTGCGAGCCAGAGCTGTTTTGGCTTGTTACCAGCTGGCC
AB081614	ABCDEF	AB081614	5121	12208989	Urine				/isolate="LA-29"		DEFINITION JC virus DNA, complete genome, isolate:LA-29.	>AB081614_blockA_11_37	CCTGTATATATAAAAAAAAGGGAAGGT	>AB081614_blockB_38_59	AGGGAGGAGCTGGCTAAAACTG	>AB081614_blockC_60_114	GATGGCTGCCAGCCAAGCATGAGCTCATACCTAGGGAGCCAACCAGCTGACAGCC	>AB081614_blockD_115_180	AGAGGGAGCCACTGGCACTGGCAGTTATAGTGAAACCACTCCCATAGTCCTTAATCACA	>AB081614_blockE_181_198	AGTAAACAAAGCACAAGG	>AB081614_blockF_199_266	GGAAGTGGAAAGCAGCCAGTGGGAAATGTTTTGCGAGCCAGAGCTGTTTTGGCTTGTCACCAGCTGGCC
AB081615	ABCDEF	AB081615	5121	12208989	Urine				/isolate="LA-31"		DEFINITION JC virus DNA, complete genome, isolate:LA-31.	>AB081615_blockA_11_37	CCTGTATATATAAAAAAAAGGGAAGGT	>AB081615_blockB_38_59	AGGGAGGAGCTGGCTAAAACTG	>AB081615_blockC_60_114	GATGGCTGCCAGCCAAGCATGAGCTCATACCTAGGGAGCCAACCAGCTGACAGCC	>AB081615_blockD_115_180	AGAGGGAGCCACTGGCACTGGCAGTTATAGTGAAACCCCTCCCATAGTCCTTAATCACA	>AB081615_blockE_181_198	AGTAAACAAAGCACAAGG	>AB081615_blockF_199_267	GGAAGTGGAAAGCAGCCAAGGGAACATGTTTTGCGAGCCAGAGCTGTTTTGGCTTGTCACCAGCTGGCC
AB081616	ABCDEF	AB081616	5138	12208989	Urine				/isolate="LA-4"		DEFINITION JC virus DNA, complete genome, isolate:LA-4.	>AB081616_blockA_11_37	CCTGTATATATAAAAAAAAGGGAAGGT	>AB081616_blockB_38_59	AGGGAGGAGCTGGCTAAAACTG	>AB081616_blockC_60_136	GATGGCTGCCAGCCAAGCATGAGCTCATACCTAGGGAGCCAACCAGCTGACAGCCGCCAGAGGCCAACCAGCTGACAGCC	>AB081616_blockD_137_202	AGAGGGAGCCACTGGCACTGGCAGTTATAGTGAAACCCCTCCCATAGTCCTTAATCACA	>AB081616_blockE_203_220	AGTAAACAAAGCACAAGG	>AB081616_blockF_221_284	GGAAGTGGAAAGCAGCCAGCACAGCATGTTTTGCGAGCCAGAGCTGTTTTGGCTTGTCACCAGCTGGCC
AB081617	ABCDEF	AB081617	5120	12208989	Urine				/isolate="SI"		DEFINITION JC virus DNA, complete genome, isolate:SI.	>AB081617_blockA_11_37	CCTGTATATATAAAAAAAAGGGAAGGT	>AB081617_blockB_38_59	AGGGAGGAGCTGGCTAAAACTG	>AB081617_blockC_60_114	GATGGCTGCCAGCCAAGCATGAGCTCATACCTAGGGAGCCAACCAGCTGACAGCC	>AB081617_blockD_115_180	AGAGGGAGCCACTGGCACTGGCAGTTATAGTGAAACCCCTCCCATAGTCCTTAATCACA	>AB081617_blockE_181_198	AGTAAACAAAGCACAAGG	>AB081617_blockF_199_267	GGAAGTGGAAAGCAGCCAGGGGAACATGTTTTGCGAGCCAGAGCTGTTTTGGCTTGTCACCAGCTGGCC
AB081618	ABCDEF	AB081618	5120	12208989	Urine				/isolate="UA"		DEFINITION JC virus DNA, complete genome, isolate:UA.	>AB081618_blockA_11_37	CCTGTATATATAAAAAAAAGGGAAGGT	>AB081618_blockB_38_59	AGGGAGGAGCTGGCTAAAACTG	>AB081618_blockC_60_114	GATGGCTGCCAGCCAAGCATGAGCTCATACCTAGGGAGCCAACCAGCTGGCAGCC	>AB081618_blockD_115_180	AGAGGGAGCCACTGGCACTGGCAGTTATAGTGAAACCCCTCCCATAGTCCTTAATCACA	>AB081618_blockE_181_198	AGTAAACAAAGCACAAGG	>AB081618_blockF_199_267	GGAAGTGGAAAGCAGCCAGGGGAACATGTTTTGCGAGCCAGAGCTGTTTTGGCTTGTCACCAGCTGGCC
AB081654	ABCDEF	AB081654	5119	12208989	Urine				/isolate="MS"		DEFINITION JC virus DNA, complete genome, isolate:MS.	>AB081654_blockA_11_37	CCTGTATATATAAAAAAAAGGGAAGGT	>AB081654_blockB_38_59	AGGGAGGAGCTGGCTAAAACTG	>AB081654_blockC_60_114	GATGGCTGCCAGCCAAGCATGAGCTCATACCTAGGGAGCCAACCAGCTGACAGCC	>AB081654_blockD_115_180	AGAGGGAGCCACTGGCACTGGCAGTTATAGTGAAACCCCTCCCATAGTCCTTAATCACA	>AB081654_blockE_181_198	AGTAAACAAAGCACAAGG	>AB081654_blockF_199_267	GGAAGTGGAAAGCAGCCAGGGGAACATGTTTTGCGAGCCAGAGCTGTTTTGGCTTGTCACCAGCTGGCC
AB081005	ABCEBCEF	AB081005	5154	12569419	Urine				/isolate="Aic-1"		DEFINITION JC virus DNA, complete genome, isolate:Aic-1.	>AB081005_blockA_11_37	CCTGTATATATAAAAAAAAGGGAAGGT	>AB081005_blockB_38_59__>AB081005_blockB_135_149	AGGGAGGAGCTGGCTAAAACTG_CGGGGCTGGCTAAAA	>AB081005_blockC_60_114__>AB081005_blockC_153_207	GATGGCTGCCAGCCAAGCATGAGCTCATACCTAGGGAGCCAACCAGCTGACAGCA_GATGGCTGCCAGCCAAGCATGAGCTCATACCTAGGGAGCCAACCAGCTGACAGCA			>AB081005_blockE_121_138__>AB081005_blockE_214_231	AGTAAACAAAGCACCGGG_AGTAAACAAAGCACAAGG	>AB081005_blockF_232_300	GGAAGTGGAAAGCAGCCAAGGGAACATGTTTTGCGAGCCAGAGCTGTTTTGGCTTGTCACCAGCTGGCC
AB081006	ABCDEF	AB081006	5120	12569419	Urine				/isolate="CN-13"		DEFINITION JC virus DNA, complete genome, isolate:CN-13.	>AB081006_blockA_11_37	CCTGTATATATAAAAAAAAGGGAAGGT	>AB081006_blockB_38_59	AGGGAGGAGCTGGCTAAAACTG	>AB081006_blockC_60_114	GATGGCTGCCAGCCAAGCATGAGCTCATACCTAGGGAGCCAACCAGCTGACAGCC	>AB081006_blockD_115_180	AGAGGGAGCCACTGGCACTGGCAGTTATAGTGAAACCACTCCCATAGTCCTTAATCACA	>AB081006_blockE_181_198	AGTAAACAAAGCACAAGG	>AB081006_blockF_199_267	GGAAGTGGAAAGCAGCCAAGGGAACATGTTTTGCGAGCCAGAGCTGTTTTGGCTTGTCACCAGCTGGCC
AB081007	ABCDEF	AB081007	5133	12569419	Urine				/isolate="CN-1"		DEFINITION JC virus DNA, complete genome, isolate:CN-1.	>AB081007_blockA_11_37	CCTGTATATATAAAAAAAAGGGAAGGT	>AB081007_blockB_38_59	AGGGAGGAGCTGGCTAAAACTG	>AB081007_blockC_60_114	GATGGCTGCCAGCCAAGCATGAGCTCATACCTAGGGAGCCAACCAGCTGACAGCC	>AB081007_blockD_115_193	AGAGGGAGCCACTGGCACTGGCAGTTATAGTGAAACCACTCCCATAGTCCTTAATCACACCTTAATCACA	>AB081007_blockE_194_211	AGTAAACAAAGCACAAGG	>AB081007_blockF_212_280	GGAAGTGGAAAGCAGCCAAGGGAACATGTTTTGCGAGCCAGAGCTGTTTTGGCTTGTCACCAGCTGGCC
AB081008	ABCDEF	AB081008	5110	12569419	Urine				/isolate="CN-15"		DEFINITION JC virus DNA, complete genome, isolate:CN-15.	>AB081008_blockA_11_37	CCTGTATATATAAAAAAAAGGGAAGGT	>AB081008_blockB_38_59	AGGGAGGAGCTGGCTAAAACTG	>AB081008_blockC_60_114	GATGGCTGCCAGCCAAGCATGAGCTCATACCTAGGGAGCCAACCAGCTGACAGCC	>AB081008_blockD_115_180	AGAGGGAGCCACTGGCACTGGCAGTTATAGTGAAACCACTCCCATAGTCCTTAATCACA	>AB081008_blockE_180_197	AAGTAAACAAGCACAAGG	>AB081008_blockF_198_266	GGAAGTGGAAAGCAGCCAAGGGAACATGTTTTGCGAGCCAGAGCTGTTTTGGCTTGTCACCAGCTGGCC
AB081009	ABCDEF	AB081009	5108	12569419	Urine				/isolate="CN-25"		DEFINITION JC virus DNA, complete genome, isolate:CN-25.	>AB081009_blockA_11_37	CCTGTATATATAAAAAAAAGGGAAGGT	>AB081009_blockB_38_59	AGGGAGGAGCTGGCTAAAACTG	>AB081009_blockC_60_114	GATGGCTGCCAGCCAAGCATGAGCTCATACCTAGGGAGCCAACCAGCTGACAGCC	>AB081009_blockD_115_180	AGAGGGAGCCACTGGCACTGGCAGTTATAGTGAAACCACTCCCATAGTCCTTAATCACA	>AB081009_blockE_181_198	AGTAAACAAAGCACAAGG	>AB081009_blockF_199_267	GGAAGTGGAAAGCAGCCAAGGGAACATGTTTTGCGAGCCAGAGCTGTTTTGGCTTGTCACCAGCTGGCC
AB081010	ABCDEF	AB081010	5119	12569419	Urine				/isolate="CN-28"		DEFINITION JC virus DNA, complete genome, isolate:CN-28.	>AB081010_blockA_11_37	CCTGTATATATAAAAAAAAGGAAGGTA	>AB081010_blockB_37_58	AGGGAGGAGCTGGCTAAAACTG	>AB081010_blockC_59_113	GATGGCTGCCAGCCAAGCATGAGCTCATACCTAGGGAGCCAACCAGCTGACAGCC	>AB081010_blockD_114_179	AGAGGGAGCCACTGGCACTGGCAGTTATAGTGAAACCACTCCCATAGTCCTTAATCACA	>AB081010_blockE_180_197	AGTAAACAAAGCACAAGG	>AB081010_blockF_198_266	GGAAGTGGAAAGCAGCCAAGGGAACATGTTTTGCGAGCCAGAGCTGTTTTGGCTTGTCACCAGCTGGCC
AB081011	ACDEF	AB081011	5110	12569419	Urine				/isolate="GU-15"		DEFINITION JC virus DNA, complete genome, isolate:GU-15.	>AB081011_blockA_11_37	CCTGTATATATAAAAAAAAGGGAAGGT			>AB081011_blockC_50_104	GCTGGCTGCCAGCCAAGCATGAGCTCATACCTAGGGAGCCAACCAGCTGACAGCC	>AB081011_blockD_105_170	AGAGGGAGCCACTGGCACTGGCAGTTATAGTGAAACCACTCCCATAGTCCTTAATCACA	>AB081011_blockE_171_188	AGTAAACAAAGCACAAGG	>AB081011_blockF_189_257	GGAAGTGGAAAGCAGCCAAGGGAACATGTTTTGCGAGCCAGAGCTGTTTTGGCTTGTCACCAGCTGGCC
AB081012	ACDEF	AB081012	5110	12569419	Urine				/isolate="GU-21"		DEFINITION JC virus DNA, complete genome, isolate:GU-21.	>AB081012_blockA_11_37	CCTGTATATATAAAAAAAAGGGAAGGT			>AB081012_blockC_50_104	GCTGGCTGCCAGCCAAGCATGAGCTCATACCTAGGGAGCCAACCAGCTGACAGCC	>AB081012_blockD_105_170	AGAGGGAGCCACTGGCACTGGCAGTTATAGTGAAACCACTCCCATAGTCCTTAATCACA	>AB081012_blockE_171_188	AGTAAACAAAGCACAAGG	>AB081012_blockF_189_257	GGAAGTGGAAAGCAGCCAAGGGAACATGTTTTGCGAGCCAGAGCTGTTTTGGCTTGTCACCAGCTGGCC
AB081013	ACDEF	AB081013	5110	12569419	Urine				/isolate="GU-25"		DEFINITION JC virus DNA, complete genome, isolate:GU-25.	>AB081013_blockA_11_37	CCTGTATATATAAAAAAAAGGGAAGGT			>AB081013_blockC_50_104	GCTGGCTGCCAGCCAAGCATGAGCTCATACCTAGGGAGCCAACCAGCTGACAGCC	>AB081013_blockD_105_170	AGAGGGAGCCACTGGCACTGGCAGTTATAGTGAAACCACTCCCATAGTCCTTAATCACA	>AB081013_blockE_171_188	AGTAAACAAAGCACAAGG	>AB081013_blockF_189_257	GGAAGTGGAAAGCAGCCAAGGGAACATGTTTTGCGAGCCAGAGCTGTTTTGGCTTGTCACCAGCTGGCC
AB081014	ACDEF	AB081014	5110	12569419	Urine				/isolate="GU-4"		DEFINITION JC virus DNA, complete genome, isolate:GU-4.	>AB081014_blockA_11_37	CCTGTATATATAAAAAAAAGGGAAGGT			>AB081014_blockC_50_104	GCTGGCTGCCAGCCAAGCATGAGCTCATACCTAGGGAGCCAACCAGCTGACAGCC	>AB081014_blockD_105_170	AGAGGGAGCCACTGGCACTGGCAGTTATAGTGAAACCACTCCCATAGTCCTTAATCACA	>AB081014_blockE_171_188	AGTAAACAAAGCACAAGG	>AB081014_blockF_189_257	GGAAGTGGAAAGCAGCCAAGGGAACATGTTTTGCGAGCCAGAGCTGTTTTGGCTTGTCACCAGCTGGCC
AB081015	ABCDEF	AB081015	5121	12569419	Urine				/isolate="GU-8"		DEFINITION JC virus DNA, complete genome, isolate:GU-8.	>AB081015_blockA_11_37	CCTGTATATATAAAAAAAAGGGAAGGT	>AB081015_blockB_38_59	AGGGAGGAGCTGGCTAAAACTG	>AB081015_blockC_60_114	GATGGCTGCCAGCCAAGCATGAGCTCATACCTAGGGAGCCAACCAGCTGACAGCC	>AB081015_blockD_115_180	AGAGGGAGCCACTGGCACTGGCAGTTATAGTGAAACCACTCCCATAGTCCTTAATCACA	>AB081015_blockE_181_198	AGTAAACAAAGCACAAGG	>AB081015_blockF_199_266	GGAAGTGGAAAGCAGCCAGTGGGAAATGTTTTGCGAGCCAGAGCTGTTTTGGCTTGTCACCAGCTGGCC
AB081016	ABCDEF	AB081016	5121	12569419	Urine				/isolate="JP-7"		DEFINITION JC virus DNA, complete genome, isolate:JP-7.	>AB081016_blockA_11_37	CCTGTATATATAAAAAAAAGGGAAGGT	>AB081016_blockB_38_59	AGGGAGGAGCTGGCTAAAACTG	>AB081016_blockC_60_114	GATGGCTGCCAGCCAAGCATGAGCTCATACCTAGGGAGCCAACCAGCTGACAGCC	>AB081016_blockD_115_180	AGAGGGAGCCACTGGCACTGGCAGTTATAGTGAAACCACTCCCATAGTCCTTAATCACA	>AB081016_blockE_181_198	AGTAAACAAAGCACAAGG	>AB081016_blockF_199_267	GGAAGTGGAAAGCAGCCAAGGGAACATGTTTTGCGAGCCAGAGCTGTTTTGGCTTGTCACCAGCTGGCC
AB081017	ABCDEF	AB081017	5120	12569419	Urine				/isolate="ME-12"		DEFINITION JC virus DNA, complete genome, isolate:ME-12.	>AB081017_blockA_11_37	CCTGTATATATAAAAAAAAGGGAAGGT	>AB081017_blockB_38_59	AGGGAGGAGCTGGCTAAAACTG	>AB081017_blockC_60_114	GATGGCTGCCAGCCAAGCATGAGCTCATACCTAGGGAGCCAACCAGCTGACAGCC	>AB081017_blockD_115_180	AGAGGGAGCCACTGGCACTGGCAGTTATAGTGAAACCACTCCCATAGTCCTTAATCACA	>AB081017_blockE_181_198	AGTAAACAAAGCACAAGG	>AB081017_blockF_199_267	GGAAGTGGAAAGCAGCCAAGGGAACATGTTTTGCGAGCCAGAGCTGTCTTGGCTTGTCACCAGCTGGCC
AB081018	ABCDEF	AB081018	5121	12569419	Urine				/isolate="ME-14"		DEFINITION JC virus DNA, complete genome, isolate:ME-14.	>AB081018_blockA_11_37	CCTGTATATATAAAAAAAAGGGAAGGT	>AB081018_blockB_38_59	AGGGAGGAGCTGGCTAAAACTG	>AB081018_blockC_60_114	GATGGCTGCCAGCCAAGCATGAGCTCATACCTAGGGAGCCAACCAGCTGACAGCC	>AB081018_blockD_115_180	AGAGGGAGCCACTGGCACTGGCAGTTATAGTGAAACCACTCCCATAGTCCTTAATCACA	>AB081018_blockE_181_198	AGTAAACAAAGCACAAGG	>AB081018_blockF_199_266	GGAAGTGGAAAGCAGCCAGTGGGAAATGTTTTGCGAGCCAGAGCTGTTTTGGCTTGTCACCAGCTGGCC
AB081019	ABCDEF	AB081019	5121	12569419	Urine				/isolate="ME-16"		DEFINITION JC virus DNA, complete genome, isolate:ME-16.	>AB081019_blockA_11_37	CCTGTATATATAAAAAAAAGGGAAGGT	>AB081019_blockB_38_59	AGGGAGGAGCTGGCTAAAACTG	>AB081019_blockC_60_114	GATGGCTGCCAGCCAAGCATGAGCTCATACCTAGGGAGCCAACCAGCTGACAGCC	>AB081019_blockD_115_180	AGAGGGAGCCACTGGCACTGGCAGTTATAGTGAAACCACTCCCATAGTCCTTAATCACA	>AB081019_blockE_181_198	AGTAAACAAAGCACAAGG	>AB081019_blockF_199_266	GGAAGTGGAAAGCAGCCAGTGGGAAATGTTTTGCGAGCCAGAGCTGTTTTGGCTTGTCACCAGCTGGCC
AB081020	ABCDEF	AB081020	5120	12569419	Urine				/isolate="ME-4"		DEFINITION JC virus DNA, complete genome, isolate:ME-4.	>AB081020_blockA_11_37	CCTGTATATATAAAAAAAAGGGAAGGT	>AB081020_blockB_38_59	AGGGAGGAGCTGGCTAAAACTG	>AB081020_blockC_60_114	GATGGCTGCCAGCCAAGCATGAGCTCATACCTAGGGAGCCAACCAGCTGACAGCC	>AB081020_blockD_115_180	AGAGGGAGCCACTGGCACTGGCAGTTATAGTGAAACCACTCCCATAGTCCTTAATCACA	>AB081020_blockE_181_198	AGTAAACAAAGCACAAGG	>AB081020_blockF_199_267	GGAAGTGGAAAGCAGCCAAGGGAACATGTTTTGCGAGCCAGAGCTGTTTTGGCTTGTCACCAGCTGGCC
AB081021	ABCDEF	AB081021	5121	12569419	Urine				/isolate="ME-5"		DEFINITION JC virus DNA, complete genome, isolate:ME-5.	>AB081021_blockA_11_37	CCTGTATATATAAAAAAAAGGGAAGGT	>AB081021_blockB_38_59	AGGGAGGAGCTGGCTAAAACTG	>AB081021_blockC_60_114	GATGGCTGCCAGCCAAGCATGAGCTCATACCTAGGGAGCCAACCAGCTGACAGCC	>AB081021_blockD_115_180	AGAGGGAGCCACTGGCACTGGCAGTTATAGTGAAACCACTCCCATAGTCCTTAATCACA	>AB081021_blockE_181_198	AGTAAACAAAGCACAAGG	>AB081021_blockF_199_266	GGAAGTGGAAAGCAGCCAGTGGGAAATGTTTTGCGAGCCAGAGCTGTTTTGGCTTGTCACCAGCTGGCC
AB081022	ACDEF	AB081022	5110	12569419	Urine				/isolate="ME-8"		DEFINITION JC virus DNA, complete genome, isolate:ME-8.	>AB081022_blockA_11_37	CCTGTATATATAAAAAAAAGGGAAGGT			>AB081022_blockC_50_104	GCTGGCTGCCAGCCAAGCATGAGCTCATACCTAGGGAGCCAACCAGCTGACAGCC	>AB081022_blockD_105_170	AGAGGGAGCCACTGGCACTGGCAGTTATAGTGAAACCACTCCCATAGTCCTTAATCACA	>AB081022_blockE_171_188	AGTAAACAAAGCACAAGG	>AB081022_blockF_189_257	GGAAGTGGAAAGCAGCCAAGGGAACATGTTTTGCGAGCCAGAGCTGTTTTGGCTTGTCACCAGCTGGCC
AB081023	ABCDEF	AB081023	5109	12569419	Urine				/isolate="PE-1"		DEFINITION JC virus DNA, complete genome, isolate:PE-1.	>AB081023_blockA_11_37	CCTGTATATATAAAAAAAAGGGAAGGT	>AB081023_blockB_38_59	AGGGAGGAGCTGGCTAAAACTG	>AB081023_blockC_60_114	GATGGCTGCCAGCCAAGCATGAGCTCATACCTAGGGAGCCAACCAGAGGGAGCCC	>AB081023_blockD_125_169	CCACTGGCACTGGCAGTTATAGTGAAACCACTCCCATAGTCCTTAATCACA	>AB081023_blockE_170_187	AGTAAACAAAGCACAAGG	>AB081023_blockF_188_256	GGAAGTGGAAAGCAGCCAAGGGAACATGTTTTGCGAGCCAGAGCTGTTTTGGCTTGTCACCAGCTGGCC
AB081024	ABCDEF	AB081024	5109	12569419	Urine				/isolate="PE-11"		DEFINITION JC virus DNA, complete genome, isolate:PE-11.	>AB081024_blockA_11_37	CCTGTATATATAAAAAAAAGGGAAGGT	>AB081024_blockB_38_59	AGGGAGGAGCTGGCTAAAACTG	>AB081024_blockC_60_114	GATGGCTGCCAGCCAAGCATGAGCTCATACCTAGGGAGCCAACCAGAGGGAGCCC	>AB081024_blockD_125_169	CCACTGGCACTGGCAGTTATAGTGAAACCACTCCCATAGTCCTTAATCACA	>AB081024_blockE_170_187	AGTAAACAAAGCACAAGG	>AB081024_blockF_188_256	GGAAGTGGAAAGCAGCCAAGGGAACATGTTTTGCGAGCCAGAGCTGTTTTGGCTTGTCACCAGCTGGCC
AB081025	ABCDEF	AB081025	5109	12569419	Urine				/isolate="PE-12"		DEFINITION JC virus DNA, complete genome, isolate:PE-12.	>AB081025_blockA_11_37	CCTGTATATATAAAAAAAAGGGAAGGT	>AB081025_blockB_38_59	AGGGAGGAGCTGGCTAAAACTG	>AB081025_blockC_60_114	GATGGCTGCCAGCCAAGCATGAGCTCATACCTAGGGAGCCAACCAGAGGGAGCCC	>AB081025_blockD_125_169	CCACTGGCACTGGCAGTTATAGTGAAACCACTCCCATAGTCCTTAATCACA	>AB081025_blockE_170_187	AGTAAACAAAGCACAAGG	>AB081025_blockF_188_256	GGAAGTGGAAAGCAGCCAAGGGAACATGTTTTGCGAGCCAGAGCTGTTTTGGCTTGTCACCAGCTGGCC
AB081026	ABCDEF	AB081026	5109	12569419	Urine				/isolate="PE-16"		DEFINITION JC virus DNA, complete genome, isolate:PE-16.	>AB081026_blockA_11_37	CCTGTATATATAAAAAAAAGGGAAGGT	>AB081026_blockB_38_59	AGGGAGGAGCTGGCTAAAACTG	>AB081026_blockC_60_114	GATGGCTGCCAGCCAAGCATGAGCTCATACCTAGGGAGCCAACCAGAGGGAGCCC	>AB081026_blockD_125_169	CCACTGGCACTGGCAGTTATAGTGAAACCACTCCCATAGTCCTTAATCACA	>AB081026_blockE_170_187	AGTAAACAAAGCACAAGG	>AB081026_blockF_188_256	GGAAGTGGAAAGCAGCCAAGGGAACATGTTTTGCGAGCCAGAGCTGTTTTGGCTTGTCACCAGCTGGCC
AB081027	ABCDEF	AB081027	5109	12569419	Urine				/isolate="PE-21"		DEFINITION JC virus DNA, complete genome, isolate:PE-21.	>AB081027_blockA_11_37	CCTGTATATATAAAAAAAAGGGAAGGT	>AB081027_blockB_38_59	AGGGAGGAGCTGGCTAAAACTG	>AB081027_blockC_60_114	GATGGCTGCCAGCCAAGCATGAGCTCATACCTAGGGAGCCAACCAGAGGGAGCCT	>AB081027_blockD_125_169	CCACTGGCACTGGCAGTTATAGTGAAACCACTCCCATAGTCCTTAATCACA	>AB081027_blockE_170_187	AGTAAACAAAGCACAAGG	>AB081027_blockF_188_256	GGAAGTGGAAAGCAGCCAAGGGAACATGTTTTGCGAGCCAGAGCTGTTTTGGCTTGTCACCAGCTGGCC
AB081028	ABCDEF	AB081028	5121	12569419	Urine				/isolate="SK-1"		DEFINITION JC virus DNA, complete genome, isolate:SK-1.	>AB081028_blockA_11_37	CCTGTATATATAAAAAAAAGGGAAGGT	>AB081028_blockB_38_59	AGGGAGGAGCTGGCTAAAACTG	>AB081028_blockC_60_114	GATGGCTGCCAGCCAAGCATGAGCTCATACCTAGGGAGCCAACCAGCAGACAGCC	>AB081028_blockD_115_180	AGAGGGAGCCACTGGCACTGGCAGTTATAGTGAAACCACTCCCATAGTCCTTAATCACA	>AB081028_blockE_181_198	AGTAAACAAAGCACAAGG	>AB081028_blockF_199_267	GGAAGTGGAAAGCAGCCAAGGGAACATGTTTTGCGAGCCAGAGCTGTTTTGGCTTGTCACCAGCTGGCC
AB081029	ABCDEF	AB081029	5121	12569419	Urine				/isolate="SK-4"		DEFINITION JC virus DNA, complete genome, isolate:SK-4.	>AB081029_blockA_11_37	CCTGTATATATAAAAAAAAGGGAAGGT	>AB081029_blockB_38_59	AGGGAGGAGCTGGCTAAAACTG	>AB081029_blockC_60_114	GATGGCTGCCAGCCAAGCATGAGCTCATACCTAGGGAGCCAACCAGCAGACAGCC	>AB081029_blockD_115_180	AGAGGGAGCCACTGGCACTGGCAGTTATAGTGAAACCACTCCCATAGTCCTTAATCACA	>AB081029_blockE_181_198	AGTAAACAAAGCACAAGG	>AB081029_blockF_199_267	GGAAGTGGAAAGCAGCCAAGGGAACATGTTTTGCGAGCCAGAGCTGTTTTGGCTTGTCACCAGCTGGCC
AB081030	ABCDEF	AB081030	5121	12569419	Urine				/isolate="YI"		DEFINITION JC virus DNA, complete genome, isolate:YI.	>AB081030_blockA_11_37	CCTGTATATATAAAAAAAAGGGAAGGT	>AB081030_blockB_38_59	AGGGAGGAGCTGGCTAAAACTG	>AB081030_blockC_60_114	GATGGCTGCCAGCCAAGCATGAGCTCATACCTAGGGAGCCAACCAGCTGACAGCC	>AB081030_blockD_115_180	AGAGGGAGCCACTGGCACTGGCAGTTATAGTGAAACCACTCCCATAGTCCTTAATCACA	>AB081030_blockE_181_198	AGTAAACAAAGCACAAGG	>AB081030_blockF_199_267	GGAAGTGGAAAGCAGCCAAGGGAACATGTTTTGCGAGCCAGAGCTGTTTTGGCTTGTCACCAGCTGGCC
AB103387	ABCDEF	AB103387	5119	14745594	Urine	Healthy			/isolate="FA-1"	/isolation_source="urine"	DEFINITION JC virus DNA, complete genome, isolate:FA-1.	>AB103387_blockA_11_37	CCTGTATATATAAAAAAAAGGGAAGGT	>AB103387_blockB_38_59	AGGGAGGAGCTGGCTAAAACTG	>AB103387_blockC_60_114	GATGGCTGCCAGCCAAGCATGAGCTCATACCTAGGGAGCCAACCAGCTGACAGCC	>AB103387_blockD_115_180	AGAGGGAGCCACTGGCACTGGCAGTTATAGTGAAACCCCTCCCATAGTCCTTAATCACA	>AB103387_blockE_181_198	AGTAAACAAAGCACAAGG	>AB103387_blockF_199_265	GGAAGTGGAAAGCAGCCAGGAGAGCATGTTTTGCGAGCCAGAGCTGTTTTGGCTTGTCACCAGCTGGCC
AB103402	ABCDEF	AB103402	5056	14745594	Urine	Healthy			/isolate="FA-1a"	/isolation_source="urine"	DEFINITION JC virus DNA, complete genome, isolate: FA-1a.	>AB103402_blockA_11_37	CCTGTATATATAAAAAAAAGGGAAGGT	>AB103402_blockB_38_59	AGGGAGGAGCTGGCTAAAACTG	>AB103402_blockC_60_114	GATGGCTGCCAGCCAAGCATGAGCTCATACCTAGGGAGCCAACCAGCTGACAGCC	>AB103402_blockD_115_180	AGAGGGAGCCACTGGCACTGGCAGTTATAGTGAAACCCCTCCCATAGTCCTTAATCACA	>AB103402_blockE_181_198	AGTAAACAAAGCACAAGG	>AB103402_blockF_199_265	GGAAGTGGAAAGCAGCCAGGAGAGCATGTTTTGCGAGCCAGAGCTGTTTTGGCTTGTCACCAGCTGGCC
AB103403	ABCDEF	AB103403	5121	14745594	Urine	Healthy			/isolate="FB-1"	/isolation_source="urine"	DEFINITION JC virus DNA, complete genome, isolate: FB-1.	>AB103403_blockA_11_37	CCTGTATATATAAAAAAAAGGGAAGGT	>AB103403_blockB_38_59	AGGGAGGAGCTGGCTAAAACTG	>AB103403_blockC_60_114	GATGGCTGCCAGCCAAGCATGAGCTCATACCTAGGGAGCCAACCAGCAGACAGCC	>AB103403_blockD_115_180	AGAGGGAGCCACTGGCACTGGCAGTTATAGTGAAACCACTCCCATAGTCCTTAATCACA	>AB103403_blockE_181_198	AGTAAACAAAGCACAAGG	>AB103403_blockF_199_267	GGAAGTGGAAAGCAGCCAAGGGAACATGTTTTGCGAGCCAGAGCTGTTTTGGCTTGTCACCAGCTGGCC
AB103404	ABCDEF	AB103404	5121	14745594	Urine	Healthy			/isolate="FB-2"	/isolation_source="urine"	DEFINITION JC virus DNA, complete genome, isolate: FB-2.	>AB103404_blockA_11_37	CCTGTATATATAAAAAAAAGGGAAGGT	>AB103404_blockB_38_59	AGGGAGGAGCTGGCTAAAACTG	>AB103404_blockC_60_114	GATGGCTGCCAGCCAAGCATGAGCTCATACCTAGGGAGCCAACCAGCAGACAGCC	>AB103404_blockD_115_180	AGAGGGAGCCACTGGCACTGGCAGTTATAGTGAAACCACTCCCATAGTCCTTAATCACA	>AB103404_blockE_181_198	AGTAAACAAAGCACAAGG	>AB103404_blockF_199_267	GGAAGTGGAAAGCAGCCAAGGGAACATGTTTTGCGAGCCAGAGCTGTTTTGGCTTGTCACCAGCTGGCC
AB103405	ABCDEF	AB103405	5121	14745594	Urine	Healthy			/isolate="FB-3"	/isolation_source="urine"	DEFINITION JC virus DNA, complete genome, isolate: FB-3.	>AB103405_blockA_11_37	CCTGTATATATAAAAAAAAGGGAAGGT	>AB103405_blockB_38_59	AGGGAGGAGCTGGCTAAAACTG	>AB103405_blockC_60_114	GATGGCTGCCAGCCAAGCATGAGCTCATACCTAGGGAGCCAACCAGCAGACAGCC	>AB103405_blockD_115_180	AGAGGGAGCCACTGGCACTGGCAGTTATAGTGAAACCACTCCCATAGTCCTTAATCACA	>AB103405_blockE_181_198	AGTAAACAAAGCACAAGG	>AB103405_blockF_199_267	GGAAGTGGAAAGCAGCCAAGGGAACATGTTTTGCGAGCCAGAGCTGTTTTGGCTTGTCACCAGCTGGCC
AB103406	ABCDEF	AB103406	5122	14745594	Urine	Healthy			/isolate="FC-1"	/isolation_source="urine"	DEFINITION JC virus DNA, complete genome, isolate: FC-1.	>AB103406_blockA_11_37	CCTGTATATATAAAAAAAAGGGAAGGT	>AB103406_blockB_38_59	AGGGAGGAGCTGGCTAAAACTG	>AB103406_blockC_60_114	GATGGCTGCCAGCCAAGCATGAGCTCATACCTAGGGAGCCAACCAGCTGGCAGCC	>AB103406_blockD_115_180	AGAGGGAGCCACTGGCACTGGCAGTTATAGTGAAACCCCTCCCATAGTCCTTAATCACA	>AB103406_blockE_181_198	AGTAAACAAAGCACAAGG	>AB103406_blockF_199_267	GGAAGTGGAAAGCAGCCAGGGGAACATGTTTTGCGAGCCAGAGCTGTTTTGGCTTGTCACCAGCTGGCC
AB103407	ABCDEF	AB103407	5084	14745594	Urine	Healthy			/isolate="FC-1a"	/isolation_source="urine"	DEFINITION JC virus DNA, complete genome, isolate: FC-1a.	>AB103407_blockA_11_37	CCTGTATATATAAAAAAAAGGGAAGGT	>AB103407_blockB_38_59	AGGGAGGAGCTGGCTAAAACTG	>AB103407_blockC_60_114	GATGGCTGCCAGCCAAGCATGAGCTCATACCTAGGGAGCCAACCAGCTGGCAGCC	>AB103407_blockD_115_180	AGAGGGAGCCACTGGCACTGGCAGTTATAGTGAAACCCCTCCCATAGTCCTTAATCACA	>AB103407_blockE_181_198	AGTAAACAAAGCACAAGG	>AB103407_blockF_199_267	GGAAGTGGAAAGCAGCCAGGGGAACATGTTTTGCGAGCCAGAGCTGTTTTGGCTTGTCACCAGCTGGCC
AB103408	ABCDEF	AB103408	5122	14745594	Urine	Healthy			/isolate="FC-2"	/isolation_source="urine"	DEFINITION JC virus DNA, complete genome, isolate: FC-2.	>AB103408_blockA_11_37	CCTGTATATATAAAAAAAAGGGAAGGT	>AB103408_blockB_38_59	AGGGAGGAGCTGGCTAAAACTG	>AB103408_blockC_60_114	GATGGCTGCCAGCCAAGCATGAGCTCATACCTAGGGAGCCAACCAGCTGGCAGCC	>AB103408_blockD_115_180	AGAGGGAGCCACTGGCACTGGCAGTTATAGTGAAACCCCTCCCATAGTCCTTAATCACA	>AB103408_blockE_181_198	AGTAAACAAAGCACAAGG	>AB103408_blockF_199_267	GGAAGTGGAAAGCAGCCAGGGGAACATGTTTTGCGAGCCAGAGCTGTTTTGGCTTGTCACCAGCTGGCC
AB103409	ABCDEF	AB103409	5122	14745594	Urine	Healthy			/isolate="FC-3"	/isolation_source="urine"	DEFINITION JC virus DNA, complete genome, isolate: FC-3.	>AB103409_blockA_11_37	CCTGTATATATAAAAAAAAGGGAAGGT	>AB103409_blockB_38_59	AGGGAGGAGCTGGCTAAAACTG	>AB103409_blockC_60_114	GATGGCTGCCAGCCAAGCATGAGCTCATACCTAGGGAGCCAACCAGCTGGCAGCC	>AB103409_blockD_115_180	AGAGGGAGCCACTGGCACTGGCAGTTATAGTGAAACCCCTCCCATAGTCCTTAATCACA	>AB103409_blockE_181_198	AGTAAACAAAGCACAAGG	>AB103409_blockF_199_267	GGAAGTGGAAAGCAGCCAGGGGAACATGTTTTGCGAGCCAGAGCTGTTTTGGCTTGTCACCAGCTGGCC
AB103410	ABCDEF	AB103410	5122	14745594	Urine	Healthy			/isolate="FC-4"	/isolation_source="urine"	DEFINITION JC virus DNA, complete genome, isolate: FC-4.	>AB103410_blockA_11_37	CCTGTATATATAAAAAAAAGGGAAGGT	>AB103410_blockB_38_59	AGGGAGGAGCTGGCTAAAACTG	>AB103410_blockC_60_114	GATGGCTGCCAGCCAAGCATGAGCTCATACCTAGGGAGCCAACCAGCTGGCAGCC	>AB103410_blockD_115_180	AGAGGGAGCCACTGGCACTGGCAGTTATAGTGAAACCCCTCCCATAGTCCTTAATCACA	>AB103410_blockE_181_198	AGTAAACAAAGCACAAGG	>AB103410_blockF_199_267	GGAAGTGGAAAGCAGCCAGGGGAACATGTTTTGCGAGCCAGAGCTGTTTTGGCTTGTCACCAGCTGGCC
AB103411	ABCDEF	AB103411	5174	14745594	Urine	Healthy			/isolate="FC-4a"	/isolation_source="urine"	DEFINITION JC virus DNA, complete genome, isolate: FC-4a.	>AB103411_blockA_11_37	CCTGTATATATAAAAAAAAGGGAAGGT	>AB103411_blockB_38_59	AGGGAGGAGCTGGCTAAAACTG	>AB103411_blockC_60_114	GATGGCTGCCAGCCAAGCATGAGCTCATACCTAGGGAGCCAACCAGCTGGCAGCC	>AB103411_blockD_115_180	AGAGGGAGCCACTGGCACTGGCAGTTATAGTGAAACCCCTCCCATAGTCCTTAATCACA	>AB103411_blockE_181_198	AGTAAACAAAGCACAAGG	>AB103411_blockF_199_319	GGAAGTGGAAAGCAGCCAGGGGAACATGTTTTGCGAGCCAGAGCTGTTTTGGCTTGTCACCAGCTAGCCGAACATGTTTTGCGAGCCAGAGCTGTTTTGGCTTGTCACCAGCTGGCC
AB103412	ABCDEF	AB103412	5122	14745594	Urine	Healthy			/isolate="FC-5"	/isolation_source="urine"	DEFINITION JC virus DNA, complete genome, isolate: FC-5.	>AB103412_blockA_11_37	CCTGTATATATAAAAAAAAGGGAAGGT	>AB103412_blockB_38_59	AGGGAGGAGCTGGCTAAAACTG	>AB103412_blockC_60_114	GATGGCTGCCAGCCAAGCATGAGCTCATACCTAGGGAGCCAACCAGCTGGCAGCC	>AB103412_blockD_115_180	AGAGGGAGCCACTGGCACTGGCAGTTATAGTGAAACCCCTCCCATAGTCCTTAATCACA	>AB103412_blockE_181_198	AGTAAACAAAGCACAAGG	>AB103412_blockF_199_267	GGAAGTGGAAAGCAGCCAGGGGAACATGTTTTGCGAGCCAGAGCTGTTTTGGCTTGTCACCAGCTGGCC
AB103413	ABCDEF	AB103413	5122	14745594	Urine	Healthy			/isolate="FD-1"	/isolation_source="urine"	DEFINITION JC virus DNA, complete genome, isolate: FD-1.	>AB103413_blockA_11_37	CCTGTATATATAAAAAAAAGGGAAGGT	>AB103413_blockB_38_59	AGGGAGGAGCTGGCTAAAACTG	>AB103413_blockC_60_114	GATGGCTGCCAGCCAAGCATGAGCTCATACCTAGGGAGCCAACCAGCAGACAGCC	>AB103413_blockD_115_180	AGAGGGAGCCACTGGCACTGGCAGTTATAGTGAAACCACTCCCATAGTCCTTAATCACA	>AB103413_blockE_181_198	AGTAAACAAAGCACAAGG	>AB103413_blockF_199_267	GGAAGTGGAAAGCAGCCAAGGGAACATGTTTTGCGAGCCAGAGCTGTTTTGGCTTGTCACCAGCTGGCC
AB103414	ABCDEF	AB103414	5094	14745594	Urine	Healthy			/isolate="FD-1a"	/isolation_source="urine"	DEFINITION JC virus DNA, complete genome, isolate: FD-1a.	>AB103414_blockA_11_37	CCTGTATATATAAAAAAAAGGGAAGGT	>AB103414_blockB_38_59	AGGGAGGAGCTGGCTAAAACTG	>AB103414_blockC_60_114	GATGGCTGCCAGCCAAGCATGAGCTCATACCTAGGGAGCCAACCAGCAGACAGCC	>AB103414_blockD_115_180	AGAGGGAGCCACTGGCACTGGCAGTTATAGTGAAACCACTCCCATAGTCCTTAATCACA	>AB103414_blockE_181_198	AGTAAACAAAGCACAAGG	>AB103414_blockF_199_219	GGAAGTGGAAAGCAGCCACTC
AB103415	ABCDEF	AB103415	5122	14745594	Urine	Healthy			/isolate="FD-2"	/isolation_source="urine"	DEFINITION JC virus DNA, complete genome, isolate: FD-2.	>AB103415_blockA_11_37	CCTGTATATATAAAAAAAAGGGAAGGT	>AB103415_blockB_38_59	AGGGAGGAGCTGGCTAAAACTG	>AB103415_blockC_60_114	GATGGCTGCCAGCCAAGCATGAGCTCATACCTAGGGAGCCAACCAGCAGACAGCC	>AB103415_blockD_115_180	AGAGGGAGCCACTGGCACTGGCAGTTATAGTGAAACCACTCCCATAGTCCTTAATCACA	>AB103415_blockE_181_198	AGTAAACAAAGCACAAGG	>AB103415_blockF_199_267	GGAAGTGGAAAGCAGCCAAGGGAACATGTTTTGCGAGCCAGAGCTGTTTTGGCTTGTCACCAGCTGGCC
AB103416	ABCDEF	AB103416	5122	14745594	Urine	Healthy			/isolate="FD-3"	/isolation_source="urine"	DEFINITION JC virus DNA, complete genome, isolate: FD-3.	>AB103416_blockA_11_37	CCTGTATATATAAAAAAAAGGGAAGGT	>AB103416_blockB_38_59	AGGGAGGAGCTGGCTAAAACTG	>AB103416_blockC_60_114	GATGGCTGCCAGCCAAGCATGAGCTCATACCTAGGGAGCCAACCAGCAGACAGCC	>AB103416_blockD_115_180	AGAGGGAGCCACTGGCACTGGCAGTTATAGTGAAACCACTCCCATAGTCCTTAATCACA	>AB103416_blockE_181_198	AGTAAACAAAGCACAAGG	>AB103416_blockF_199_267	GGAAGTGGAAAGCAGCCAAGGGAACATGTTTTGCGAGCCAGAGCTGTTTTGGCTTGTCACCAGCTGGCC
AB103417	ABCDEF	AB103417	5120	14745594	Urine	Healthy			/isolate="FE-1"	/isolation_source="urine"	DEFINITION JC virus DNA, complete genome, isolate: FE-1.	>AB103417_blockA_11_37	CCTGTATATATAAAAAAAAGGGAAGGT	>AB103417_blockB_38_59	AGGGAGGAGCTGGCTAAAACTG	>AB103417_blockC_60_114	GATGGCTGCCAGCCAAGCATGAGCTCATACCTAGGGAGCCAACCAGCTGACAGCC	>AB103417_blockD_115_180	AGAGGGAGCCACTGGCACTGGCAGTTATAGTGAAACCCCTCCCATAGTCCTTAATCACA	>AB103417_blockE_181_198	AGTAAACAAAGCACAAGG	>AB103417_blockF_199_267	GGAAGTGGAAAGCAGCCAGGGGAACATGTTTTGCGAGCCAGAGCTGTTTTGGCTTGTCACCAGCTGGCC
AB103418	ABCDEF	AB103418	5120	14745594	Urine	Healthy			/isolate="FE-2"	/isolation_source="urine"	DEFINITION JC virus DNA, complete genome, isolate: FE-2.	>AB103418_blockA_11_37	CCTGTATATATAAAAAAAAGGGAAGGT	>AB103418_blockB_38_59	AGGGAGGAGCTGGCTAAAACTG	>AB103418_blockC_60_114	GATGGCTGCCAGCCAAGCATGAGCTCATACCTAGGGAGCCAACCAGCTGACAGCC	>AB103418_blockD_115_180	AGAGGGAGCCACTGGCACTGGCAGTTATAGTGAAACCCCTCCCATAGTCCTTAATCACA	>AB103418_blockE_181_198	AGTAAACAAAGCACAAGG	>AB103418_blockF_199_267	GGAAGTGGAAAGCAGCCAGGGGAACATGTTTTGCGAGCCAGAGCTGTTTTGGCTTGTCACCAGCTGGCC
AB103419	ABCDEF	AB103419	5120	14745594	Urine	Healthy			/isolate="FE-3"	/isolation_source="urine"	DEFINITION JC virus DNA, complete genome, isolate: FE-3.	>AB103419_blockA_11_37	CCTGTATATATAAAAAAAAGGGAAGGT	>AB103419_blockB_38_59	AGGGAGGAGCTGGCTAAAACTG	>AB103419_blockC_60_114	GATGGCTGCCAGCCAAGCATGAGCTCATACCTAGGGAGCCAACCAGCTGACAGCC	>AB103419_blockD_115_180	AGAGGGAGCCACTGGCACTGGCAGTTATAGTGAAACCCCTCCCATAGTCCTTAATCACA	>AB103419_blockE_181_198	AGTAAACAAAGCACAAGG	>AB103419_blockF_199_267	GGAAGTGGAAAGCAGCCAGGGGAACATGTTTTGCGAGCCAGAGCTGTTTTGGCTTGTCACCAGCTGGCC
AB103420	ABCDEF	AB103420	5121	14745594	Urine	Healthy			/isolate="HA"	/isolation_source="urine"	DEFINITION JC virus DNA, complete genome, isolate: HA.	>AB103420_blockA_11_37	CCTGTATATATAAAAAAAAGGGAAGGT	>AB103420_blockB_38_59	AGGGAGGAGCTGGCTAAAACTG	>AB103420_blockC_60_114	GATGGCTGCCAGCCAAGCATGAGCTCATACCTAGGGAGCCAACCAGCAGACAGCC	>AB103420_blockD_115_180	AGAGGGAGCCACTGGCACTGGCAGTTATAGTGAAACCACTCCCATAGTCCTTAATCACA	>AB103420_blockE_181_198	AGTAAACAAAGCACAAGG	>AB103420_blockF_199_267	GGAAGTGGAAAGCAGCCAAGGGAACATGTTTTGCGAGCCAGAGCTGTTTTGGCTTGTCACCAGCTGGCC
AB103421	ABCDEF	AB103421	5121	14745594	Urine	Healthy			/isolate="HS"	/isolation_source="urine"	DEFINITION JC virus DNA, complete genome, isolate: HS.	>AB103421_blockA_11_37	CCTGTATATATAAAAAAAAGGGAAGGT	>AB103421_blockB_38_59	AGGGAGGAGCTGGCTAAAACTG	>AB103421_blockC_60_114	GATGGCTGCCAGCCAAGCATGAGCTCATACCTAGGGAGCCAACCAGCAGACAGCC	>AB103421_blockD_115_180	AGAGGGAGCCACTGGCACTGGCAGTTATAGTGAAACCACTCCCATAGTCCTTAATCACA	>AB103421_blockE_181_198	AGTAAACAAAGCACAAGG	>AB103421_blockF_199_267	GGAAGTGGAAAGCAGCCAAGGGAACATGTTTTGCGAGCCAGAGCTGTTTTGGCTTGTCACCAGCTGGCC
AB103422	ABCDEF	AB103422	5121	14745594	Urine	Healthy			/isolate="KF"	/isolation_source="urine"	DEFINITION JC virus DNA, complete genome, isolate: KF.	>AB103422_blockA_11_37	CCTGTATATATAAAAAAAAGGGAAGGT	>AB103422_blockB_38_59	AGGGAGGAGCTGGCTAAAACTG	>AB103422_blockC_60_114	GATGGCTGCCAGCCAAGCATGAGCTCATACCTAGGGAGCCAACCAGCAGACAGCC	>AB103422_blockD_115_180	AGAGGGAGCCACTGGCACTGGCAGTTATAGTGAAACCACTCCCATAGTCCTTAATCACA	>AB103422_blockE_181_198	AGTAAACAAAGCACAAGG	>AB103422_blockF_199_267	GGAAGTGGAAAGCAGCCAAGGGAACATGTTTTGCGAGCCAGAGCTGTTTTGGCTTGTCACCAGCTGGCC
AB103423	ABCDEF	AB103423	5121	14745594	Urine	Healthy			/isolate="ST"	/isolation_source="urine"	DEFINITION JC virus DNA, complete genome, isolate: ST.	>AB103423_blockA_11_37	CCTGTATATATAAAAAAAAGGGAAGGT	>AB103423_blockB_38_59	AGGGAGGAGCTGGCTAAAACTG	>AB103423_blockC_60_114	GATGGCTGCCAGCCAAGCATGAGCTCATACCTAGGGAGCCAACCAGCAGACAGCC	>AB103423_blockD_115_180	AGAGGGAGCCACTGGCACTGGCAGTTATAGTGAAACCACTCCCATAGTCCTTAATCACA	>AB103423_blockE_181_198	AGTAAACAAAGCACAAGG	>AB103423_blockF_199_267	GGAAGTGGAAAGCAGCCAAGGGAACATGTTTTGCGAGCCAGAGCTGTTTTGGCTTGTCACCAGCTGGCC
AB104487	ABCDEF	AB104487	5158	14745594	Urine	Healthy			/isolate="FC-3a"	/isolation_source="urine"	DEFINITION JC virus DNA, complete genome, isolate:FC-3a.	>AB104487_blockA_11_37	CCTGTATATATAAAAAAAAGGGAAGGT	>AB104487_blockB_38_59	AGGGAGGAGCTGGCTAAAACTG	>AB104487_blockC_60_114	GATGGCTGCCAGCCAAGCATGAGCTCATACCTAGGGAGCCAACCAGCTGGCAGCC	>AB104487_blockD_115_180	AGAGGGAGCCACTGGCACTGGCAGTTATAGTGAAACCCCTCCCATAGTCCTTAATCACA	>AB104487_blockE_181_198	AGTAAACAAAGCACAAGG	>AB104487_blockF_199_303	GGAAGTGGAAAGCAGCCAGGGGCCAGTGGAAAGCAGCCAGGGGAACATGTTTTGCGAGCCAGAGCTGTTTTGGCTTGTCACCAGCTGGCC
AB183152	ABCDEF	AB183152	5121	15124234	Urine				/isolate="SK-6"	/isolation_source="urine"	DEFINITION JC polyomavirus DNA, complete genome, isolate: SK-6.	>AB183152_blockA_11_37	CCTGTATATATAAAAAAAAGGGAAGGT	>AB183152_blockB_38_59	AGGGAGGAGCTGGCTAAAACTG	>AB183152_blockC_60_114	GATGGCTGCCAGCCAAGCATGAGCTCATACCTAGGGAGCCAACCAGCTGACAGCC	>AB183152_blockD_115_180	AGAGGGAGCCACTGGCACTGGCAGTTATAGTGAAACCCCTCCCATAGTCCTTAATCACA	>AB183152_blockE_181_198	AGTAAACAAAGCACAAGG	>AB183152_blockF_199_267	GGAAGTGGAAAGCAGCCAAGGGAACATGTTTTGCGAGCCAGAGCTGTTTTGGCTTGTCACCAGCTGGCC
AB118231	ABCDEF	AB118231	5120	15158194	Urine				/isolate="FO"	/isolation_source="urine"	DEFINITION JC virus DNA, complete genome, isolate: FO.	>AB118231_blockA_11_37	CCTGTATATATAAAAAAAAGGGAAGGT	>AB118231_blockB_38_59	AGGGAGGAGCTGGCTAAAACTG	>AB118231_blockC_60_114	GATGGCTGCCAGCCAAGCATGAGCTCATACCTAGGGAGCCAACCAGCTGACAGCC	>AB118231_blockD_115_180	AGAGGGAGCCACTGGCACTGGCAGTTATAGTGAAACCCCTCCCATAGTCCTTAATCACA	>AB118231_blockE_181_198	AGTAAACAAAGCACAAGG	>AB118231_blockF_199_267	GGAAGTGGAAAGCAGCCAGGGGAACATGTTTTGCGAGCCAGAGCTGTTTTGGCTTGTCACCAGCTGGCC
AB118232	ABCDEF	AB118232	5120	15158194	Urine				/isolate="NK"	/isolation_source="urine"	DEFINITION JC virus DNA, complete genome, isolate: NK.	>AB118232_blockA_11_37	CCTGTATATATAAAAAAAAGGGAAGGT	>AB118232_blockB_38_59	AGGGAGGAGCTGGCTAAAACTG	>AB118232_blockC_60_114	GATGGCTGCCAGCCAAGCATGAGCTCATACCTAGGGAGCCAACCAGCTGACAGCC	>AB118232_blockD_115_180	AGAGGGAGCCACTGGCACTGGCAGTTATAGTGAAACCCCTCCCATAGTCCTTAATCACA	>AB118232_blockE_181_198	AGTAAACAAAGCACAAGG	>AB118232_blockF_199_267	GGAAGTGGAAAGCAGCCAGGGGAACATGTTTTGCGAGCCAGAGCTGTTTTGGCTTGTCACCAGCTGGCC
AB118233	ABCDEF	AB118233	5120	15158194	Urine				/isolate="NY"	/isolation_source="urine"	DEFINITION JC virus DNA, complete genome, isolate: NY.	>AB118233_blockA_11_37	CCTGTATATATAAAAAAAAGGGAAGGT	>AB118233_blockB_38_59	AGGGAGGAGCTGGCTAAAACTG	>AB118233_blockC_60_114	GATGGCTGCCAGCCAAGCATGAGCTCATACCTAGGGAGCCAACCAGCTGACAGCC	>AB118233_blockD_115_180	AGAGGGAGCCACTGGCACTGGCAGTTATAGTGAAACCCCTCCCATAGTCCTTAATCACA	>AB118233_blockE_181_198	AGTAAACAAAGCACAAGG	>AB118233_blockF_199_267	GGAAGTGGAAAGCAGCCAGGGGAACATGTTTTGCGAGCCAGAGCTGTTTTGGCTTGTCACCAGCTGGCC
AB118234	ABCDEF	AB118234	5120	15158194	Urine				/isolate="ES"	/isolation_source="urine"	DEFINITION JC virus DNA, complete genome, isolate: ES.	>AB118234_blockA_11_37	CCTGTATATATAAAAAAAAGGGAAGGT	>AB118234_blockB_38_59	AGGGAGGAGCTGGCTAAAACTG	>AB118234_blockC_60_114	GATGGCTGCCAGCCAAGCATGAGCTCATACCTAGGGAGCCAACCAGCTGACAGCC	>AB118234_blockD_115_180	AGAGGGAGCCACTGGCACTGGCAGTTATAGTGAAACCCCTCCCATAGTCCTTAATCACA	>AB118234_blockE_181_198	AGTAAACAAAGCACAAGG	>AB118234_blockF_199_267	GGAAGTGGAAAGCAGCCAGGGGAACATGTTTTGCGAGCCAGAGCTGTTTTGGCTTGTCACCAGCTGGCC
AB118235	ABCDEF	AB118235	5120	15158194	Urine				/isolate="SS"	/isolation_source="urine"	DEFINITION JC virus DNA, complete genome, isolate: SS.	>AB118235_blockA_11_37	CCTGTATATATAAAAAAAAGGGAAGGT	>AB118235_blockB_38_59	AGGGAGGAGCTGGCTAAAACTG	>AB118235_blockC_60_114	GATGGCTGCCAGCCAAGCATGAGCTCATACCTAGGGAGCCAACCAGCTGACAGCC	>AB118235_blockD_115_180	AGAGGGAGCCACTGGCACTGGCAGTTATAGTGAAACCCCTCCCATAGTCCTTAATCACA	>AB118235_blockE_181_198	AGTAAACAAAGCACAAGG	>AB118235_blockF_199_267	GGAAGTGGAAAGCAGCCAGGGGAACATGTTTTGCGAGCCAGAGCTGTTTTGGCTTGTCACCAGCTGGCC
AB118651	ABCDEF	AB118651	5120	15158194	Urine				/isolate="SK-2"	/isolation_source="urine"	DEFINITION JC virus DNA, complete genome, isolate:SK-2.	>AB118651_blockA_11_37	CCTGTATATATAAAAAAAAGGGAAGGT	>AB118651_blockB_38_59	AGGGAGGAGCTGGCTAAAACTG	>AB118651_blockC_60_114	GATGGCTGCCAGCCAAGCATGAGCTCATACCTAGGGAGCCAACCAGCTGACAGCC	>AB118651_blockD_115_180	AGAGGGAGCCACTGGCACTGGCAGTTATAGTGAAACCCCTCCCATAGTCCTTAATCACA	>AB118651_blockE_181_198	AGTAAACAAAGCACAAGG	>AB118651_blockF_199_267	GGAAGTGGAAAGCAGCCAGGGGAACATGTTTTGCGAGCCAGAGCTGTTTTGGCTTGTCACCAGCTGGCC
AB118652	ABCDEF	AB118652	5115	15158194	Urine				/isolate="SK-3"	/isolation_source="urine"	DEFINITION JC virus DNA, complete genome, isolate:SK-3.	>AB118652_blockA_11_37	CCTGTATATATAAAAAAAAGGGAAGGT	>AB118652_blockB_38_59	AGGGAGGAGCTGGCTAAAACTG	>AB118652_blockC_60_114	GATGGCTGCCAGCCAAGCATGAGCTCATACCTAGGGAGCCAACCAGCTGACAGCC	>AB118652_blockD_115_180	AGAGGGAGCCACTGGCACTGGCAGTTATAGTGAAACCCCTCCCATAGTCCTTAATCACA	>AB118652_blockE_181_198	AGTAAACAAAGCACAAGG	>AB118652_blockF_199_262	GGAAGTGGAAAGCAGCCAACACAACATGTTTTGCGAGCCAGAGCTGTTTTGGCTTGTCACCAGCTGGCC
AB118653	ABCDEF	AB118653	5120	15158194	Urine				/isolate="SK-5"	/isolation_source="urine"	DEFINITION JC virus DNA, complete genome, isolate:SK-5.	>AB118653_blockA_11_37	CCTGTATATATAAAAAAAAGGGAAGGT	>AB118653_blockB_38_59	AGGGAGGAGCTGGCTAAAACTG	>AB118653_blockC_60_114	GATGGCTGCCAGCCAAGCATGAGCTCATACCTAGGGAGCCAACCAGCTGACAGCC	>AB118653_blockD_115_180	AGAGGGAGCCACTGGCACTGGCAGTTATAGTGAAACCCCTCCCATAGTCCTTAATCACA	>AB118653_blockE_181_198	AGTAAACAAAGCACAAGG	>AB118653_blockF_199_267	GGAAGTGGAAAGCAGCCAGGGGAACATGTTTTGCGAGCCAGAGCTGTTTTGGCTTGTCACCAGCTGGCC
AB118654	ABCDEF	AB118654	5120	15158194	Urine				/isolate="CB-1"	/isolation_source="urine"	DEFINITION JC virus DNA, complete genome, isolate:CB-1.	>AB118654_blockA_11_37	CCTGTATATATAAAAAAAAGGGAAGGT	>AB118654_blockB_38_59	AGGGAGGAGCTGGCTAAAACTG	>AB118654_blockC_60_114	GATGGCTGCCAGCCAAGCATGAGCTCATACCTAGGGAGCCAACCAGCTGACAGCC	>AB118654_blockD_115_180	AGAGGGAGCCACTGGCACTGGCAGTTATAGTGAAACCCCTCCCATAGTCCTTAATCACA	>AB118654_blockE_181_198	AGTAAACAAAGCACAAGG	>AB118654_blockF_199_267	GGAAGTGGAAAGCAGCCAGGGGAACATGTTTTGCGAGCCAGAGCTGTTTTGGCTTGTCACCAGCTGGCC
AB118655	ABCDEF	AB118655	5116	15158194	Urine				/isolate="CB-4"	/isolation_source="urine"	DEFINITION JC virus DNA, complete genome, isolate:CB-4.	>AB118655_blockA_11_37	CCTGTATATATAAAAAAAAGGGAAGGT	>AB118655_blockB_38_59	AGGGAGGAGCTGGCTAAAACTG	>AB118655_blockC_60_110	GATGGCTGCCAGCCAAGCATGAGCTCATAGATAGGGAGCCAACCAGCTGACAGCC	>AB118655_blockD_111_176	AGAGGGAGCCACTGGCACTGGCAGTTATAGTGAAACCCCTCCCATAGTCCTTAATCACA	>AB118655_blockE_177_194	AGTAAACAAAGCACAAGG	>AB118655_blockF_195_263	GGAAGTGGAAAGCAGCCAGGGGAACATGTTTTGCGAGCCAGAGCTGTTTTGGCTTGTCACCAGCTGGCC
AB118656	ABCDEF	AB118656	5120	15158194	Urine				/isolate="CW-1"	/isolation_source="urine"	DEFINITION JC virus DNA, complete genome, isolate:CW-1.	>AB118656_blockA_11_37	CCTGTATATATAAAAAAAAGGGAAGGT	>AB118656_blockB_38_59	AGGGAGGAGCTGGCTAAAACTG	>AB118656_blockC_60_114	GATGGCTGCCAGCCAAGCATGAGCTCATACCTAGGGAGCCAACCAGCTGACAGCC	>AB118656_blockD_115_180	AGAGGGAGCCACTGGCACTGGCAGTTATAGTGAAACCCCTCCCATAGTCCTTAATCACA	>AB118656_blockE_181_198	AGTAAACAAAGCACAAGG	>AB118656_blockF_199_267	GGAAGTGGAAAGCAGCCAGGGGAACATGTTTTGCGAGCCAGAGCTGTTTTGGCTTGTCACCAGCTGGCC
AB118657	ABCDEF	AB118657	5119	15158194	Urine				/isolate="CW-3"	/isolation_source="urine"	DEFINITION JC virus DNA, complete genome, isolate:CW-3.	>AB118657_blockA_11_37	CCTGTATATATAAAAAAAAGGGAAGGT	>AB118657_blockB_38_59	AGGGAGGAGCTGGCTAAAACTG	>AB118657_blockC_60_114	GATGGCTGCCAGCCAAGCATGAGCTCATACCTAGGGAGCCAACCAGCTGACAGCC	>AB118657_blockD_115_180	AGAGGGAGCCACTGGCACTGGCAGTTATAGTGAAACCCCTCCCATAGTCCTTAATCACA	>AB118657_blockE_181_198	AGTAAACAAAGCACAAGG	>AB118657_blockF_199_267	GGAAGTGGAAAGCAGCCAGGGGAACATGTTTTGCGAGCCAGAGCTGTTTTGGCTTGTCACCAGCTGGCC
AB118658	ABCDEF	AB118658	5120	15158194	Urine				/isolate="CW-5"	/isolation_source="urine"	DEFINITION JC virus DNA, complete genome, isolate:CW-5.	>AB118658_blockA_11_37	CCTGTATATATAAAAAAAAGGGAAGGT	>AB118658_blockB_38_59	AGGGAGGAGCTGGCTAAAACTG	>AB118658_blockC_60_114	GATGGCTGCCAGCCAAGCATGAGCTCATACCTAGGGAGCCAACCAGCTGACAGCC	>AB118658_blockD_115_180	AGAGGGAGCCACTGGCACTGGCAGTTATAGTGAAACCCCTCCCATAGTCCTTAATCACA	>AB118658_blockE_181_198	AGTAAACAAAGCACAAGG	>AB118658_blockF_199_267	GGAAGTGGAAAGCAGCCAGGGGAACATGTTTTGCGAGCCAGAGCTGTTTTGGCTTGTCACCAGCTGGCC
AB118659	ABCDEF	AB118659	5120	15158194	Urine				/isolate="CW-6"	/isolation_source="urine"	DEFINITION JC virus DNA, complete genome, isolate:CW-6.	>AB118659_blockA_11_37	CCTGTATATATAAAAAAAAGGGAAGGT	>AB118659_blockB_38_59	AGGGAGGAGCTGGCTAAAACTG	>AB118659_blockC_60_114	GATGGCTGCCAGCCAAGCATGAGCTCATACCTAGGGAGCCAACCAGCTGACAGCC	>AB118659_blockD_115_180	AGAGGGAGCCACTGGCACTGGCAGTTATAGTGAAACCCCTCCCATAGTCCTTAATCACA	>AB118659_blockE_181_198	AGTAAACAAAGCACAAGG	>AB118659_blockF_199_267	GGAAGTGGAAAGCAGCCAGGGGAACATGTTTTGCGAGCCAGAGCTGTTTTGGCTTGTCACCAGCTGGCC
AY536239	ABECECECEF	AY536239	5171	15269361	CSF	PML	HIV			/isolation_source="CSF of South African PML AIDS patient"	DEFINITION JC virus isolate SA21_01 genotype 7, complete genome.	>AY536239_blockA_11_37	CCTGTATATATAAAAAAAAGGGAAGGT	>AY536239_blockB_38_59	AGGGAGGAGCTGGCTAAAACAA	>AY536239_blockC_71_125__>AY536239_blockC_144_168__>AY536239_blockC_185_239	GATGGCTGCCAGCCAAGCATGAGCTCATACCTAGGGAGCCAACCAGCTGACAGCA_CTAGGGAGCCAACCAGCTGACAGCA_GATGGCTGCCAGCCAAGCATGAGCTCATACCTAGGGAGCCAACCAGCTGACAGCA			>AY536239_blockE_51_68__>AY536239_blockE_122_139__>AY536239_blockE_165_182__>AY536239_blockE_236_253	CTAAAACAAAGCACAAAC_AGCAAACAAAGCACAAGG_AGCAAACAAAGCACAAAC_AGCAAACAAAGCACAAGG	>AY536239_blockF_254_317	GGAAGTGGAAAGCAGCCAGCACAGCATGTTTTGCGAGCCAGAGCTGTTTTGGCTTGTCACCAGCTGGCC
AY536240	ABCDEF	AY536240	5111	15269361	CSF	PML	HIV			/isolation_source="CSF of South African PML AIDS patient"	DEFINITION JC virus isolate SA84_00 genotype 3B, complete genome.	>AY536240_blockA_11_37	CCTGTATATATAAAAAAAAGGGAAGGT	>AY536240_blockB_38_59	AGGGAGGAGCTGGCTAAAACTG	>AY536240_blockC_60_114	GATGGCTGCCAGCCAAGCATGAGCTCATACCTAGGGAGCCAACCAGCTGACAGCC	>AY536240_blockD_115_180	AGAGGGAGCCACTGGCACTGGCAGTTATAGTGAAACCCCTCCCATAGTCCTTAATCACA	>AY536240_blockE_181_198	AGTAAACAAAGCACAAGG	>AY536240_blockF_199_219	GGAAGTGGAAAGCAGCCAGGG
AY536241	ABCDCDEF	AY536241	5115	15269361	CSF	PML	HIV			/isolation_source="CSF of South African PML AIDS patient"	DEFINITION JC virus isolate SA296_02 genotype 3B, complete genome.	>AY536241_blockA_11_37	CCTGTATATATAAAAAAAAGGGAAGGT	>AY536241_blockB_38_59	AGGGAGGAGCTGGCTAAAACTG	>AY536241_blockC_60_114__>AY536241_blockC_134_158	GATGGCTGCCAGCCAAGCATGAGCTCATACCTAGGGAGCCAACCAGCTGACAGCC_CAAGGGAGCCAACCAGCTGACAGCC	>AY536241_blockD_125_135__>AY536241_blockD_169_179	CCTTAATCACA_CCTTAATCACA	>AY536241_blockE_180_197	AGTAAACAAAGCACAAGG	>AY536241_blockF_198_266	GGAAGTGGAAAGCAGCCAGGGGAACATGTTTTGCGAGCCAGAGCTGTTTTGGCTTGTCACCAGCTGGCC
AY536242	ACDCDEF	AY536242	5089	15269361	CSF	PML	HIV			/isolation_source="CSF of South African PML AIDS patient"	DEFINITION JC virus isolate SA28_03 genotype 3A, complete genome.	>AY536242_blockA_11_37	CCTGTATATATAAAAAAAAGGGAAGGG			>AY536242_blockC_37_91__>AY536242_blockC_101_113	GAAGGCTGCCAGCCAAGCATGAGCTCATACCTAGGGAGCCAACCAGCTAACAGCC_CCTGGCTGCCTGC	>AY536242_blockD_92_99__>AY536242_blockD_113_157	AGAGGGAG_CCACTGGCACTGGCAGTTATAGTGAAACCCCTCCCATAGTCCTTAATCACA	>AY536242_blockE_158_175	AGTAAACAAAGCACAAGG	>AY536242_blockF_176_196	GGAAGTGGAAAGCAGCCAGGG
AY536243	ABCDE	AY536243	5107	15269361	CSF	PML	Leukemia				DEFINITION JC virus isolate SA27_03 genotype 2, complete genome.	>AY536243_blockA_11_37	CCTGTATATATAAAAAAAAGGGAAGGT	>AY536243_blockB_38_59	AGGGAGGAGCTGGCTAAAACTG	>AY536243_blockC_60_114	GATGGCTGCCAGCCAAGCATGAGCTCATACCTAGGGAGCCAACCAGCTGACAGCC	>AY536243_blockD_115_143	AGAGGGAGCCACTGGC	>AY536243_blockE_160_215	AGTAAACAAAGCACAAGGAGTAAACAAAGCACAAGG
AB183708.1	ABCECEF	AB183708	242	15902714	Brain	PML	Hyper-IgM Syndrome I			/tissue_type="brain"	DEFINITION JC polyomavirus DNA, regulatory region variant sequence.	>AB183708.1_blockA_11_37	CCTGTATATATAAAAAAAAGGGAAGGT	>AB183708.1_blockB_38_59	AGGGAGGAGCTGGCTAAAACTG	>AB183708.1_blockC_60_89__>AB183708.1_blockC_121_150	GATGGCTGCCAGCCAAGCATGAGCTCATAC_GATGGCTGCCAGCCAAGCATGAGCTCATAC			>AB183708.1_blockE_92_109__>AB183708.1_blockE_153_170	TAAAAACAAAGCACAAGG_TAAAAACAAAGCACAAGG	>AB183708.1_blockF_171_239	GGAAGTGGAAAGCAGCCAAGGGAACATGTTTTGCGAGCCAGAGCTGTTTTGGCTTGTCACCAGCTGGCC
AB126981	ABCDCDEF	AB126981	5121	16331656	Urine				/isolate="CA-8"	/isolation_source="urine"	DEFINITION JC polyomavirus DNA, complete genome, isolate:CA-8.	>AB126981_blockA_11_37	CCTGTATATATAAAAAAAAGGGAAGGT	>AB126981_blockB_38_59	AGGGAGGAGCTGGCTAAAACTG	>AB126981_blockC_60_114__>AB126981_blockC_124_136	GATGGCTGCCAGCCAAGCATGAGCTCATACCTAGGGAGCCAACCAGCTGACAGCC_CCTGGCTGCCTGC	>AB126981_blockD_115_122__>AB126981_blockD_136_180	AGAGGGAG_CCACTGGCACTGGCAGTTATAGTGAAACCCCTCCCATAGTCCTTAATCACA	>AB126981_blockE_181_198	AGTAAACAAAGCACAAGG	>AB126981_blockF_199_267	GGAAGTGGAAAGCAGCCAGGGGAACATGTTTTGCGAGCCAGAGCTGTTTTGGCTTGTCACCAGCTGGCC
AB126982	ABCDCDEF	AB126982	5121	16331656	Urine				/isolate="CA-9"	/isolation_source="urine"	DEFINITION JC polyomavirus DNA, complete genome, isolate:CA-9.	>AB126982_blockA_11_37	CCTGTATATATAAAAAAAAGGGAAGGT	>AB126982_blockB_38_59	AGGGAGGAGCTGGCTAAAACTG	>AB126982_blockC_60_114__>AB126982_blockC_124_136	GATGGCTGCCAGCCAAGCATGAGCTCATACCTAGGGAGCCAACCAGCTGACAGCC_CCTGGCTGCCTGC	>AB126982_blockD_115_122__>AB126982_blockD_136_180	AGAGGGAG_CCACTGGCACTGGCAGTTATAGTGAAACCCCTCCCATAGTCCTTAATCACA	>AB126982_blockE_181_198	AGTAAACAAAGCACAAGG	>AB126982_blockF_199_267	GGAAGTGGAAAGCAGCCAGGGGAACATGTTTTGCGAGCCAGAGCTGTTTTGGCTTGTCACCAGCTGGCC
AB126983	ABCDCDEF	AB126983	5121	16331656	Urine				/isolate="ET-1"	/isolation_source="urine"	DEFINITION JC polyomavirus DNA, complete genome, isolate:ET-1.	>AB126983_blockA_11_37	CCTGTATATATAAAAAAAAGGGAAGGT	>AB126983_blockB_38_59	AGGGAGGAGCTGGCTAAAACTG	>AB126983_blockC_60_114__>AB126983_blockC_124_136	GATGGCTGCCAGCCAAGCATGAGCTCATACCTAGGGAGCCAACCAGCTGACAGCC_CCTGGCTGCCTGC	>AB126983_blockD_115_122__>AB126983_blockD_136_180	AGAGGGAG_CCACTGGCACTGGCAGTTATAGTGAAACCCCTCCCATAGTCCTTAATCACA	>AB126983_blockE_181_198	AGTAAACAAAGCACAAGG	>AB126983_blockF_199_267	GGAAGTGGAAAGCAGCCAGGGGAACATGTTTTGCGAGCCAGAGCTGTTTTGGCTTGTCACCAGCTGGCC
AB126984	ACDCDEF	AB126984	5111	16331656	Urine				/isolate="ET-2"	/isolation_source="urine"	DEFINITION JC polyomavirus DNA, complete genome, isolate:ET-2.	>AB126984_blockA_11_37	CCTGTATATATAAAAAAAAGGGAAGGT			>AB126984_blockC_50_104__>AB126984_blockC_114_126	GATGGCTGCCAGCCAAGCATGAGCTCATACCTAGGGAGCCAACCAGCTGACAGCC_CCTGGCTGCCTGC	>AB126984_blockD_105_112__>AB126984_blockD_126_170	AGAGGGAG_CCACTGGCACTGGCAGTTATAGTGAAACCCCTCCCATAGTCCTTAATCACA	>AB126984_blockE_171_188	AGTAAACAAAGCACAAGG	>AB126984_blockF_189_257	GGAAGTGGAAAGCAGCCAGGGGAACATGTTTTGCGAGCCAGAGCTGTTTTGGCTTGTCACCAGCTGGCC
AB126985	ABCDCDEF	AB126985	5121	16331656	Urine				/isolate="ET-5"	/isolation_source="urine"	DEFINITION JC polyomavirus DNA, complete genome, isolate:ET-5.	>AB126985_blockA_11_37	CCTGTATATATAAAAAAAAGGGAAGGT	>AB126985_blockB_38_59	AGGGAGGAGCTGGCTAAAACTG	>AB126985_blockC_60_114__>AB126985_blockC_124_136	GATGGCTGCCAGCCAAGCATGAGCTCATACCTAGGGAGCCAACCAGCTAACAGCC_CCTGGCTGCCTGC	>AB126985_blockD_115_122__>AB126985_blockD_136_180	AGAGGGAG_CCACTGGCACTGGCAGTTATAGTGAAACCCCTCCCATAGTCCTTAATCACA	>AB126985_blockE_181_198	AGTAAACAAAGCACAAGG	>AB126985_blockF_199_267	GGAAGTGGAAAGCAGCCAGGGGAACATGTTTTGCGAGCCAGAGCTGTTTTGGCTTGTCACCAGCTGGCC
AB126986	ABCDCDEF	AB126986	5121	16331656	Urine				/isolate="ET-8"	/isolation_source="urine"	DEFINITION JC polyomavirus DNA, complete genome, isolate:ET-8.	>AB126986_blockA_11_37	CCTGTATATATAAAAAAAAGGGAAGGT	>AB126986_blockB_38_59	AGGGAGGAGCTGGCTAAAACTG	>AB126986_blockC_60_114__>AB126986_blockC_124_136	GATGGCTGCCAGCCAAGCATGAGCTCATACCTAGGGAGCCAACCAGCTAACAGCC_CCTGGCTGCCTGC	>AB126986_blockD_115_122__>AB126986_blockD_136_180	AGAGGGAG_CCACTGGCACTGGCAGTTATAGTGAAACCCCTCCCATAGTCCTTAATCACA	>AB126986_blockE_181_198	AGTAAACAAAGCACAAGG	>AB126986_blockF_199_267	GGAAGTGGAAAGCAGCCAGGGGAACATGTTTTGCGAGCCAGAGCTGTTTTGGCTTGTCACCAGCTGGCC
AB126987	ABCDCDEF	AB126987	5121	16331656	Urine				/isolate="GR-17"	/isolation_source="urine"	DEFINITION JC polyomavirus DNA, complete genome, isolate:GR-17.	>AB126987_blockA_11_37	CCTGTATATATAAAAAAAAGGGAAGGT	>AB126987_blockB_38_59	AGGGAGGAGCTGGCTAAAACTG	>AB126987_blockC_60_114__>AB126987_blockC_124_136	GATGGCTGCCAGCCAAGCATGAGCTCATACCTAGGGAGCCAACCAGCTGACAGCC_CCTGGCTGCCTGC	>AB126987_blockD_115_122__>AB126987_blockD_136_180	AGAGGGAG_CCACTGGCACTGGCAGTTATAGTGAAACCCCTCCCATAGTCCTTAATCACA	>AB126987_blockE_181_198	AGTAAACAAAGCACAAGG	>AB126987_blockF_199_267	GGAAGTGGAAAGCAGCCAGGGGAACATGTTTTGCGAGCCAGAGCTGTTTTGGCTTGTCACCAGCTGGCC
AB126988	ABCDCDEF	AB126988	5121	16331656	Urine				/isolate="IN-1"	/isolation_source="urine"	DEFINITION JC polyomavirus DNA, complete genome, isolate:IN-1.	>AB126988_blockA_11_37	CCTGTATATATAAAAAAAAGGGAAGGT	>AB126988_blockB_38_59	AGGGAGGAGCTGGCTAAAACTG	>AB126988_blockC_60_114__>AB126988_blockC_124_136	GATGGCTGCCAGCCAAGCATGAGCTCATACCTAGGGAGCCAACCAGCTGACAGCC_CCTGGCTGCCTGC	>AB126988_blockD_115_122__>AB126988_blockD_136_180	AGAGGGAG_CCACTGGCACTGGCAGTTATAGTGAAACCCCTCCCATAGTCCTTAATCACA	>AB126988_blockE_181_198	AGTAAACAAAGCACAAGG	>AB126988_blockF_199_267	GGAAGTGGAAAGCAGCCAGGGGAACATGTTTTGCGAGCCAGAGCTGTTTTGGCTTGTCACCAGCTGGCC
AB126989	ABCDCDEF	AB126989	5118	16331656	Urine				/isolate="IN-3"	/isolation_source="urine"	DEFINITION JC polyomavirus DNA, complete genome, isolate:IN-3.	>AB126989_blockA_11_37	CCTGTATATATAAAAAAAAGGGAAGGT	>AB126989_blockB_38_59	AGGGAGGAGCTGGCTAAAACTG	>AB126989_blockC_60_114__>AB126989_blockC_124_136	GATGGCTGCCAGCCAAGCATGAGCTCATACCTAGGGAGCCAACCAGCTGACAGCC_CCTGGCTGCCTGC	>AB126989_blockD_115_122__>AB126989_blockD_136_180	AGAGGGAG_CCACTGGCACTGGCAGTTATAGTGAAACCCCTCCCATAGTCCTTAATCACA	>AB126989_blockE_181_198	AGTAAACAAAGCACAAGG	>AB126989_blockF_199_267	GGAAGTGGAAAGCAGCCAGGGGAACATGTTTTGCGAGCCAGAGCTGTTTTGGCTTGTCACCAGCTGGCC
AB126990	ABCDCDEF	AB126990	5121	16331656	Urine				/isolate="IN-4"	/isolation_source="urine"	DEFINITION JC polyomavirus DNA, complete genome, isolate:IN-4.	>AB126990_blockA_11_37	CCTGTATATATAAAAAAAAGGGAAGGT	>AB126990_blockB_38_59	AGGGAGGAGCTGGCTAAAACTG	>AB126990_blockC_60_114__>AB126990_blockC_124_136	GATGGCTGCCAGCCAAGCATGAGCTCATACCTAGGGAGCCAACCAGCTGACAGCC_CCTGGCTGCCTGC	>AB126990_blockD_115_122__>AB126990_blockD_136_180	AGAGGGAG_CCACTGGCACTGGCAGTTATAGTGAAACCCCTCCCATAGTCCTTAATCACA	>AB126990_blockE_181_198	AGTAAACAAAGCACAAGG	>AB126990_blockF_199_267	GGAAGTGGAAAGCAGCCAGGGGAACATGTTTTGCGAGCCAGAGCTGTTTTGGCTTGTCACCAGCTGGCC
AB126991	ABCDCDEF	AB126991	5121	16331656	Urine				/isolate="IN-7"	/isolation_source="urine"	DEFINITION JC polyomavirus DNA, complete genome, isolate:IN-7.	>AB126991_blockA_11_37	CCTGTATATATAAAAAAAAGGGAAGGT	>AB126991_blockB_38_59	AGGGAGGAGCTGGCTAAAACTG	>AB126991_blockC_60_114__>AB126991_blockC_124_136	GATGGCTGCCAGCCAAGCATGAGCTCATACCTAGGGAGCCAACCAGCTGACAGCC_CCTGGCTGCCTGC	>AB126991_blockD_115_122__>AB126991_blockD_136_180	AGAGGGAG_CCACTGGCACTGGCAGTTATAGTGAAACCCCTCCCATAGTCCTTAATCACA	>AB126991_blockE_181_198	AGTAAACAAAGCACAAGG	>AB126991_blockF_199_267	GGAAGTGGAAAGCAGCCAGGGGAACATGTTTTGCGAGCCAGAGCTGTTTTGGCTTGTCACCAGCTGGCC
AB126992	ABCDCDEF	AB126992	5121	16331656	Urine				/isolate="IN-8"	/isolation_source="urine"	DEFINITION JC polyomavirus DNA, complete genome, isolate:IN-8.	>AB126992_blockA_11_37	CCTGTATATATAAAAAAAAGGGAAGGT	>AB126992_blockB_38_59	AGGGAGGAGCTGGCTAAAACTG	>AB126992_blockC_60_114__>AB126992_blockC_124_136	GATGGCTGCCAGCCAAGCATGAGCTCATACCTAGGGAGCCAACCAGCTGACAGCC_CCTGGCTGCCTGC	>AB126992_blockD_115_122__>AB126992_blockD_136_180	AGAGGGAG_CCACTGGCACTGGCAGTTATAGTGAAACCCCTCCCATAGTCCTTAATCACA	>AB126992_blockE_181_198	AGTAAACAAAGCACAAGG	>AB126992_blockF_199_267	GGAAGTGGAAAGCAGCCAGGGGAACATGTTTTGCGAGCCAGAGCTGTTTTGGCTTGTCACCAGCTGGCC
AB126993	ABCDCDEF	AB126993	5121	16331656	Urine				/isolate="KE-1"	/isolation_source="urine"	DEFINITION JC polyomavirus DNA, complete genome, isolate:KE-1.	>AB126993_blockA_11_37	CCTGTATATATAAAAAAAAGGGAAGGT	>AB126993_blockB_38_59	AGGGAGGAGCTGGCTAAAACTG	>AB126993_blockC_60_114__>AB126993_blockC_124_136	GATGGCTGCCAGCCAAGCATGAGCTCATACCTAGGGAGCCAACCAGCTAACAGCC_CCTGGCTGCCTGC	>AB126993_blockD_115_122__>AB126993_blockD_136_180	AGAGGGAG_CCACTGGCACTGGCAGTTATAGTGAAACCCCTCCCATAGTCCTTAATCACA	>AB126993_blockE_181_198	AGTAAACAAAGCACAAGG	>AB126993_blockF_199_267	GGAAGTGGAAAGCAGCCAGGGGAACATGTTTTGCGAGCCAGAGCTGTTTTGGCTTGTCACCAGCTGGCC
AB126994	ABCDCDEF	AB126994	5121	16331656	Urine				/isolate="KE-2"	/isolation_source="urine"	DEFINITION JC polyomavirus DNA, complete genome, isolate:KE-2.	>AB126994_blockA_11_37	CCTGTATATATAAAAAAAAGGGAAGGT	>AB126994_blockB_38_59	AGGGAGGAGCTGGCTAAAACTG	>AB126994_blockC_60_114__>AB126994_blockC_124_136	GATGGCTGCCAGCCAAGCATGAGCTCATACCTAGGGAGCCAACCAGCTAACAGCC_CCTGGCTGCCTGC	>AB126994_blockD_115_122__>AB126994_blockD_136_180	AGAGGGAG_CCACTGGCACTGGCAGTTATAGTGAAACCCCTCCCATAGTCCTTAATCACA	>AB126994_blockE_181_198	AGTAAACAAAGCACAAGG	>AB126994_blockF_199_267	GGAAGTGGAAAGCAGCCAGGGGAACATGTTTTGCGAGCCAGAGCTGTTTTGGCTTGTCACCAGCTGGCC
AB126995	ABCDCDEF	AB126995	5121	16331656	Urine				/isolate="KE-4"	/isolation_source="urine"	DEFINITION JC polyomavirus DNA, complete genome, isolate:KE-4.	>AB126995_blockA_11_37	CCTGTATATATAAAAAAAAGGGAAGGT	>AB126995_blockB_38_59	AGGGAGGAGCTGGCTAAAACTG	>AB126995_blockC_60_114__>AB126995_blockC_124_136	GATGGCTGCCAGCCAAGCATGAGCTCATACCTAGGGAGCCAACCAGCTAACAGCC_CCTGGCTGCCTGC	>AB126995_blockD_115_122__>AB126995_blockD_136_180	AGAGGGAG_CCACTGGCACTGGCAGTTATAGTGAAACCCCTCCCATAGTCCTTAATCACA	>AB126995_blockE_181_198	AGTAAACAAAGCACAAGG	>AB126995_blockF_199_267	GGAAGTGGAAAGCAGCCAGGGGAACATGTTTTGCGAGCCAGAGCTGTTTTGGCTTGTCACCAGCTGGCC
AB126996	ABCDCDEF	AB126996	5121	16331656	Urine				/isolate="KE-5"	/isolation_source="urine"	DEFINITION JC polyomavirus DNA, complete genome, isolate:KE-5.	>AB126996_blockA_11_37	CCTGTATATATAAAAAAAAGGGAAGGT	>AB126996_blockB_38_59	AGGGAGGAGCTGGCTAAAACTG	>AB126996_blockC_60_114__>AB126996_blockC_124_136	GATGGCTGCCAGCCAAGCATGAGCTCATACCTAGGGAGCCAACCAGCTGACAGCC_CCTGGCTGCCTGC	>AB126996_blockD_115_122__>AB126996_blockD_136_180	AGAGGGAG_CCACTGGCACTGGCAGTTATAGTGAAACCCCTCCCATAGTCCTTAATCACA	>AB126996_blockE_181_198	AGTAAACAAAGCACAAGG	>AB126996_blockF_199_267	GGAAGTGGAAAGCAGCCAGGGGAACATGTTTTGCGAGCCAGAGCTGTTTTGGCTTGTCACCAGCTGGCC
AB126997	ABCDCDEF	AB126997	5121	16331656	Urine				/isolate="KE-7"	/isolation_source="urine"	DEFINITION JC polyomavirus DNA, complete genome, isolate:KE-7.	>AB126997_blockA_11_37	CCTGTATATATAAAAAAAAGGGAAGGT	>AB126997_blockB_38_59	AGGGAGGAGCTGGCTAAAACTG	>AB126997_blockC_60_114__>AB126997_blockC_124_136	GATGGCTGCCAGCCAAGCATGAGCTCATACCTAGGGAGCCAACCAGCTAACAGCC_CCTGGCTGCCTGC	>AB126997_blockD_115_122__>AB126997_blockD_136_180	AGAGGGAG_CCACTGGCACTGGCAGTTATAGTGAAACCCCTCCCATAGTCCTTAATCACA	>AB126997_blockE_181_198	AGTAAACAAAGCACAAGG	>AB126997_blockF_199_267	GGAAGTGGAAAGCAGCCAGGGGAACATGTTTTGCGAGCCAGAGCTGTTTTGGCTTGTCACCAGCTGGCC
AB126998	ABCDCDEF	AB126998	5121	16331656	Urine				/isolate="MA-1"	/isolation_source="urine"	DEFINITION JC polyomavirus DNA, complete genome, isolate:MA-1.	>AB126998_blockA_11_37	CCTGTATATATAAAAAAAAGGGAAGGT	>AB126998_blockB_38_59	AGGGAGGAGCTGGCTAAAACTG	>AB126998_blockC_60_114__>AB126998_blockC_124_136	GATGGCTGCCAGCCAAGCATGAGCTCATACCTAGGGAGCCAACCAGCTGACAGCC_CCTGGCTGCCTGC	>AB126998_blockD_115_122__>AB126998_blockD_136_180	AGAGGGAG_CCACTGGCACTGGCAGTTATAGTGAAACCCCTCCCATAGTCCTTAATCACA	>AB126998_blockE_181_198	AGTAAACAAAGCACAAGG	>AB126998_blockF_199_267	GGAAGTGGAAAGCAGCCAGGGGAACATGTTTTGCGAGCCAGAGCTGTTTTGGCTTGTCACCAGCTGGCC
AB126999	ABCDCDEF	AB126999	5121	16331656	Urine				/isolate="MA-8"	/isolation_source="urine"	DEFINITION JC polyomavirus DNA, complete genome, isolate:MA-8.	>AB126999_blockA_11_37	CCTGTATATATAAAAAAAAGGGAAGGT	>AB126999_blockB_38_59	AGGGAGGAGCTGGCTAAAACTG	>AB126999_blockC_60_114__>AB126999_blockC_124_136	GATGGCTGCCAGCCAAGCATGAGCTCATACCTAGGGAGCCAACCAGCTGACAGCC_CCTGGCTGCCTGC	>AB126999_blockD_115_122__>AB126999_blockD_136_180	AGAGGGAG_CCACTGGCACTGGCAGTTATAGTGAAACCCCTCCCATAGTCCTTAATCACA	>AB126999_blockE_181_198	AGTAAACAAAGCACAAGG	>AB126999_blockF_199_267	GGAAGTGGAAAGCAGCCAGGGGAACATGTTTTGCGAGCCAGAGCTGTTTTGGCTTGTCACCAGCTGGCC
AB127000	ABCDCDEF	AB127000	5110	16331656	Urine				/isolate="MC-18"	/isolation_source="urine"	DEFINITION JC polyomavirus DNA, complete genome, isolate:MC-18.	>AB127000_blockA_11_37	CCTGTATATATAAAAAAAAGGGAAGGT	>AB127000_blockB_38_59	AGGGAGGAGCTGGCTAAAACTG	>AB127000_blockC_60_114__>AB127000_blockC_124_136	GATGGCTGCCAGCCAAGCATGAGCTCATACCTAGGGAGCCAACCAGCTGACAGCC_CCTGGCTGCCTGC	>AB127000_blockD_115_122__>AB127000_blockD_128_170	AGAGGGAG_GCTGCCTGCCATAGTGAAACCCCTCCCATAGTCCTTAATCACA	>AB127000_blockE_171_188	AGTAAACAAAGCACAAGG	>AB127000_blockF_189_257	GGAAGTGGAAAGCAGCCAGGGGAACATGTTTTGCGAGCCAGAGCTGTTTTGGCTTGTCACCAGCTGGCC
AB127001	ABCDCDEF	AB127001	5121	16331656	Urine				/isolate="MR-6"	/isolation_source="urine"	DEFINITION JC polyomavirus DNA, complete genome, isolate:MR-6.	>AB127001_blockA_11_37	CCTGTATATATAAAAAAAAGGGAAGGT	>AB127001_blockB_38_59	AGGGAGGAGCTGGCTAAAACTG	>AB127001_blockC_60_114__>AB127001_blockC_124_136	GATGGCTGCCAGCCAAGCATGAGCTCATACCTAGGGAGCCAACCAGCTGCCAGCC_CCTGGCTGCCTGC	>AB127001_blockD_115_122__>AB127001_blockD_136_180	AGAGGGAG_CCACTGGCACTGGCAGTTATAGTGAAACCCCTCCCATAGTCCTTAATCACA	>AB127001_blockE_181_198	AGTAAACAAAGCACAAGG	>AB127001_blockF_199_267	GGAAGTGGAAAGCAGCCAGGGGAACATGTTTTGCGAGCCAGAGCTGTTTTGGCTTGTCACCAGCTGGCC
AB127002	ABCDCDEF	AB127002	5121	16331656	Urine				/isolate="MR-9"	/isolation_source="urine"	DEFINITION JC polyomavirus DNA, complete genome, isolate:MR-9.	>AB127002_blockA_11_37	CCTGTATATATAAAAAAAAGGGAAGGT	>AB127002_blockB_38_59	AGGGAGGAGCTGGCTAAAACTG	>AB127002_blockC_60_114__>AB127002_blockC_124_136	GATGGCTGCCAGCCAAGCATGAGCTCATACCTAGGGAGCCAACCAGCTGACAGCC_CCTGGCTGCCTGC	>AB127002_blockD_115_122__>AB127002_blockD_136_180	AGAGGGAG_CCACTGGCACTGGCAGTTATAGTGAAACCCCTCCCATAGTCCTTAATCACA	>AB127002_blockE_181_198	AGTAAACAAAGCACAAGG	>AB127002_blockF_199_267	GGAAGTGGAAAGCAGCCAGGGGAACATGTTTTGCGAGCCAGAGCTGTTTTGGCTTGTCACCAGCTGGCC
AB127003	ABCDCDEF	AB127003	5121	16331656	Urine				/isolate="MR-10"	/isolation_source="urine"	DEFINITION JC polyomavirus DNA, complete genome, isolate:MR-10.	>AB127003_blockA_11_37	CCTGTATATATAAAAAAAAGGGAAGGT	>AB127003_blockB_38_59	AGGGAGGAGCTGGCTAAAACTG	>AB127003_blockC_60_114__>AB127003_blockC_124_136	GATGGCTGCCAGCCAAGCATGAGCTCATACCTAGGGAGCCAACCAGCTGACAGCC_CCTGGCTGCCTGC	>AB127003_blockD_115_122__>AB127003_blockD_136_180	AGAGGGAG_CCACTGGCACTGGCAGTTATAGTGAAACCCCTCCCATAGTCCTTAATCACA	>AB127003_blockE_181_198	AGTAAACAAAGCACAAGG	>AB127003_blockF_199_267	GGAAGTGGAAAGCAGCCAGGGGAACATGTTTTGCGAGCCAGAGCTGTTTTGGCTTGTCACCAGCTGGCC
AB127004	ABCDCDEF	AB127004	5121	16331656	Urine				/isolate="NG-2"	/isolation_source="urine"	DEFINITION JC polyomavirus DNA, complete genome, isolate:NG-2.	>AB127004_blockA_11_37	CCTGTATATATAAAAAAAAGGGAAGGT	>AB127004_blockB_38_59	AGGGAGGAGCTGGCTAAAACTG	>AB127004_blockC_60_114__>AB127004_blockC_124_136	GATGGCTGCCAGCCAAGCATGAGCTCATACCTAGGGAGCCAACCAGCTGACAGCC_CCTGGCTGCCTGC	>AB127004_blockD_115_122__>AB127004_blockD_136_180	AGAGGGAG_CCACTGGCACTGGCAGTTATAGTGAAACCCCTCCCATAGTCCTTAATCACA	>AB127004_blockE_181_198	AGTAAACAAAGCACAAGG	>AB127004_blockF_199_267	GGAAGTGGAAAGCAGCCAGGGGAACATGTTTTGCGAGCCAGAGCTGTTTTGGCTTGTCACCAGCTGGCC
AB127005	ACDCDEF	AB127005	5111	16331656	Urine				/isolate="NG-3"	/isolation_source="urine"	DEFINITION JC polyomavirus DNA, complete genome, isolate:NG-3.	>AB127005_blockA_11_37	CCTGTATATATAAAAAAAAGGGAAGGT			>AB127005_blockC_50_104__>AB127005_blockC_114_126	GATGGCTGCCAGCCAAGCATGAGCTCATACCTAGGGAGCCAACCAGCTGACAGCC_CCTGGCTGCCTGC	>AB127005_blockD_105_112__>AB127005_blockD_126_170	AGAGGGAG_CCACTGGCACTGGCAGTTATAGTGAAACCCCTCCCATAGTCCTTAATCACA	>AB127005_blockE_171_188	AGTAAACAAAGCACAAGG	>AB127005_blockF_189_257	GGAAGTGGAAAGCAGCCAGGGGAACATGTTTTGCGAGCCAGAGCTGTTTTGGCTTGTCACCAGCTGGCC
AB127006	ABCDCDEF	AB127006	5121	16331656	Urine				/isolate="NG-4"	/isolation_source="urine"	DEFINITION JC polyomavirus DNA, complete genome, isolate:NG-4.	>AB127006_blockA_11_37	CCTGTATATATAAAAAAAAGGGAAGGT	>AB127006_blockB_38_59	AGGGAGGAGCTGGCTAAAACTG	>AB127006_blockC_60_114__>AB127006_blockC_124_136	GATGGCTGCCAGCCAAGCATGAGCTCATACCTAGGGAGCCAACCAGCTGACAGCC_CCTGGCTGCCTGC	>AB127006_blockD_115_122__>AB127006_blockD_136_180	AGAGGGAG_CCACTGGCACTGGCAGTTATAGTGAAACCCCTCCCATAGTCCTTAATCACA	>AB127006_blockE_181_198	AGTAAACAAAGCACAAGG	>AB127006_blockF_199_267	GGAAGTGGAAAGCAGCCAGGGGAACATGTTTTGCGAGCCAGAGCTGTTTTGGCTTGTCACCAGCTGGCC
AB127007	ABCDCDEF	AB127007	5121	16331656	Urine				/isolate="NG-5"	/isolation_source="urine"	DEFINITION JC polyomavirus DNA, complete genome, isolate:NG-5.	>AB127007_blockA_11_37	CCTGTATATATAAAAAAAAGGGAAGGT	>AB127007_blockB_38_59	AGGGAGGAGCTGGCTAAAACTG	>AB127007_blockC_60_114__>AB127007_blockC_124_136	GATGGCTGCCAGCCAAGCATGAGCTCATACCTAGGGAGCCAACCAGCTGACAGCC_CCTGGCTGCCTGC	>AB127007_blockD_115_122__>AB127007_blockD_136_180	AGAGGGAG_CCACTGGCACTGGCAGTTATAGTGAAACCCCTCCCATAGTCCTTAATCACA	>AB127007_blockE_181_198	AGTAAACAAAGCACAAGG	>AB127007_blockF_199_267	GGAAGTGGAAAGCAGCCAGGGGAACATGTTTTGCGAGCCAGAGCTGTTTTGGCTTGTCACCAGCTGGCC
AB127008	ABCDCDEF	AB127008	5121	16331656	Urine				/isolate="SA-1"	/isolation_source="urine"	DEFINITION JC polyomavirus DNA, complete genome, isolate:SA-1.	>AB127008_blockA_11_37	CCTGTATATATAAAAAAAAGGGAAGGT	>AB127008_blockB_38_59	AGGGAGGAGCTGGCTAAAACTG	>AB127008_blockC_60_114__>AB127008_blockC_124_136	GATGGCTGCCAGCCAAGCATGAGCTCATACCTAGGGAGCCAACCAGCTAACAGCC_CCTGGCTGCCTGC	>AB127008_blockD_115_122__>AB127008_blockD_136_180	AGAGGGAG_CCACTGGCACTGGCAGTTATAGTGAAACCCCTCCCATAGTCCTTAATCACA	>AB127008_blockE_181_198	AGTAAACAAAGCACAAGG	>AB127008_blockF_199_267	GGAAGTGGAAAGCAGCCAGGGGAACATGTTTCGCGAGCCAGAGCTGTTTTGGCTTGTCACCAGCTGGCC
AB127009	ABCDCDEF	AB127009	5121	16331656	Urine				/isolate="SA-6"	/isolation_source="urine"	DEFINITION JC polyomavirus DNA, complete genome, isolate:SA-6.	>AB127009_blockA_11_37	CCTGTATATATAAAAAAAAGGGAAGGT	>AB127009_blockB_38_59	AGGGAGGAGCTGGCTAAAACTG	>AB127009_blockC_60_114__>AB127009_blockC_124_136	GATGGCTGCCAGCCAAGCATGAGCTCATACCTAGGGAGCCAACCAGCTAACAGCC_CCTGGCTGCCTGC	>AB127009_blockD_115_122__>AB127009_blockD_136_180	AGAGGGAG_CCACTGGCACTGGCAGTTATAGTGAAACCCCTCCCATAGTCCTTAATCACA	>AB127009_blockE_181_198	AGTAAACAAAGCACAAGG	>AB127009_blockF_199_267	GGAAGTGGAAAGCAGCCAGGGGAACATGTTTTGCGAGCCAGAGCTGTTTTGGCTTGTCACCAGCTGGCC
AB127010	ABCDCDEF	AB127010	5121	16331656	Urine				/isolate="SA-7"	/isolation_source="urine"	DEFINITION JC polyomavirus DNA, complete genome, isolate:SA-7.	>AB127010_blockA_11_37	CCTGTATATATAAAAAAAAGGGAAGGT	>AB127010_blockB_38_59	AGGGAGGAGCTGGCTAAAACTG	>AB127010_blockC_60_114__>AB127010_blockC_124_136	GATGGCTGCCAGCCAAGCATGAGCTCATACCTAGGGAGCCAACCAGCTAACAGCC_CCTGGCTGCCTGC	>AB127010_blockD_115_122__>AB127010_blockD_136_180	AGAGGGAG_CCACTGGCACTGGCAGTTATAGTGAAACCCCTCCCATAGTCCTTAATCACA	>AB127010_blockE_181_198	AGTAAACAAAGCACAAGG	>AB127010_blockF_199_267	GGAAGTGGAAAGCAGCCAGGGGAACATGTTTTGCGAGCCAGAGCTGTTTTGGCTTGTCACCAGCTGGCC
AB127011	ABCDCDEF	AB127011	5121	16331656	Urine				/isolate="SA-8"	/isolation_source="urine"	DEFINITION JC polyomavirus DNA, complete genome, isolate:SA-8.	>AB127011_blockA_11_37	CCTGTATATATAAAAAAAAGGGAAGGT	>AB127011_blockB_38_59	AGGGAGGAGCTGGCTAAAACTG	>AB127011_blockC_60_114__>AB127011_blockC_124_136	GATGGCTGCCAGCCAAGCATGAGCTCATACCTAGGGAGCCAACCAGCTGACAGCC_CCTGGCTGCCTGC	>AB127011_blockD_115_122__>AB127011_blockD_136_180	AGAGGGAG_CCACTGGCACTGGCAGTTATAGTGAAACCCCTCCCATAGTCCTTAATCACA	>AB127011_blockE_181_198	AGTAAACAAAGCACAAGG	>AB127011_blockF_199_267	GGAAGTGGAAAGCAGCCAGGGGAACATGTTTTGCGAGCCAGAGCTGTTTTGGCTTGTCACCAGCTGGCC
AB127012	ABCDEF	AB127012	5121	16331656	Urine				/isolate="SO-1"	/isolation_source="urine"	DEFINITION JC polyomavirus DNA, complete genome, isolate:SO-1.	>AB127012_blockA_11_37	CCTGTATATATAAAAAAAAGGGAAGGT	>AB127012_blockB_38_59	AGGGAGGAGCTGGCTAAAACTG	>AB127012_blockC_60_114	GATGGCTGCCAGCCAAGCATGAGCTCATACCTAGGGAGCCAACCAGCTGACAGCC	>AB127012_blockD_115_180	AGAGGGAGCCACTGGCACTGGCAGTTATAGTGAAACCCCTCCCATAGTCCTTAATCACA	>AB127012_blockE_181_198	AGTAAACAAAGCACAAGG	>AB127012_blockF_199_267	GGAAGTGGAAAGCAGCCAGGGGAACATGTTTTGCGAGCCAGAGCTGTTTTGGCTTGTCACCAGCTGGCC
AB127013	ABCDEF	AB127013	5121	16331656	Urine				/isolate="SO-2"	/isolation_source="urine"	DEFINITION JC polyomavirus DNA, complete genome, isolate:SO-2.	>AB127013_blockA_11_37	CCTGTATATATAAAAAAAAGGGAAGGT	>AB127013_blockB_38_59	AGGGAGGAGCTGGCTAAAACTG	>AB127013_blockC_60_114	GATGGCTGCCAGCCAAGCATGAGCTCATACCTAGGGAGCCAACCAGCTGACAGCC	>AB127013_blockD_115_180	AGAGGGAGCCACTGGCACTGGCAGTTATAGTGAAACCCCTCCCATAGTCCTTAATCACA	>AB127013_blockE_181_198	AGTAAACAAAGCACAAGG	>AB127013_blockF_199_267	GGAAGTGGAAAGCAGCCAGGGGAACATGTTTTGCGAGCCAGAGCTGTTTTGGCTTGTCACCAGCTGGCC
AB127014	ABCDEF	AB127014	5121	16331656	Urine				/isolate="SO-3"	/isolation_source="urine"	DEFINITION JC polyomavirus DNA, complete genome, isolate:SO-3.	>AB127014_blockA_11_37	CCTGTATATATAAAAAAAAGGGAAGGT	>AB127014_blockB_38_59	AGGGAGGAGCTGGCTAAAACTG	>AB127014_blockC_60_114	GATGGCTGCCAGCCAAGCATGAGCTCATACCTAGGGAGCCAACCAGCTGACAGCC	>AB127014_blockD_115_180	AGAGGGAGCCACTGGCACTGGCAGTTATAGTGAAACCCCTCCCATAGTCCTTAATCACA	>AB127014_blockE_181_198	AGTAAACAAAGCACAAGG	>AB127014_blockF_199_267	GGAAGTGGAAAGCAGCCAGGGGAACATGTTTTGCGAGCCAGAGCTGTTTTGGCTTGTCACCAGCTGGCC
AB127015	ABCDEF	AB127015	5121	16331656	Urine				/isolate="SO-4"	/isolation_source="urine"	DEFINITION JC polyomavirus DNA, complete genome, isolate:SO-4.	>AB127015_blockA_11_37	CCTGTATATATAAAAAAAAGGGAAGGT	>AB127015_blockB_38_59	AGGGAGGAGCTGGCTAAAACTG	>AB127015_blockC_60_114	GATGGCTGCCAGCCAAGCATGAGCTCATACCTAGGGAGCCAACCAGCTGACAGCC	>AB127015_blockD_115_180	AGAGGGAGCCACTGGCACTGGCAGTTATAGTGAAACCCCTCCCATAGTCCTTAATCACA	>AB127015_blockE_181_198	AGTAAACAAAGCACAAGG	>AB127015_blockF_199_267	GGAAGTGGAAAGCAGCCAGGGGAACATGTTTTGCGAGCCAGAGCTGTTTTGGCTTGTCACCAGCTGGCC
AB127016	ABCDEF	AB127016	5121	16331656	Urine				/isolate="SO-5"	/isolation_source="urine"	DEFINITION JC polyomavirus DNA, complete genome, isolate:SO-5.	>AB127016_blockA_11_37	CCTGTATATATAAAAAAAAGGGAAGGT	>AB127016_blockB_38_59	AGGGAGGAGCTGGCTAAAACTG	>AB127016_blockC_60_114	GATGGCTGCCAGCCAAGCATGAGCTCATACCTAGGGAGCCAACCAGCTGACAGCC	>AB127016_blockD_115_180	AGAGGGAGCCACTGGCACTGGCAGTTATAGTGAAACCCCTCCCATAGTCCTTAATCACA	>AB127016_blockE_181_198	AGTAAACAAAGCACAAGG	>AB127016_blockF_199_267	GGAAGTGGAAAGCAGCCAGGGGAACATGTTTTGCGAGCCAGAGCTGTTTTGGCTTGTCACCAGCTGGCC
AB127017	ABCDEF	AB127017	5121	16331656	Urine				/isolate="SO-6"	/isolation_source="urine"	DEFINITION JC polyomavirus DNA, complete genome, isolate:SO-6.	>AB127017_blockA_11_37	CCTGTATATATAAAAAAAAGGGAAGGT	>AB127017_blockB_38_59	AGGGAGGAGCTGGCTAAAACTG	>AB127017_blockC_60_114	GATGGCTGCCAGCCAAGCATGAGCTCATACCTAGGGAGCCAACCAGCTGACAGCC	>AB127017_blockD_115_180	AGAGGGAGCCACTGGCACTGGCAGTTATAGTGAAACCCCTCCCATAGTCCTTAATCACA	>AB127017_blockE_181_198	AGTAAACAAAGCACAAGG	>AB127017_blockF_199_267	GGAAGTGGAAAGCAGCCAGGGGAACATGTTTTGCGAGCCAGAGCTGTTTTGGCTTGTCACCAGCTGGCC
AB127018	ABCDCDEF	AB127018	5121	16331656	Urine				/isolate="SU-4"	/isolation_source="urine"	DEFINITION JC polyomavirus DNA, complete genome, isolate:SU-4.	>AB127018_blockA_11_37	CCTGTATATATAAAAAAAAGGGAAGGT	>AB127018_blockB_38_59	AGGGAGGAGCTGGCTAAAACTG	>AB127018_blockC_60_114__>AB127018_blockC_124_136	GATGGCTGCCAGCCAAGCATGAGCTCATACCTAGGGAGCCAACCAGCTAACAGCC_CCTGGCTGCCTGC	>AB127018_blockD_115_122__>AB127018_blockD_136_180	AGAGGGAG_CCACTGGCACTGGCAGTTATAGTGAAACCCCTCCCATAGTCCTTAATCACA	>AB127018_blockE_181_198	AGTAAACAAAGCACAAGG	>AB127018_blockF_199_267	GGAAGTGGAAAGCAGCCAGGGGAACATGTTTTGCGAGCCAGAGCTGTTTTGGCTTGTCACCAGCTGGCC
AB127019	ABCDCDEF	AB127019	5121	16331656	Urine				/isolate="SU-5"	/isolation_source="urine"	DEFINITION JC polyomavirus DNA, complete genome, isolate:SU-5.	>AB127019_blockA_11_37	CCTGTATATATAAAAAAAAGGGAAGGT	>AB127019_blockB_38_59	AGGGAGGAGCTGGCTAAAACTG	>AB127019_blockC_60_114__>AB127019_blockC_124_136	GATGGCTGCCAGCCAAGCATGAGCTCATACCTAGGGAGCCAACCAGCTGACAGCC_CCTGGCTGCCTGC	>AB127019_blockD_115_122__>AB127019_blockD_136_180	AGAGGGAG_CCACTGGCACTGGCAGTTATAGTGAAACCCCTCCCATAGTCCTTAATCACA	>AB127019_blockE_181_198	AGTAAACAAAGCACAAGG	>AB127019_blockF_199_267	GGAAGTGGAAAGCAGCCAGGGGAACATGTTTTGCGAGCCAGAGCTGTTTTGGCTTGTCACCAGCTGGCC
AB127020	ABCDCDEF	AB127020	5121	16331656	Urine				/isolate="TU-16"	/isolation_source="urine"	DEFINITION JC polyomavirus DNA, complete genome, isolate:TU-16.	>AB127020_blockA_11_37	CCTGTATATATAAAAAAAAGGGAAGGT	>AB127020_blockB_38_59	AGGGAGGAGCTGGCTAAAACTG	>AB127020_blockC_60_114__>AB127020_blockC_124_136	GATGGCTGCCAGCCAAGCATGAGCTCATACCTAGGGAGCCAACCAGCTGACAGCC_CCTGGCTGCCTGC	>AB127020_blockD_115_122__>AB127020_blockD_136_180	AGAGGGAG_CCACTGGCACTGGCAGTTATAGTGAAACCCCTCCCATAGTCCTTAATCACA	>AB127020_blockE_181_198	AGTAAACAAAGCACAAGG	>AB127020_blockF_199_267	GGAAGTGGAAAGCAGCCAGGGGAACATGTTTTGCGAGCCAGAGCTGTTTTGGCTTGTCACCAGCTGGCC
AB127021	ABCDCDEF	AB127021	5121	16331656	Urine				/isolate="TU-18"	/isolation_source="urine"	DEFINITION JC polyomavirus DNA, complete genome, isolate:TU-18.	>AB127021_blockA_11_37	CCTGTATATATAAAAAAAAGGGAAGGT	>AB127021_blockB_38_59	AGGGAGGAGCTGGCTAAAACTG	>AB127021_blockC_60_114__>AB127021_blockC_124_136	GATGGCTGCCAGCCAAGCATGAGCTCATACCTAGGGAGCCAACCAGCTGACAGCC_CCTGGCTGCCTGC	>AB127021_blockD_115_122__>AB127021_blockD_136_180	AGAGGGAG_CCACTGGCACTGGCAGTTATAGTGAAACCCCTCCCATAGTCCTTAATCACA	>AB127021_blockE_181_198	AGTAAACAAAGCACAAGG	>AB127021_blockF_199_267	GGAAGTGGAAAGCAGCCAGGGGAACATGTTTTGCGAGCCAGAGCTGTTTTGGCTTGTCACCAGCTGGCC
AB127022	ABCDCDEF	AB127022	5121	16331656	Urine				/isolate="UZ-19"	/isolation_source="urine"	DEFINITION JC polyomavirus DNA, complete genome, isolate:UZ-19.	>AB127022_blockA_11_37	CCTGTATATATAAAAAAAAGGGAAGGT	>AB127022_blockB_38_59	AGGGAGGAGCTGGCTAAAACTG	>AB127022_blockC_60_114__>AB127022_blockC_124_136	GATGGCTGCCAGCCAAGCATGAGCTCATACCTAGGGAGCCAACCAGCTGACAGCC_CCTGGCTGCCTGC	>AB127022_blockD_115_122__>AB127022_blockD_136_180	AGAGGGAG_CCACTGGCACTGGCAGTTATAGTGAAACCCCTCCCATAGTCCTTAATCACA	>AB127022_blockE_181_198	AGTAAACAAAGCACAAGG	>AB127022_blockF_199_267	GGAAGTGGAAAGCAGCCAGGGGAACATGTTTTGCGAGCCAGAGCTGTTTTGGCTTGTCACCAGCTGGCC
AB127023	ABCDCDEF	AB127023	5121	16331656	Urine				/isolate="UZ-20"	/isolation_source="urine"	DEFINITION JC polyomavirus DNA, complete genome, isolate:UZ-20.	>AB127023_blockA_11_37	CCTGTATATATAAAAAAAAGGGAAGGT	>AB127023_blockB_38_59	AGGGAGGAGCTGGCTAAAACTG	>AB127023_blockC_60_114__>AB127023_blockC_124_136	GATGGCTGCCAGCCAAGCATGAGCTCATACCTAGGGAGCCAACCAGCTGACAGCC_CCTGGCTGCCTGC	>AB127023_blockD_115_122__>AB127023_blockD_136_180	AGAGGGAG_CCACTGGCACTGGCAGTTATAGTGAAACCCCTCCCATAGTCCTTAATCACA	>AB127023_blockE_181_198	AGTAAACAAAGCACAAGG	>AB127023_blockF_199_267	GGAAGTGGAAAGCAGCCAGGGGAACATGTTTTGCGAGCCAGAGCTGTTTTGGCTTGTCACCAGCTGGCC
AB127024	ABCDCDEF	AB127024	5121	16331656	Urine				/isolate="UZ-24"	/isolation_source="urine"	DEFINITION JC polyomavirus DNA, complete genome, isolate:UZ-24.	>AB127024_blockA_11_37	CCTGTATATATAAAAAAAAGGGAAGGT	>AB127024_blockB_38_59	AGGGAGGAGCTGGCTAAAACTG	>AB127024_blockC_60_114__>AB127024_blockC_124_136	GATGGCTGCCAGCCAAGCATGAGCTCATACCTAGGGAGCCAACCAGCTGACAGCC_CCTGGCTGCCTGC	>AB127024_blockD_115_122__>AB127024_blockD_136_180	AGAGGGAG_CCACTGGCACTGGCAGTTATAGTGAAACCCCTCCCATAGTCCTTAATCACA	>AB127024_blockE_181_198	AGTAAACAAAGCACAAGG	>AB127024_blockF_199_267	GGAAGTGGAAAGCAGCCAGGGGAACATGTTTTGCGAGCCAGAGCTGTTTTGGCTTGTCACCAGCTGGCC
AB127025	ABCDCDEF	AB127025	5121	16331656	Urine				/isolate="UZ-4"	/isolation_source="urine"	DEFINITION JC polyomavirus DNA, complete genome, isolate:UZ-4.	>AB127025_blockA_11_37	CCTGTATATATAAAAAAAAGGGAAGGT	>AB127025_blockB_38_59	AGGGAGGAGCTGGCTAAAACTG	>AB127025_blockC_60_114__>AB127025_blockC_124_136	GATGGCTGCCAGCCAAGCATGAGCTCATACCTAGGGAGCCAACCAGCTGACAGCC_CCTGGCTGCCTGC	>AB127025_blockD_115_122__>AB127025_blockD_136_180	AGAGGGAG_CCACTGGCACTGGCAGTTATAGTGAAACCCCTCCCATAGTCCTTAATCACA	>AB127025_blockE_181_198	AGTAAACAAAGCACAAGG	>AB127025_blockF_199_267	GGAAGTGGAAAGCAGCCAGGGGAACATGTTTTGCGAGCCAGAGCTGTTTTGGCTTGTCACCAGCTGGCC
AB127026	ABCDCDEF	AB127026	5121	16331656	Urine				/isolate="ZA-1"	/isolation_source="urine"	DEFINITION JC polyomavirus DNA, complete genome, isolate:ZA-1.	>AB127026_blockA_11_37	CCTGTATATATAAAAAAAAGGGAAGGT	>AB127026_blockB_38_59	AGGGAGGAGCTGGCTAAAACTG	>AB127026_blockC_60_114__>AB127026_blockC_124_136	GATGGCTGCCAGCCAAGCATGAGCTCATACCTAGGGAGCCAACCAGCTAACAGCC_CCTGGCTGCCTGC	>AB127026_blockD_115_122__>AB127026_blockD_136_180	AGAGGGAG_CCACTGGCACTGGCAGTTATAGTGAAACCCCTCCCATAGTCCTTAATCACA	>AB127026_blockE_181_198	AGTAAACAAAGCACAAGG	>AB127026_blockF_199_267	GGAAGTGGAAAGCAGCCAGGGGAACATGTTTTGCGAGCCAGAGCTGTTTTGGCTTGTCACCAGCTGGCC
AB127027	ABCDCDEF	AB127027	5121	16331656	Urine				/isolate="ZA-2"	/isolation_source="urine"	DEFINITION JC polyomavirus DNA, complete genome, isolate:ZA-2.	>AB127027_blockA_11_37	CCTGTATATATAAAAAAAAGGGAAGGT	>AB127027_blockB_38_59	AGGGAGGAGCTGGCTAAAACTG	>AB127027_blockC_60_114__>AB127027_blockC_124_136	GATGGCTGCCAGCCAAGCATGAGCTCATACCTAGGGAGCCAACCAGCTAACAGCC_CCTGGCTGCCTGC	>AB127027_blockD_115_122__>AB127027_blockD_136_180	AGAGGGAG_CCACTGGCACTGGCAGTTATAGTGAAACCCCTCCCATAGTCCTTAATCACA	>AB127027_blockE_181_198	AGTAAACAAAGCACAAGG	>AB127027_blockF_199_267	GGAAGTGGAAAGCAGCCAGGGGAACATGTTTTGCGAGCCAGAGCTGTTTTGGCTTGTCACCAGCTGGCC
DQ875211	ABCDCDE	DQ875211	5108	16894191	Brain	PML	HIV		/isolate="HWM"		DEFINITION JC polyomavirus isolate HWM, complete genome.	>DQ875211_blockA_11_37	CCTGTATATATAAAAAAAAGGGAAGGT	>DQ875211_blockB_38_59	AGGGAGGAGCTGGCTAAAACTG	>DQ875211_blockC_60_174__>DQ875211_blockC_184_196	GATGGCTGCCAGCCAAGCATGAGCTCATACCTAGGGAGCCAACCAGCTGACAGCCGATGGCTGCCAGCCAAGCATGAGCTCATACCTAGGGAGCCAACCAGCTGACAGCC_CCTGGCTGCCTGC	>DQ875211_blockD_175_182__>DQ875211_blockD_196_240	AGAGGGAG_CCACTGGCACTGGCAGTTATAGTGAAACCCCTCCCATAGTCCTTAATCACA	>DQ875211_blockE_241_258	AGTAAACAAAGCACAAGT
DQ875212	ABCDCDFE	DQ875212	5169	16894191	Brain	PML	HIV		/isolate="GCN1"		DEFINITION JC polyomavirus isolate GCN1, complete genome.	>DQ875212_blockA_11_37	CCTGTATATATAAAAAAAAGGGAAGGT	>DQ875212_blockB_38_59	AGGGAGGAGCTGGCTAAAACTG	>DQ875212_blockC_60_174__>DQ875212_blockC_184_196	GATGGCTGCCAGCCAAGCATGAGCTCATACCTAGGGAGCCAACCAGCTGACAGCCGATGGCTGCCAGCCAAGCATGAGCTCATACCTAGGGAGCCAACCAGCTGACAGCC_CCTGGCTGCCTGC	>DQ875212_blockD_175_182__>DQ875212_blockD_196_203	AGAGGGAG_CCACTGGC	>DQ875212_blockE_294_311	AGTAAACAAAGCACAAGT	>DQ875212_blockF_225_293	GGAAGTGGAAAGCAGCCAAGGGAACATGTTTTGCGAGCCAGAGCTGTTTTGGCATAGTCCTTAATCACA
AB127342	ABCDEF	AB127342	5110	18718622	Urine	Healthy			/isolate="Sam-3"	/isolation_source="urine"	DEFINITION JC polyomavirus DNA, complete genome, isolate: Sam-3.	>AB127342_blockA_11_37	CCTGTATATATAAAAAAAAGGGAAGGT	>AB127342_blockB_38_59	AGGGAGGAGCTGGCTAAAACTG	>AB127342_blockC_60_114	GATGGCTGCCAGCCAAGCATGAGCTCATACCTAGGGAGCCAACCAGAGGGAGCCC	>AB127342_blockD_125_169	CCACTGGCACTGGCAGTTATAGTGAAACCCCTCCCATAGTCCTTAATCACA	>AB127342_blockE_170_187	AGTAAACAAAGCACAAGG	>AB127342_blockF_188_256	GGAAGTGGAAAGCAGCCAAGGGAACATGTTTTGCGAGCCAGAGCTGTTTTGGCTTGTCACCAGCTGGCC
AB127343	ABCDEF	AB127343	5121	18718622	Urine	Healthy			/isolate="Sam-8"	/isolation_source="urine"	DEFINITION JC polyomavirus DNA, complete genome, isolate: Sam-8.	>AB127343_blockA_11_37	CCTGTATATATAAAAAAAAGGGAAGGT	>AB127343_blockB_38_59	AGGGAGGAGCTGGCTAAAACTG	>AB127343_blockC_60_114	GATGGCTGCCAGCCAAGCATGAGCTCATACCTAGGGAGCCAACCAGCTGACAGCC	>AB127343_blockD_115_180	AGAGGGAGCCACTGGCACTGGCAGTTATAGTGAAACCCCTCCCATAGTCCTTAATCACA	>AB127343_blockE_181_198	AGTAAACAAAGCACAAGG	>AB127343_blockF_199_267	GGAAGTGGAAAGCAGCCAAGGGAACATGTTTTGCGAGCCAGAACTGTTTTGGCTTGTCACCAGCTGGCC
AB127344	ABCDEF	AB127344	5121	18718622	Urine	Healthy			/isolate="Sam-9"	/isolation_source="urine"	DEFINITION JC polyomavirus DNA, complete genome, isolate: Sam-9.	>AB127344_blockA_11_37	CCTGTATATATAAAAAAAAGGGAAGGT	>AB127344_blockB_38_59	AGGGAGGAGCTGGCTAAAACTG	>AB127344_blockC_60_114	GATGGCTGCCAGCCAAGCATGAGCTCATACCTAGGGAGCCAACCAGCTGACAGCC	>AB127344_blockD_115_180	AGAGGGAGCCACTGGCACTGGCAGTTATAGTGAAACCCCTCCCATAGTCCTTAATCACA	>AB127344_blockE_181_198	AGTAAACAAAGCACAAGG	>AB127344_blockF_199_267	GGAAGTGGAAAGCAGCCAAGGGAACATGTTTTGCGAGCCAGAGCTGTTTTGGCTTGTCACCAGCTGGCC
AB127345	ABCDEF	AB127345	5121	18718622	Urine	Healthy			/isolate="Sam-12"	/isolation_source="urine"	DEFINITION JC polyomavirus DNA, complete genome, isolate: Sam-12.	>AB127345_blockA_11_37	CCTGTATATATAAAAAAAAGGGAAGGT	>AB127345_blockB_38_59	AGGGAGGAGCTGGCTAAAACTG	>AB127345_blockC_60_114	GATGGCTGCCAGCCAAGCATGAGCTCATACCTAGGGAGCCAACCAGCTGACAGCC	>AB127345_blockD_115_180	AGAGGGAGCCACTGGCACTGGCAGTTATAGTGAAACCCCTCCCATAGTCCTTAATCACA	>AB127345_blockE_181_198	AGTAAACAAAGCACAAGG	>AB127345_blockF_199_267	GGAAGTGGAAAGCAGCCAAGGGAACATGTTTTGCGAGCCAGAGCTGTTTTGGCTTGTCACCAGCTGGCC
AB127346	ABCDEF	AB127346	5121	18718622	Urine	Healthy			/isolate="Sam-15"	/isolation_source="urine"	DEFINITION JC polyomavirus DNA, complete genome, isolate: Sam-15.	>AB127346_blockA_11_37	CCTGTATATATAAAAAAAAGGGAAGGT	>AB127346_blockB_38_59	AGGGAGGAGCTGGCTAAAACTG	>AB127346_blockC_60_114	GATGGCTGCCAGCCAAGCATGAGCTCATACCTAGGGAGCCAACCAGCTGACAGCC	>AB127346_blockD_115_180	AGAGGGAGCCACTGGCACTGGCAGTTATAGTGAAACCCCTCCCATAGTCCTTAATCACA	>AB127346_blockE_181_198	AGTAAACAAAGCACAAGG	>AB127346_blockF_199_267	GGAAGTGGAAAGCAGCCAAGGGAACATGTTTTGCGAGCCAGAGCTGTTTTGGCTTGTCACCAGCTGGCC
AB127347	ABCDEF	AB127347	5121	18718622	Urine	Healthy			/isolate="FL-3"	/isolation_source="urine"	DEFINITION JC polyomavirus DNA, complete genome, isolate: FL-3.	>AB127347_blockA_11_37	CCTGTATATATAAAAAAAAGGGAAGGT	>AB127347_blockB_38_59	AGGGAGGAGCTGGCTAAAACTG	>AB127347_blockC_60_114	GATGGCTGCCAGCCAAGCATGAGCTCATACCTAGGGAGCCAACCAGCTGACAGCC	>AB127347_blockD_115_180	AGAGGGAGCCACTGGCACTGGCAGTTATAGTGAAACCCCTCCCATAGTCCTTAATCACA	>AB127347_blockE_181_198	AGTAAACAAAGCACAAGG	>AB127347_blockF_199_267	GGAAGTGGAAAGCAGCCAAGGGAACATGTTTTGCGAGCCAGAGCTGTTTTGGCTTGTCACCAGCTGGCC
AB127348	ABCDEF	AB127348	5121	18718622	Urine	Healthy			/isolate="FL-4"	/isolation_source="urine"	DEFINITION JC polyomavirus DNA, complete genome, isolate: FL-4.	>AB127348_blockA_11_37	CCTGTATATATAAAAAAAAGGGAAGGT	>AB127348_blockB_38_59	AGGGAGGAGCTGGCTAAAACTG	>AB127348_blockC_60_114	GATGGCTGCCAGCCAAGCATGAGCTCATACCTAGGGAGCCAACCAGCTGACAGCC	>AB127348_blockD_115_180	AGAGGGAGCCACTGGCACTGGCAGTTATAGTGAAACCCCTCCCATAGTCCTTAATCACA	>AB127348_blockE_181_198	AGTAAACAAAGCACAAGG	>AB127348_blockF_199_267	GGAAGTGGAAAGCAGCCAAGGGAACATGTTTTGCGAGCCAGAGCTGTTTTGGCTTGTCACCAGCTGGCC
AB127349	ABCDEF	AB127349	5121	18718622	Urine	Healthy			/isolate="FL-7"	/isolation_source="urine"	DEFINITION JC polyomavirus DNA, complete genome, isolate: FL-7.	>AB127349_blockA_11_37	CCTGTATATATAAAAAAAAGGGAAGGT	>AB127349_blockB_38_59	AGGGAGGAGCTGGCTAAAACTG	>AB127349_blockC_60_114	GATGGCTGCCAGCCAAGCATGAGCTCATACCTAGGGAGCCAACCAGCTGACAGCC	>AB127349_blockD_115_180	AGAGGGAGCCACTGGCACTGGCAGTTATAGTGAAACCCCTCCCATAGTCCTTAATCACA	>AB127349_blockE_181_198	AGTAAACAAAGCACAAGG	>AB127349_blockF_199_267	GGAAGTGGAAAGCAGCCAAGGGAACATGTTTTGCGAGCCAGAGCTGTTTTGGCTTGTCACCAGCTGGCC
AB127350	ABCDEF	AB127350	5121	18718622	Urine	Healthy			/isolate="FL-8"	/isolation_source="urine"	DEFINITION JC polyomavirus DNA, complete genome, isolate: FL-8.	>AB127350_blockA_11_37	CCTGTATATATAAAAAAAAGGGAAGGT	>AB127350_blockB_38_59	AGGGAGGAGCTGGCTAAAACTG	>AB127350_blockC_60_114	GATGGCTGCCAGCCAAGCATGAGCTCATACCTAGGGAGCCAACCAGCTGACAGCC	>AB127350_blockD_115_180	AGAGGGAGCCACTGGCACTGGCAGTTATAGTGAAACCCCTCCCATAGTCCTTAATCACA	>AB127350_blockE_181_198	AGTAAACAAAGCACAAGG	>AB127350_blockF_199_267	GGAAGTGGAAAGCAGCCAAGGGAACATGTTTTGCGAGCCAGAGCTGTTTTGGCTTGTCACCAGCTGGCC
AB127351	ABCDEF	AB127351	5121	18718622	Urine	Healthy			/isolate="FL-11"	/isolation_source="urine"	DEFINITION JC polyomavirus DNA, complete genome, isolate: FL-11.	>AB127351_blockA_11_37	CCTGTATATATAAAAAAAAGGGAAGGT	>AB127351_blockB_38_59	AGGGAGGAGCTGGCTAAAACTG	>AB127351_blockC_60_114	GATGGCTGCCAGCCAAGCATGAGCTCATACCTAGGGAGCCAACCAGCTGACAGCC	>AB127351_blockD_115_180	AGAGGGAGCCACTGGCACTGGCAGTTATAGTGAAACCCCTCCCATAGTCCTTAATCACA	>AB127351_blockE_181_198	AGTAAACAAAGCACAAGG	>AB127351_blockF_199_267	GGAAGTGGAAAGCAGCCAAGGGAACATGTTTTGCGAGCCAGAGCTGTTTTGGCTTGTCACCAGCTGGCC
AB127352	ABCDEF	AB127352	5121	18718622	Urine	Healthy			/isolate="FL-12"	/isolation_source="urine"	DEFINITION JC polyomavirus DNA, complete genome, isolate: FL-12.	>AB127352_blockA_11_37	CCTGTATATATAAAAAAAAGGGAAGGT	>AB127352_blockB_38_59	AGGGAGGAACTGGCTAAAACTG	>AB127352_blockC_60_114	GATGGCTGCCAGCCAAGCATGAGCTCATACCTAGGGAGCCAACCAGCTGACAGCC	>AB127352_blockD_115_180	AGAGGGAGCCACTGGCACTGGCAGTTATAGTGAAACCCCTCCCATAGTCCTTAATCACA	>AB127352_blockE_181_198	AGTAAACAAAGCACAAGG	>AB127352_blockF_199_267	GGAAGTGGAAAGCAGCCAAGGGAACATGTTTTGCGAGCCAGAGCTGTTTTGGCTTGTCACCAGCTGGCC
AB127353	ABCDEF	AB127353	5121	18718622	Urine	Healthy			/isolate="FL-13"	/isolation_source="urine"	DEFINITION JC polyomavirus DNA, complete genome, isolate: FL-13.	>AB127353_blockA_11_37	CCTGTATATATAAAAAAAAGGGAAGGT	>AB127353_blockB_38_59	AGGGAGGAGCTGGCTAAAACTG	>AB127353_blockC_60_114	GATGGCTGCCAGCCAAGCATGAGCTCATACCTAGGGAGCCAACCAGCTGACAGCC	>AB127353_blockD_115_180	AGAGGGAGCCACTGGCACTGGCAGTTATAGTGAAACCCCTCCCATAGTCCTTAATCACA	>AB127353_blockE_181_198	AGTAAACAAAGCACAAGG	>AB127353_blockF_199_267	GGAAGTGGAAAGCAGCCAAGGGAGCATGTTTTGCGAGCCAGAGCTGTTTTGGCTTGTCACCAGCTGGCC
HM038523.1	ABCDEF	HM038523	384	20686041	Urine	PML	HIV		/isolate="Patient1"		DEFINITION JC polyomavirus isolate Patient1 regulatory region genomic	>HM038523.1_blockA_128_154	CCTGTATATATAAAAAAAAGGGAAGGT	>HM038523.1_blockB_155_176	AGGGAGGAGCTGGCTAAAACTG	>HM038523.1_blockC_177_231	GATGGCTGCCAGCCAAGCATGAGCTCATACCTAGGGAGCCAACCAGCTGACAGCC	>HM038523.1_blockD_232_297	AGAGGGAGCCACTGGCACTGGCAGTTATAGTGAAACCCCTCCCATAGTCCTTAATCACA	>HM038523.1_blockE_298_315	AGTAAACAAAGCACAAGG	>HM038523.1_blockF_316_384	GGAAGTGGAAAGCAGCCAGGGGAACATGTTTTGCGAGCCAGAGCTGTTTTGGCTTGTCACCAGCTGGCC
HM038524.1	ABCDEFCF	HM038524	426	20686041		PML	HIV		/isolate="Patient1_2"		DEFINITION JC polyomavirus isolate Patient1_2 regulatory region genomic	>HM038524.1_blockA_128_154	CCTGTATATATAAAAAAAAGGGAAGGT	>HM038524.1_blockB_155_176	AGGGAGGAGCTGGCTAAAACTG	>HM038524.1_blockC_177_231__>HM038524.1_blockC_352_376	GATGGCTGCCAGCCAAGCATGAGCTCATACCTAGGGAGCCAACCAGCTGACAGCC_CTAGGGAGCCAACCAGCTGACAGCC	>HM038524.1_blockD_219_261	CCAGCTGACAGCCGTGAAACCCCTCCCATAGTCCTTAATCACA	>HM038524.1_blockE_262_279	AGTAAACAAAGCACAAGG	>HM038524.1_blockF_280_348__>HM038524.1_blockF_379_426	GGAAGTGGAAAGCAGCCAGGGGAACATGTTTTGCGAGCCAGAGCTGTTTTGGCTTGTAGCATGAGCTCA_GAACATGTTTTGCGAGCCAGAGCTGTTTTGGCTTGTCACCAGCTGGCC
HM038525.1	ABCDEFCDEF	HM038525	491	20686041		PML	HIV		/isolate="Patient1_3"		DEFINITION JC polyomavirus isolate Patient1_3 regulatory region genomic	>HM038525.1_blockA_128_154	CCTGTATATATAAAAAAAAGGGAAGGT	>HM038525.1_blockB_155_176	AGGGAGGAGCTGGCTGAAACTG	>HM038525.1_blockC_177_231__>HM038525.1_blockC_339_393	GATGGCTGCCAGCCAAGCATGAGCTCATACCTAGGGAGCCAACCAGCTGTCAGCT_GATGGCTGCCAGCCAAGCATGAGCTCATACCTAGGGAGCCAACCAGCTGTCAGCT	>HM038525.1_blockD_234_244__>HM038525.1_blockD_396_406	CCTTAATCACA_CCTTAATCACA	>HM038525.1_blockE_245_262__>HM038525.1_blockE_407_424	AGTAAACAAAGCACAAGG_AGTAAACAAAGCACAAGG	>HM038525.1_blockF_263_329__>HM038525.1_blockF_425_491	GGAAGTGGAAAGCAGCCAGGAGAACATGTTTTGCGAGCCAGAGCTGTTTTGGCTTGTGGGAGGAGCTGG_GGAAGTGGAAAGCAGCCAGGAGAACATGTTTTGCGAGCCAGAGCTGTTTTGGCTTGTTACCAGCTGGCC
HM038526.1	ABCDEFCF	HM038526	393	20686041		PML	HIV		/isolate="Patient1_4"		DEFINITION JC polyomavirus isolate Patient1_4 regulatory region genomic	>HM038526.1_blockA_128_154	CCTGTATATATAAAAAAAAGGGAAGGT	>HM038526.1_blockB_155_176	AGGGAGGAGCTGGCTAAAACTG	>HM038526.1_blockC_177_231__>HM038526.1_blockC_341_353	GATGGCTGCCAGCCAAGCATGAGCTCATACCTAGGGAGCCAACCAGCTGACAGCC_GATGGCTGCCAGC	>HM038526.1_blockD_234_244	CCTTAATCACA	>HM038526.1_blockE_245_262	AGTAAACAAAGCACAAGG	>HM038526.1_blockF_263_331__>HM038526.1_blockF_346_393	GGAAGTGGAAAGCAGCCAGGGGAACATGTTTTGCGAGCCAGAGCTGTTTTGGCTTGTGGGAGGAGCTGG_CTGCCAGCCAAGCGAGCCAGAGCTGTTTTGGCTTGTCACCAGCTGGCC
HM038527.1	ABCDEF	HM038527	426	20686041	CSF	PML	HIV		/isolate="Patient2"		DEFINITION JC polyomavirus isolate Patient2 regulatory region genomic	>HM038527.1_blockA_128_154	CCTGTATATATAAAAAAAAGGGAAGGT	>HM038527.1_blockB_155_176	AGGGAGGAGCTGGCTAAAACTG	>HM038527.1_blockC_177_273	GATGGCTGCCAGCCAAGCATGAGCTCATACCTAGGGAGCCAACCAGCTAACAGCCCTAGGGAGCCAACCAGCTAACAGCC	>HM038527.1_blockD_274_339	AGAGGGAGCCACTGGCACTGGCAGTTATAGTGAAACCCCTCCCATAGTCCTTAATCACA	>HM038527.1_blockE_340_357	AGTAAACAAAGCACAAGG	>HM038527.1_blockF_358_426	GGAAGTGGAAAGCAGCCAAGGGAACATGTTTTGCGAGCCAGAGCTGTTTTGGCTTGTCACCAGCTGGCC
HM038528.1	ABCDCDEF	HM038528	442	20686041	CSF	PML	HIV		/isolate="Patient3"		DEFINITION JC polyomavirus isolate Patient3 regulatory region genomic	>HM038528.1_blockA_128_154	CCTGTATATATAAAAAAAAGGGAAGGT	>HM038528.1_blockB_155_176	AGGGAGGAGCTGGCTAAAACTG	>HM038528.1_blockC_177_231__>HM038528.1_blockC_270_324	GATGGCTGCCAGCCAAGCATGAGCTCATACCTAGCGAGCCAACCAGCTAACAGCC_GATGGCTGCCAGCCAAGCATGAGCTCATACCTAGCGAGCCAACCAGCTAACAGCC	>HM038528.1_blockD_232_260__>HM038528.1_blockD_313_355	AGAGGGAGCCACTGGC_CAGCTAACAGCCAGAGGGAGCCCTCCCATAGTCCTTAATCACA	>HM038528.1_blockE_356_373	AGTAAACAAAGCACAAGG	>HM038528.1_blockF_374_442	GGAAGTGGAAAGCAGCCAAGGGAACATGTTTTGCGAGCCAGAGCTGTTTTGGCTTGTCACCAGCTGGCC
HM038529.1	ABCDF	HM038529	358	20686041	CSF	PML	HIV		/isolate="Patient4"		DEFINITION JC polyomavirus isolate Patient4 regulatory region genomic	>HM038529.1_blockA_128_154	CCTGTATATATAAAAAAAAGGGAAGGT	>HM038529.1_blockB_155_176	AGGGAGGAGCTGGCTAAAACTG	>HM038529.1_blockC_177_231	GATGGCTGCCAGCCAAGCATGAGCTCATACCTAGGGAGCCAACCAGCTAACAGCC	>HM038529.1_blockD_232_297	AGAGGGAGCCACTGGCACTGGCAGTTATAGTGAAACCCCTCCCATAGTCCTTAATCACA			>HM038529.1_blockF_300_320	GGAAGTGGAAAGCAGCCAAGG
HM038530.1	ABCDEF	HM038530	365	20686041	CSF	PML	HIV		/isolate="Patient5"		DEFINITION JC polyomavirus isolate Patient5 regulatory region genomic	>HM038530.1_blockA_128_154	CCTGTATATATAAAAAAAAGGGAAGGT	>HM038530.1_blockB_155_176	AGGGAGGAGCTGGCTAAAACTG	>HM038530.1_blockC_177_231	GATGGCTGCCAGCCAAGCATGAGCTCATACCTAGGGAGCCAACCAGCTGACAGCC	>HM038530.1_blockD_232_297	AGAGGGAGCCACTGGCACTGGCAGTTATAGTGAAACCCCTCCCATAGTCCTTAATCACA	>HM038530.1_blockE_298_315	AGTAAACAAAGCACAAGG	>HM038530.1_blockF_318_365	CCCCTTGTTTTGCGAGCCAGAGCTGTTTTGGCTTGTCACCAGCTGGCC
HM038531.1	ABCDEBCDEF	HM038531	375	20686041	CSF	PML	HIV		/isolate="Patient6"		DEFINITION JC polyomavirus isolate Patient6 regulatory region genomic	>HM038531.1_blockA_128_154	CCTGTATATATAAAAAAAAGGGAAGGT	>HM038531.1_blockB_155_176__>HM038531.1_blockB_228_242	AGGGAGGAGCTGGCTAAAACTG_CAAAGCTGGCTAAAA	>HM038531.1_blockC_177_206__>HM038531.1_blockC_246_275	GATGGCTGCCAGCCAAGCATGAGCTCATAA_GATGGCTGCCAGCCAAGCATGAGCTCATAA	>HM038531.1_blockD_211_221__>HM038531.1_blockD_280_290	CCTTAATCACA_CCTTAATCACA	>HM038531.1_blockE_222_229__>HM038531.1_blockE_291_308	AGTAAACA_AGTAAACAAAGCACAAGG	>HM038531.1_blockF_307_375	GGAAGTGGAAAGCAGCCAAGGGAACATGTTTTGCGAGCCAGAGCTGTTTTGGCTTGTCACCAGCTGGCC
HM038532.1	ABCEABCEF	HM038532	422	20686041	CSF	PML	HIV		/isolate="Patient7"		DEFINITION JC polyomavirus isolate Patient7 regulatory region genomic	>HM038532.1_blockA_128_154__>HM038532.1_blockA_245_271	CCTGTATATATAAAAAAAAGGGAAGGT_CCTGTATATATAAAAAAAAGGGAAGGT	>HM038532.1_blockB_155_176__>HM038532.1_blockB_272_293	AGGGAGGAGCTGGCTAAAACTG_AGGGAGGAGCTGGCTAAAACTG	>HM038532.1_blockC_177_231__>HM038532.1_blockC_294_323	GATGGCTGCCAGCCAAGCATGAGCTCATACCTAGGGAGCCAACCAGCTGACAAGT_GATGGCTGCCAGCCAAGCATGAGCTCATAC			>HM038532.1_blockE_229_246__>HM038532.1_blockE_336_353	AGTAAACAAAGCACAAGG	>HM038532.1_blockF_354_422	GGAAGTGGAAAGCAGCCAAGGGAACATGTTTTGCGAGCCAGAGCTGTTTTGGCTTGTCACCAGCTGGCC
HM038533.1	ABCDCDEFBCDEF	HM038533	503	20686041	CSF	PML	HIV		/isolate="Patient8"		DEFINITION JC polyomavirus isolate Patient8 regulatory region genomic	>HM038533.1_blockA_128_154	CCTGTATATATAAAAAAAAGGGAAGGT	>HM038533.1_blockB_155_176__>HM038533.1_blockB_307_328	AGGGAGGAGCTGGCTAAGCATG_GGGGAGGAGCTGGCTAAAACTG	>HM038533.1_blockC_169_210__>HM038533.1_blockC_220_232__>HM038533.1_blockC_329_383	TAAGCATGAGCTCATACCTAGGGAGCCAACCAGCTAACAGCC_CCTGGCTGCCTGC_GATGGCTGCCAGCCAAGCATGAGCTCATACCTAGGGAGCCAACCAGCTGCCACTG	>HM038533.1_blockD_211_218__>HM038533.1_blockD_228_270__>HM038533.1_blockD_374_416	AGAGGGAG_CCTGCCACTGGCAGTTATAGTCCTCCCATAGTCCTTAATCACA_GCTGCCACTGGCAGTTATAGTCCTCCCATAGTCCTTAATCACA	>HM038533.1_blockE_271_288__>HM038533.1_blockE_417_434	AGTAAACAAAGCACAAGG_AGTAAACAAAGCACAAGG	>HM038533.1_blockF_289_309__>HM038533.1_blockF_435_503	GGAAGTGGAAAGCAGCCAGGG_GGAAGTGGAAAGCAGCCAGGGGAACATGTTTTGCGAGCCAGAGCTGTTTTGGCTTGTCACCAGCTGGCC
JF424834	ABCDEF	JF424834	5121	21673034	Urine	PML	MS	PML-012	/isolate="JCV149URNFL-13"	/note="control region"	DEFINITION JC polyomavirus isolate JCV149URNFL-13, complete genome.	>JF424834_blockA_11_37	CCTGTATATATAAAAAAAAGGGAAGGT	>JF424834_blockB_38_59	AGGGAGGAGCTGGCTAAAACTG	>JF424834_blockC_60_114	GATGGCTGCCAGCCAAGCATGAGCTCATACCTAGGGAGCCAACCAGCTGACAGCC	>JF424834_blockD_115_180	AGAGGGAGCCACTGGCACTGGCAGTTATAGTGAAACCCCTCCCATAGTCCTTAATCACA	>JF424834_blockE_181_198	AGTAAACAAAGCACAAGG	>JF424834_blockF_199_267	GGAAGTGGAAAGCAGCCAAGGGAACATGTTTTGCGAGCCAGAGCTGTTTTGGCTTGTCACCAGCTGGCC
JF424836	ABCDEBCDEF	JF424836	5100	21673034	CSF	PML	MS	PML-006	/isolate="JCV135-03"	/note="control region"	DEFINITION JC polyomavirus isolate JCV135-03, complete genome.	>JF424836_blockA_11_37	CCTGTATATATAAAAAAAAGGGAAGGT	>JF424836_blockB_38_59__>JF424836_blockB_112_133	AGGGAGGAGCTGGCTAAAACTG_AAAGCACAGCTGGCTAAAACTG	>JF424836_blockC_60_89__>JF424836_blockC_134_163	GATGGCTGCCAGCCAAGCATGAGCTCATAA_GATGGCTGCCAGCCAAGCATGAGCTCATAA	>JF424836_blockD_94_104__>JF424836_blockD_168_178	CCTTAATCACA_CCTTAATCACA	>JF424836_blockE_105_122__>JF424836_blockE_179_196	AGTAAACAAAGCACAGCT_AGTAAACAAAGCACAAGG	>JF424836_blockF_199_246	AAGTGTGTTTTGCGAGCCAGAGCTGTTTTGGCTTGTCACCAGCTGGCC
JF424874	ABCDECDEF	JF424874	5126	21673034	CSF	PML	MS	PML-025	/isolate="JCV144-01"	/note="control region"	DEFINITION JC polyomavirus isolate JCV144-01, complete genome.	>JF424874_blockA_11_37	CCTGTATATATAAAAAAAAGGGAAGGT	>JF424874_blockB_38_59	AGGGAGGAGCTGGCTAAAACTG	>JF424874_blockC_60_114__>JF424874_blockC_139_180	GATGGCTGCCAGCCAAGCATGAGCTCATACCTAGGGAGCCAACCAGCTGACAGCC_AAAGCATGAGCTCATACCTAGGGAGCCAACCAGCTGACAGCC	>JF424874_blockD_113_123__>JF424874_blockD_179_189	CCTTAATCACA_CCTTAATCACA	>JF424874_blockE_124_141__>JF424874_blockE_190_207	AGTAAACAAAGCACAAAA_AGTAAACAAAGCACAAAA	>JF424874_blockF_204_272	AAAAGTGGAAAGCAGCCAAGGGAACATGTTTTGCGAGCCAGAGCTGTTTTGGCTTGTCACCAGCTGGCC
JF424901	ABCDEFBCDEF	JF424901	5198	21673034		PML	MS	JCV176	/isolate="JCV176FLC-01"	/note="control region"	DEFINITION JC polyomavirus isolate JCV176FLC-01, complete genome.	>JF424901_blockA_11_37	CCTGTATATATAAAAAAAAGGGAAGGT	>JF424901_blockB_38_59__>JF424901_blockB_168_182	AGGGAGGAGCTGGCTAAAACTG_AGGGACCGGCTAAAA	>JF424901_blockC_60_114__>JF424901_blockC_186_240	GATGGCTGCCAGCCAAGCATGAGCTCATACCTAGGGAGCCAACCAGCTGACCCTG_GATGGCTGCCAGCCAAGCATGAGCTCATACCTAGGGAGCCAACCAGCTGACCCTG	>JF424901_blockD_123_130__>JF424901_blockD_249_256	CCACTGGC_CCACTGGC	>JF424901_blockE_132_149__>JF424901_blockE_258_275	GTTAAACAAAGCACAAGG_GTTAAACAAAGCACAAGG	>JF424901_blockF_150_170__>JF424901_blockF_276_344	GGAAGTGGAAAGCAGCCAAGG_GGAAGTGGAAAGCAGCCAAGGGAACATGTTTTGCGAGCCAGAGCTGTTTTGGCTTGTCACCAGCTGGCC
JF424911	ABCE	JF424911	5147	21673034	Plasma	PML	MS	PML-012	/isolate="JCV161FLC-01"	/note="control region"	DEFINITION JC polyomavirus isolate JCV161FLC-01, complete genome.	>JF424911_blockA_11_37	CCTGTATATATAAAAAAAAGGGAAGGT	>JF424911_blockB_38_59	AGGGAGGAGCTGGCTAAAACTG	>JF424911_blockC_60_114	GATGGCTGCCAGCCAAGCATGAGCTCATACCTAGGGAGCCAACCAGCTAACAAGT			>JF424911_blockE_112_129	AGTAAACAAGTCACCAGC
JF424956	ABCEF	JF424956	5110	21673034	CSF	PML	MS	PML-007	/isolate="JCV173FLC-01"	/note="control region"	DEFINITION JC polyomavirus isolate JCV173FLC-01, complete genome.	>JF424956_blockA_11_37	CCTGTATATATAAAAAAAAGGGAAGGT	>JF424956_blockB_38_59	AGGGAGGAGCTGGCTAAAACTG	>JF424956_blockC_60_167	GATGGCTGCCAGCCAAGCATGAGCTCATACCTAGGGAGCCAACCAGCTGAAAGCACAAGCATGAGCTCATAC			>JF424956_blockE_170_187	AGTAAACAAAGCACAAGG	>JF424956_blockF_188_256	GGAAGTGGAAAGCAGCCAAGGGAACATGTTTTGCGAGCCAGAGCTGTTTTGGCTTGTCACCAGCTGGCC
JF425488	ABCDEF	JF425488	5119	21673034		PML	MS	JCV183	/isolate="JCV183FLC-01"	/note="control region"	DEFINITION JC polyomavirus isolate JCV183FLC-01, complete genome.	>JF425488_blockA_11_37	CCTGTATATATAAAAAAAAGGGAAGGT	>JF425488_blockB_38_59	AGGGAGGAGCTGGCTAAAACTG	>JF425488_blockC_60_114	GATGGCTGCCAGCCAAGCATGAGCTCATACCTAGGGAGCCAACCAGCTGACAGCC	>JF425488_blockD_115_180	AGAGGGAGCCACTGGCACTGGCAGTTATAGTGAAACCCCTCCCATAGTCCTTAATCACA	>JF425488_blockE_181_198	AGTAAACAAAGCACAAGG	>JF425488_blockF_197_265	GGAAGTGGAAAGCAGCCAAGGGAACATGTTTTGCGAGCCAGAGCTGTTTTGGCTTGTCACCAGCTGGCC
JF425551	ABCDEF	JF425551	5121	21673034	Urine	PML	MS	PML-013	/isolate="PML013URNFLC-01"	/note="control region"	DEFINITION JC polyomavirus isolate PML013URNFLC-01, complete genome.	>JF425551_blockA_11_37	CCTGTATATATAAAAAAAAGGGAAGGT	>JF425551_blockB_38_59	AGGGAGGAGCTGGCTAAAACTG	>JF425551_blockC_60_114	GATGGCTGCCAGCCAAGCATGAGCTCATACCTAGGGAGCCAACCAGCTAACAGCC	>JF425551_blockD_115_180	AGAGGGAGCCACTGGCACTGGCAGTTATAGTGAAACCCCTCCCATAGTCCTTAATCACA	>JF425551_blockE_181_198	AGTAAACAAAGCACAAGG	>JF425551_blockF_199_267	GGAAGTGGAAAGCAGCCAAGGGAACATGTTTTGCGAGCCAGAGCTGTTTTGGCTTGTCACCAGCTGGCC
JF425557.1	ABCDEF	JF425557	332	21673034	CSF	PML	MS	PML-001	/isolate="JCV128CSFRRC-01"	/note="control region"	DEFINITION JC polyomavirus isolate JCV128CSFRRC-01 control region, partial	>JF425557.1_blockA_68_94	CCTGTATATATAAAAAAAAGGGAAGGT	>JF425557.1_blockB_95_116	AGGGAGGAGCTGGCTAAAACTG	>JF425557.1_blockC_117_171	GATGGCTGCCAGCCAAGCATGAGCTCATACCTAGGGAGCCAACCAGCTGACAGCC	>JF425557.1_blockD_172_237	AGAGGGAGCCACTGGCACTGGCAGTTATAGTGAAACCCCTCCCATAGTCCTTAATCACA	>JF425557.1_blockE_238_255	AGTAAACAAAGCACAAGG	>JF425557.1_blockF_256_324	GGAAGTGGAAAGCAGCCAGGGGAACATGTTTTGCGAGCCAGAGCTGTTTTGGCTTGTCACCAGCTAAGG
JF425558.1	ABCF	JF425558	296	21673034	CSF	PML	MS	PML-001	/isolate="JCV128CSFRRC-02"	/note="control region"	DEFINITION JC polyomavirus isolate JCV128CSFRRC-02 control region, partial	>JF425558.1_blockA_68_94	CCTGTATATATAAAAAAAAGGGAAGCT	>JF425558.1_blockB_84_105	AAAGGGAAGCTGGCTAAAACTG	>JF425558.1_blockC_106_213	GATGGCTGCCAGCCAAGCATGAGCTCATACCTAGGGAGCCAACCAGCTGACTGGAGATGGCTGCCAGCCAAGCATGAGCTCATACCTAGGGAGCCAACAAGCTGACAAGC					>JF425558.1_blockF_220_288	GGAAGTGGAAAGCAGCCAAGGGAACATGTTTTGCGAGCCAGAGCTGTTTTGGCTTGTCACCAGCTAAGG
JF425559.1	ABCF	JF425559	296	21673034	CSF	PML	MS	PML-001	/isolate="JCV128CSFRRC-03"	/note="control region"	DEFINITION JC polyomavirus isolate JCV128CSFRRC-03 control region, partial	>JF425559.1_blockA_68_94	CCTGTATATATAAAAAAAAGGGAAGCT	>JF425559.1_blockB_84_105	AAAGGGAAGCTGGCTAAAACTG	>JF425559.1_blockC_106_188	GATGGCTGCCAGCCAAGCATGAGCTCATACCTAGGGAGCCAACCAGCTGACTGGAGATGGCTGCCAGCCAAGCATGAGCTCATAC					>JF425559.1_blockF_220_288	GGAAGTGGAAAGCAGCCAAGGGAACATGTTTTGCGAGCCAGAGCTGTTTTGGCTTGTCACCAGCTAAGG
JF425560.1	ABCF	JF425560	296	21673034	CSF	PML	MS	PML-001	/isolate="JCV128CSFRRC-04"	/note="control region"	DEFINITION JC polyomavirus isolate JCV128CSFRRC-04 control region, partial	>JF425560.1_blockA_68_94	CCTGTATATATAAAAAAAAGGGAAGCT	>JF425560.1_blockB_84_105	AAAGGGAAGCTGGCTAAAACTG	>JF425560.1_blockC_106_213	GATGGCTGCCAGCCAAGCATGAGCTCATACCTAGGGAGCCAACCAGCTGACTGGAGATGGCTGCCAGCCAAGCATGAGCTCATACCTAGGGAGCCAACCAGCTGACAAGC					>JF425560.1_blockF_220_288	GGAAGTGGAAAGCAGCCAAGGGAACATGTTTTGCGAGCCAGAGCTGTTTTGGCTTGTCACCAGCTAAGG
JF425565.1	ABCF	JF425565	295	21673034	CSF	PML	MS	PML-001	/isolate="JCV128CSFRRC-11"	/note="control region"	DEFINITION JC polyomavirus isolate JCV128CSFRRC-11 control region, partial	>JF425565.1_blockA_67_93	CCTGTATATATAAAAAAAAGGGAAGCT	>JF425565.1_blockB_83_104	AAAGGGAAGCTGGCTAAAACTG	>JF425565.1_blockC_105_212	GATGGCTGCCAGCCAAGCATGAGCTCATACCTAGGGAGCCAACCAGCTGACTGGAGATGGCTGCCAGCCAAGCATGAGCTCATACCTAGGGAGCCAACCAGCTGACAAGC					>JF425565.1_blockF_219_287	GGAAGTGGAAAGCAGCCAAGGGAACATGTTTTGCGAGCCAGAGCTGTTTTGGCTTGTCACCAGCTAAGG
JF425568.1	ABCF	JF425568	296	21673034	CSF	PML	MS	PML-001	/isolate="JCV128CSFRRC-14"	/note="control region"	DEFINITION JC polyomavirus isolate JCV128CSFRRC-14 control region, partial	>JF425568.1_blockA_68_94	CCTGTATATATAAAAAAAAGGGAAGCT	>JF425568.1_blockB_84_105	AAAGGGAAGCTGGCTAAAACTG	>JF425568.1_blockC_106_213	GATGGCTGCCAGCCAAGCATGAGCTCATACCTAGGGAGCCAACCAGCTGACTGGAGATGGCTGCCAGCCAAGCATGAGCTCATACCTAGGGAGCCAACCAGCTGACAAGC					>JF425568.1_blockF_220_288	GGAAGTGGAAAGCAGCCAAGGGAACATGTTTTGCGAGCCAGAGCTGTTTTGGCTTGTCACCAGCTAAGG
JF425572.1	ABCF	JF425572	293	21673034	CSF	PML	MS	PML-001	/isolate="JCV128CSFRRC-18"	/note="control region"	DEFINITION JC polyomavirus isolate JCV128CSFRRC-18 control region, partial	>JF425572.1_blockA_68_94	CCTGTATATATAAAAAAAAGGGAAGCT	>JF425572.1_blockB_84_105	AAAGGGAAGCTGGCTAAAACTG	>JF425572.1_blockC_106_213	GATGGCTGCCAGCCAAGCATGAGCTCATACCTAGGGAGCCAACCAGCTGACTGGAGATGGCTGCCAGCCAAGCATGAGCTCATACCTAGGGAGCCAACCAGCTGACAAGC					>JF425572.1_blockF_220_288	GGAAGTGGAAAGCAGCCAAGGGAACATGTTTTGCGAGCCAGAGCTGTTTTGGCTTGTCACCAAAGGGCG
JF425601.1	ABCDEF	JF425601	332	21673034	Urine	PML	MS	PML-004	/isolate="JCV132URNRRC-01"	/note="control region"	DEFINITION JC polyomavirus isolate JCV132URNRRC-01 control region, partial	>JF425601.1_blockA_68_94	CCTGTATATATAAAAAAAAGGGAAGGT	>JF425601.1_blockB_95_116	AGGGAGGAGCTGGCTAAAACTG	>JF425601.1_blockC_117_171	GATGGCTGCCAGCCAAGCATGAGCTCATACCTAGGGAGCCAACCAGCTGACAGCC	>JF425601.1_blockD_172_237	AGAGGGAGCCACTGGCACTGGCAGTTATAGTGAAACCCCTCCCATAGTCCTTAATCACA	>JF425601.1_blockE_238_255	AGTAAACAAAGCACAAGG	>JF425601.1_blockF_256_324	GGAAGTGGAAAGCAGCCAAGGGAACATGTTTTGCGAGCCAGAGCTGTTTTGGCTTGTCACCAGCTAAGG
JF425605.1	ABCDEF	JF425605	326	21673034	Urine	PML	MS	PML-004	/isolate="JCV132URNRRC-05"	/note="control region"	DEFINITION JC polyomavirus isolate JCV132URNRRC-05 control region, partial	>JF425605.1_blockA_62_88	CCTGTATATATAAAAAAAAGGGAAGGT	>JF425605.1_blockB_89_110	AGGGAGGAGCTGGCTAAAACTG	>JF425605.1_blockC_111_165	GATGGCTGCCAGCCAAGCATGAGCTCATACCTAGGGAGCCAACCAGCTGACAGCC	>JF425605.1_blockD_166_231	AGAGGGAGCCACTGGCACTGGCAGTTATAGTGAAACCCCTCCCATAGTCCTTAATCACA	>JF425605.1_blockE_232_249	AGTAAACAAAGCACAAGG	>JF425605.1_blockF_250_318	GGAAGTGGAAAGCAGCCAAGGGAACATGTTTTGCGAGCCAGAGCTGTTTTGGCTTGTCACCAGCTAAGG
JF425606.1	ABCDEF	JF425606	331	21673034	Urine	PML	MS	PML-004	/isolate="JCV132URNRRC-06"	/note="control region"	DEFINITION JC polyomavirus isolate JCV132URNRRC-06 control region, partial	>JF425606.1_blockA_67_93	CCTGTATATATAAAAAAAAGGGAAGGT	>JF425606.1_blockB_94_115	AGGGAGGAGCTGGCTAAAACTG	>JF425606.1_blockC_116_170	GATGGCTGCCAGCCAAGCATGAGCTCATACCTAGGGAGCCAACCAGCTGACAGCC	>JF425606.1_blockD_171_236	AGAGGGAGCCACTGGCACTGGCAGTTATAGTGAAACCCCTCCCATAGTCCTTAATCACA	>JF425606.1_blockE_237_254	AGTAAACAAAGCACAAGG	>JF425606.1_blockF_255_323	GGAAGTGGAAAGCAGCCAAGGGAACATGTTTTGCGAGCCAGAGCTGTTTTGGCTTGTCACCAGCTAAGG
JF425614.1	ABCDEF	JF425614	324	21673034	Urine	PML	MS	PML-004	/isolate="JCV132URNRRC-14"	/note="control region"	DEFINITION JC polyomavirus isolate JCV132URNRRC-14 control region, partial	>JF425614.1_blockA_60_86	CCTGTATATATAAAAAAAAGGGAAGGT	>JF425614.1_blockB_87_108	AGGGAGGAGCTGGCTAAAACTG	>JF425614.1_blockC_109_163	GATGGCTGCCAGCCAAGCATGAGCTCATACCTAGGGAGCCAACCAGCTGACAGCC	>JF425614.1_blockD_164_229	AGAGGGAGCCACTGGCACTGGCAGTTATAGTGAAACCCCTCCCATAGTCCTTAATCACA	>JF425614.1_blockE_230_247	AGTAAACAAAGCACAAGG	>JF425614.1_blockF_248_316	GGAAGTGGAAAGCAGCCAAGGGAACATGTTTTGCGAGCCAGAGCTGTTTTGGCTTGTCACCAGCTAAGG
JF425618.1	ABCDEF	JF425618	332	21673034	Urine	PML	MS	PML-004	/isolate="JCV132URNRRC-18"	/note="control region"	DEFINITION JC polyomavirus isolate JCV132URNRRC-18 control region, partial	>JF425618.1_blockA_68_94	CCTGTATATATAAAAAAAAGGGAAGGT	>JF425618.1_blockB_95_116	AGGGAGGAGCTGGCTAAAACTG	>JF425618.1_blockC_117_171	GATGGCTGCCAGCCAAGCATGAGCTCATACCTAGGGAGCCAACCAGCTGACAGCC	>JF425618.1_blockD_172_237	AGAGGGAGCCACTGGCACTGGCAGTTATAGTGAAACCCCTCCCATAGTCCTTAATCACA	>JF425618.1_blockE_238_255	AGTAAACAAAGCACAAGG	>JF425618.1_blockF_256_324	GGAAGTGGAAAGCAGCCAAGGGAACATGTTTTGTGAGCCAGAGCTGTTTTGGCTTGTCACCAGCTAAGG
JF425619.1	ABCDEF	JF425619	332	21673034	Urine	PML	MS	PML-004	/isolate="JCV132URNRRC-19"	/note="control region"	DEFINITION JC polyomavirus isolate JCV132URNRRC-19 control region, partial	>JF425619.1_blockA_68_94	CCTGTATATATAAAAAAAAGGGAAGGT	>JF425619.1_blockB_95_116	AGGGAGGAGCTGGCTAAAACTG	>JF425619.1_blockC_117_171	GATGACTGCCAGCCAAGCATGAGCTCATACCTAGGGAGCCAACCAGCTGACAGCC	>JF425619.1_blockD_172_237	AGAGGGAGCCACTGGCACTGGCAGTTATAGTGAAACCCCTCCCATAGTCCTTAATCACA	>JF425619.1_blockE_238_255	AGTAAACAAAGCACAAGG	>JF425619.1_blockF_256_324	GGAAGTGGAAAGCAGCCAAGGGAACATGTTTTGCGAGCCAGAGCTGTTTTGGCTTGTCACCAGCTAAGG
JF425621.1	ABCDEF	JF425621	330	21673034	Urine	PML	MS	PML-004	/isolate="JCV132URNRRC-21"	/note="control region"	DEFINITION JC polyomavirus isolate JCV132URNRRC-21 control region, partial	>JF425621.1_blockA_66_92	CCTGTATATATAAAAAAAAGGGAAGGT	>JF425621.1_blockB_93_114	AGGGAGGAGCTGGCTAAAACTG	>JF425621.1_blockC_115_169	GATGGCTGCCAGCCAAGCATGAGCTCATACCTAGGGAGCCAACCAGCTGACAGCC	>JF425621.1_blockD_170_235	AGAGGGAGCCACTGGCACTGGCAGTTATAGTGAAACCCCTCCCATAGTCCTTAATCACA	>JF425621.1_blockE_236_253	AGTAAACAAAGCACAAGG	>JF425621.1_blockF_254_322	GGAAGTGGAAAGCAGCCAAGGGAACATGTTTTGCGAGCCAGAGCTGTTTTGGCTTGTCACCAGCTAAGG
JF425627.1	ABCDEF	JF425627	331	21673034	Urine	PML	MS	PML-004	/isolate="JCV132URNRRC-27"	/note="control region"	DEFINITION JC polyomavirus isolate JCV132URNRRC-27 control region, partial	>JF425627.1_blockA_68_94	CCTGTATATATAAAAAAAAGGGAAGGT	>JF425627.1_blockB_95_116	AGGGAGGAGCTGGCTAAAACTG	>JF425627.1_blockC_117_171	GATGGCTGCCAGCCAAGCATGAGCTCATACCTAGGGAGCCAACCAGCTGACAGCC	>JF425627.1_blockD_172_237	AGAGGGAGCCACTGGCACTGGCAGTTATAGTGAAACCCCTCCCATAGTCCTTAATCACA	>JF425627.1_blockE_238_255	AGTAAACAAAGCACAAGG	>JF425627.1_blockF_256_324	GGAAGTGGAAAGCAGCCAAGGGAACATGTTTTGCGAGCCAGAGCTGTTTTGGCTTGTCACAGCTAAGGG
JF425628.1	ABCDEF	JF425628	330	21673034	Urine	PML	MS	PML-004	/isolate="JCV132URNRRC-28"	/note="control region"	DEFINITION JC polyomavirus isolate JCV132URNRRC-28 control region, partial	>JF425628.1_blockA_68_94	CCTGTATATATAAAAAAAAGGGAAGGT	>JF425628.1_blockB_95_116	AGGGAGGAGCTGGCTAAAACTG	>JF425628.1_blockC_117_171	GATGGCTGCCAGCCAAGCATGAGCTCATACCTAGGGAGCCAACCAGCTGACAGCC	>JF425628.1_blockD_172_237	AGAGGGAGCCACTGGCACTGGCAGTTATAGTGAAACCCCTCCCATAGTCCTTAATCACA	>JF425628.1_blockE_238_255	AGTAAACAAAGCACAAGG	>JF425628.1_blockF_256_324	GGAAGTGGAAAGCAGCCAAGGGAACATGTTTTGCGAGCCAGAGCTGTTTTGGCTTGTCAAGCTAAGGGC
JF425640.1	ABCDEBCDE	JF425640	268	21673034	CSF	PML	MS	PML-006_L55F	/isolate="JCV135CSFRR-01"	/note="control region"	DEFINITION JC polyomavirus isolate JCV135CSFRR-01 control region, partial	>JF425640.1_blockA_46_72	CCTGTATATATAAAAAAAAGGGAAGGT	>JF425640.1_blockB_73_94__>JF425640.1_blockB_147_168	AGGGAGGAGCTGGCTAAAACTG_AAAGCACAGCTGGCTAAAACTG	>JF425640.1_blockC_95_124__>JF425640.1_blockC_169_198	GATGGCTGCCAGCCAAGCATGAGCTCATAA_GATGGCTGCCAGCCAAGCATGAGCTCATAA	>JF425640.1_blockD_129_139__>JF425640.1_blockD_203_213	CCTTAATCACA_CCTTAATCACA	>JF425640.1_blockE_140_157__>JF425640.1_blockE_214_231	AGTAAACAAAGCACAGCT_AGTAAACAAAGCACAAGG
JF425641.1	ABCDEBCDEF	JF425641	311	21673034	CSF	PML	MS	PML-006	/isolate="JCV135CSFRRC-01"	/note="control region"	DEFINITION JC polyomavirus isolate JCV135CSFRRC-01 control region, partial	>JF425641.1_blockA_68_94	CCTGTATATATAAAAAAAAGGGAAGGT	>JF425641.1_blockB_95_116__>JF425641.1_blockB_169_190	AGGGAGGAGCTGGCTAAAACTG_AAAGCACAGCTGGCTAAAACTG	>JF425641.1_blockC_117_146__>JF425641.1_blockC_191_220	GATGGCTGCCAGCCAAGCATGAGCTCATAA_GATGGCTGCCAGCCAAGCATGAGCTCATAA	>JF425641.1_blockD_151_161__>JF425641.1_blockD_225_235	CCTTAATCACA_CCTTAATCACA	>JF425641.1_blockE_162_179__>JF425641.1_blockE_236_253	AGTAAACAAAGCACAGCT_AGTAAACAAAGCACAAGG	>JF425641.1_blockF_256_303	AAGTGTGTTTTGCGAGCCAGAGCTGTTTTGGCTTGTCACCAGCTAAGG
JF425643.1	ABCDEBCDEF	JF425643	309	21673034	CSF	PML	MS	PML-006	/isolate="JCV135CSFRRC-03"	/note="control region"	DEFINITION JC polyomavirus isolate JCV135CSFRRC-03 control region, partial	>JF425643.1_blockA_66_92	CCTGTATATATAAAAAAAAGGGAAGGT	>JF425643.1_blockB_93_114__>JF425643.1_blockB_167_188	AGGGAGGAGCTGGCTAAAACTG_AAAGCACAGCTGGCTAAAACTG	>JF425643.1_blockC_115_144__>JF425643.1_blockC_189_218	GATGGCTGCCAGCCAAGCATGAGCTCATAA_GATGGCTGCCAGCCAAGCATGAGCTCATAA	>JF425643.1_blockD_149_159__>JF425643.1_blockD_223_233	CCTTAATCACA_CCTTAATCACA	>JF425643.1_blockE_160_177__>JF425643.1_blockE_234_251	AGTAAACAAAGCACAGCT_AGTAAACAAAGCACAAGG	>JF425643.1_blockF_254_301	AAGTGTGTTTTGCGAGCCAGAGCTGTTTTGGCTTGTCACCAGCTAAGG
JF425645.1	ABCDEBCDEF	JF425645	310	21673034	CSF	PML	MS	PML-006	/isolate="JCV135CSFRRC-05"	/note="control region"	DEFINITION JC polyomavirus isolate JCV135CSFRRC-05 control region, partial	>JF425645.1_blockA_67_93	CCTGTATATATAAAAAAAAGGGAAGGT	>JF425645.1_blockB_94_115__>JF425645.1_blockB_168_189	AGGGAGGAGCTGGCTAAAACTG_AAAGCACAGCTGGCTAAAACTG	>JF425645.1_blockC_116_145__>JF425645.1_blockC_190_219	GATGGCTGCCAGCCAAGCATGAGCTCATAA_GATGGCTGCCAGCCAAGCATGAGCTCATAA	>JF425645.1_blockD_150_160__>JF425645.1_blockD_224_234	CCTTAATCACA_CCTTAATCACA	>JF425645.1_blockE_161_178__>JF425645.1_blockE_235_252	AGTAAACAAAGCACAGCT_AGTAAACAAAGCACAAGG	>JF425645.1_blockF_255_302	AAGTGTGTTTTGCGAGCCAGAGCTGTTTTGGCTTGTCACCAGCTAAGG
JF425664.1	ABCDEBCDEF	JF425664	307	21673034	CSF	PML	MS	PML-006	/isolate="JCV135CSFRRC-31"	/note="control region"	DEFINITION JC polyomavirus isolate JCV135CSFRRC-31 control region, partial	>JF425664.1_blockA_64_90	CCTGTATATATAAAAAAAAGGGAAGGT	>JF425664.1_blockB_91_112__>JF425664.1_blockB_165_186	AGGGAGGAGCTGGCTAAAACTG_AAAGCACAGCTGGCTAAAACTG	>JF425664.1_blockC_113_142__>JF425664.1_blockC_187_216	GATGGCTGCCAGCCAAGCATGAGCTCATAA_GATGGCTGCCAGCCAAGCATGAGCTCATAA	>JF425664.1_blockD_147_157__>JF425664.1_blockD_221_231	CCTTAATCACA_CCTTAATCACA	>JF425664.1_blockE_158_175__>JF425664.1_blockE_232_249	AGTAAACAAAGCACAGCT_AGTAAACAAAGCACAAGG	>JF425664.1_blockF_252_299	AAGTGTGTTTTGCGAGCCAGAGCTGTTTTGGCTTGTCACCAGCTAAGG
JF425668.1	ABCDEBCDEF	JF425668	310	21673034	CSF	PML	MS	PML-006	/isolate="JCV135CSFRRC-35"	/note="control region"	DEFINITION JC polyomavirus isolate JCV135CSFRRC-35 control region, partial	>JF425668.1_blockA_68_94	CCTGTATATATAAAAAAAAGGGAAGGT	>JF425668.1_blockB_95_116__>JF425668.1_blockB_169_190	AGGGAGGAGCTGGCTAAAACTG_AAAGCACAGCTGGCTAAAACTG	>JF425668.1_blockC_117_146__>JF425668.1_blockC_191_220	GATGGCTGCCAGCCAAGCATGAGCTCATAA_GATGGCTGCCAGCCAAGCATGAGCTCATAA	>JF425668.1_blockD_151_161__>JF425668.1_blockD_225_235	CCTTAATCACA_CCTTAATCACA	>JF425668.1_blockE_162_179__>JF425668.1_blockE_236_253	AGTAAACAAAGCACAGCT_AGTAAACAAAGCACAAGG	>JF425668.1_blockF_256_303	AAGTGTGTTTTGCGAGCCAGAGCTGTTTTGGCTTGTCACAGCTAAGGG
JF425673.1	ABCDEFCDEF	JF425673	380	21673034	CSF	PML	MS	PML-025	/isolate="JCV144CSFRRC-01"	/note="control region"	DEFINITION JC polyomavirus isolate JCV144CSFRRC-01 control region, partial	>JF425673.1_blockA_68_94	CCTGTATATATAAAAAAAAGGGAAGGT	>JF425673.1_blockB_95_116	AGGGAGGAGCTGGCTAAAACTG	>JF425673.1_blockC_117_171__>JF425673.1_blockC_224_278	GATGGCTGCCAGCCAAGCATGAGCTCATACCTAGGGAGCCAACCAGCTGACAGCC_GTTGGCTGCCAGCCAAGCATGAGCTCATACCTAGGGAGCCAACCAGCTGACAGCC	>JF425673.1_blockD_170_180__>JF425673.1_blockD_277_287	CCTTAATCACA_CCTTAATCACA	>JF425673.1_blockE_181_198__>JF425673.1_blockE_288_305	AGTAAACAAAGCACAAGG_AGTAAACAAAGCACAAGG	>JF425673.1_blockF_197_217__>JF425673.1_blockF_304_372	GGAAGTGGAAAGCAGCCAAGG_GGAAGTGGAAAGCAGCCAAGGGAACATGTTTTGCGAGCCAGAGCTGTTTTGGCTTGTCACCAGCTAAGG
JF425674.1	ABCDEFCDEF	JF425674	380	21673034	CSF	PML	MS	PML-025	/isolate="JCV144CSFRRC-02"	/note="control region"	DEFINITION JC polyomavirus isolate JCV144CSFRRC-02 control region, partial	>JF425674.1_blockA_68_94	CCTGTATATATAAAAAAAAGGGAAGGT	>JF425674.1_blockB_95_116	AGGGAGGAGCTGGCTAAAACTG	>JF425674.1_blockC_117_171__>JF425674.1_blockC_224_278	GATGGCTGCCAGCCAAGCATGAGCTCATACCTAGGGAGCCAACCAGCTGACAGCC_GTTGGCTGCCAGCCAAGCATGAGCTCATACCTAGGGAGCCAACCAGCTGACAGCC	>JF425674.1_blockD_170_180__>JF425674.1_blockD_277_287	CCTTAATCACA_CCTTAATCACA	>JF425674.1_blockE_181_198__>JF425674.1_blockE_288_305	AGTAAACAAAGCACAAGG_AGTAAACAAAGCACAAGG	>JF425674.1_blockF_197_217__>JF425674.1_blockF_304_372	GGAAGTGGAAAGCAGCCAAGG_GGAAGTGGAAAGCAGCCAAGGGAACATGTTTTGCGAGCCAGAGCTGTTTTGGCTTGTCACCAGCTAAGG
JF425675.1	ABCDEFCDEFCDEFCD	JF425675	594	21673034	CSF	PML	MS	PML-025	/isolate="JCV144CSFRRC-03"	/note="control region"	DEFINITION JC polyomavirus isolate JCV144CSFRRC-03 control region, partial	>JF425675.1_blockA_68_94	CCTGTATATATAAAAAAAAGGGAAGGT	>JF425675.1_blockB_95_116	AGGGAGGAGCTGGCTAAAACTG	>JF425675.1_blockC_117_171__>JF425675.1_blockC_224_278__>JF425675.1_blockC_331_385__>JF425675.1_blockC_438_492	GATGGCTGCCAGCCAAGCATGAGCTCATACCTAGGGAGCCAACCAGCTGACAGCC_GTTGGCTGCCAGCCAAGCATGAGCTCATACCTAGGGAGCCAACCAGCTGACAGCC_GTTGGCTGCCAGCCAAGCATGAGCTCATACCTAGGGAGCCAACCAGCTGACAGCC_GTTGGCTGCCAGCCAAGCATGAGCTCATACCTAGGGAGCCAACCAGCTGACAGCC	>JF425675.1_blockD_170_180__>JF425675.1_blockD_277_287__>JF425675.1_blockD_384_394__>JF425675.1_blockD_491_501	CCTTAATCACA_CCTTAATCACA_CCTTAATCACA_CCTTAATCACA	>JF425675.1_blockE_181_198__>JF425675.1_blockE_288_305__>JF425675.1_blockE_395_412	AGTAAACAAAGCACAAGG_AGTAAACAAAGCACAAGG_AGTAAACAAAGCACAAGG	>JF425675.1_blockF_197_217__>JF425675.1_blockF_304_324__>JF425675.1_blockF_411_431	GGAAGTGGAAAGCAGCCAAGG_GGAAGTGGAAAGCAGCCAAGG_GGAAGTGGAAAGCAGCCAAGG
JF425680.1	ABCDECDEF	JF425680	337	21673034	CSF	PML	MS	PML-025	/isolate="JCV144CSFRRC-08"	/note="control region"	DEFINITION JC polyomavirus isolate JCV144CSFRRC-08 control region, partial	>JF425680.1_blockA_68_94	CCTGTATATATAAAAAAAAGGGAAGGT	>JF425680.1_blockB_95_116	AGGGAGGAGCTGGCTAAAACTG	>JF425680.1_blockC_117_171__>JF425680.1_blockC_196_237	GATGGCTGCCAGCCAAGCATGAGCTCATACCTAGGGAGCCAACCAGCTGACAGCC_AAAGCATGAGCTCATACCTAGGGAGCCAACCAGCTGACAGCC	>JF425680.1_blockD_170_180__>JF425680.1_blockD_236_246	CCTTAATCACA_CCTTAATCACA	>JF425680.1_blockE_181_198__>JF425680.1_blockE_247_264	AGTAAACAAAGCACAAAA_AGTAAACAAAGCACAAAA	>JF425680.1_blockF_261_329	AAAAGTGGAAAGCAGCCAAGGGAACATGTTTTGCGAGCCAGAGCTGTTTTGGCTTGTCACCAGCTAAGG
JF425684.1	ABCDEFCDEF	JF425684	379	21673034	CSF	PML	MS	PML-025	/isolate="JCV144CSFRRC-13"	/note="control region"	DEFINITION JC polyomavirus isolate JCV144CSFRRC-13 control region, partial	>JF425684.1_blockA_68_94	CCTGTATATATAAAAAAAAGGGAAGGT	>JF425684.1_blockB_95_116	AGGGAGGAGCTGGCTAAAACTG	>JF425684.1_blockC_117_171__>JF425684.1_blockC_224_278	GATGGCTGCCAGCCAAGCATGAGCTCATACCTAGGGAGCCAACCAGCTGACAGCC_GTTGGCTGCCAGCCAAGCATGAGCTCATACCTAGGGAGCCAACCAGCTGACAGCC	>JF425684.1_blockD_170_180__>JF425684.1_blockD_277_287	CCTTAATCACA_CCTTAATCACA	>JF425684.1_blockE_181_198__>JF425684.1_blockE_288_305	AGTAAACAAAGCACAAGG_AGTAAACAAAGCACAAGG	>JF425684.1_blockF_197_217__>JF425684.1_blockF_304_372	GGAAGTGGAAAGCAGCCAAGG_GGAAGTGGAAAGCAGCCAAGGGAACATGTTTTGCGAGCCAGAGCTGTTTTGGTTGTCACCAGCTAAGGG
JF425687.1	BCDECDEF	JF425687	259	21673034	CSF	PML	MS	PML-025	/isolate="JCV144CSFRRC-17"	/note="control region"	DEFINITION JC polyomavirus isolate JCV144CSFRRC-17 control region, partial			>JF425687.1_blockB_17_38	AGGGAGGAGCTGGCTAAAACTG	>JF425687.1_blockC_39_93__>JF425687.1_blockC_118_159	GATGGCTGCCAGCCAAGCATGAGCTCATACCTAGGGAGCCAACCAGCTGACAGCC_AAAGCATGAGCTCATACCTAGGGAGCCAACCAGCTGACAGCC	>JF425687.1_blockD_92_102__>JF425687.1_blockD_158_168	CCTTAATCACA_CCTTAATCACA	>JF425687.1_blockE_103_120__>JF425687.1_blockE_169_186	AGTAAACAAAGCACAAAA_AGTAAACAAAGCACAAAA	>JF425687.1_blockF_183_251	AAAAGTGGAAAGCAGCCAAGGGAACATGTTTTGCGAGCCAGAGCTGTTTTGGCTTGTCACCAGCTAAGG
JF425695.1	ACEACEF	JF425695	341	21673034	CSF	PML	MS	JCV146	/isolate="JCV146CSFRRC-01"	/note="control region"	DEFINITION JC polyomavirus isolate JCV146CSFRRC-01 control region, partial	>JF425695.1_blockA_68_94__>JF425695.1_blockA_166_192	CCTGTATATATAAAAAAAAGGGAAGGG_GCTGTATATATAAAAAAAAGGGAAGGG			>JF425695.1_blockC_94_148__>JF425695.1_blockC_192_246	GATGGCTGCCAGCCAAGCATGAGCTCATACCTAGGGAGCCAACCAGCTAACAGCC_GATGGCTGCCAGCCAAGCATGAGCTCATACCTAGGGAGCCAACCAGCTAACAGCC			>JF425695.1_blockE_149_166__>JF425695.1_blockE_247_264	AGTAAACAAAGCACAAGG_AGTAAACAAAGCACAAGG	>JF425695.1_blockF_265_333	GGAAGTGGAAAGCAGCCAAGGGAACATGTTTTGCGAGCCAGAGCTGTTTTGGCTTGTCACCAGCTAAGG
JF425715.1	ACEACEF	JF425715	340	21673034	CSF	PML	MS	JCV146	/isolate="JCV146CSFRRC-24"	/note="control region"	DEFINITION JC polyomavirus isolate JCV146CSFRRC-24 control region, partial	>JF425715.1_blockA_68_94__>JF425715.1_blockA_166_192	CCTGTATATATAAAAAAAAGGGAAGGG_GCTGTATATATAAAAAAAAGGGAAGGG			>JF425715.1_blockC_94_148__>JF425715.1_blockC_192_246	GATGGCTGCCAGCCAAGCATGAGCTCATACCTAGGGAGCCAACCAGCTAACAGCC_GATGGCTGCCAGCCAAGCATGAGCTCATACCTAGGGAGCCAACCAGCTAACAGCC			>JF425715.1_blockE_149_166__>JF425715.1_blockE_247_264	AGTAAACAAAGCACAAGG_AGTAAACAAAGCACAAGG	>JF425715.1_blockF_265_333	GGAAGTGGAAAGCAGCCAAGGGAACATGTTTTGCGAGCCAGAGCTGTTTTGGCTGTCACCAGCTAAGGG
JF425716.1	ACEACEF	JF425716	341	21673034	Plasma	PML	MS	PML-012	/isolate="JCV147PLRRC-01"	/note="control region"	DEFINITION JC polyomavirus isolate JCV147PLRRC-01 control region, partial	>JF425716.1_blockA_68_94__>JF425716.1_blockA_166_192	CCTGTATATATAAAAAAAAGGGAAGGG_GCTGTATATATAAAAAAAAGGGAAGGG			>JF425716.1_blockC_94_148__>JF425716.1_blockC_192_246	GATGGCTGCCAGCCAAGCATGAGCTCATACCTAGGGAGCCAACCAGCTAACAGCC_GATGGCTGCCAGCCAAGCATGAGCTCATACCTAGGGAGCCAACCAGCTAACAGCC			>JF425716.1_blockE_149_166__>JF425716.1_blockE_247_264	AGTAAACAAAGCACAAGG_AGTAAACAAAGCACAAGG	>JF425716.1_blockF_265_333	GGAAGTGGAAAGCAGCCAAGGGAACATGTTTTGCGAGCCAGAGCTGTTTTGGCTTGTCACCAGCTAAGG
JF425735.1	ACEACEF	JF425735	341	21673034	Plasma	PML	MS	PML-012	/isolate="JCV147PLRRC-24"	/note="control region"	DEFINITION JC polyomavirus isolate JCV147PLRRC-24 control region, partial	>JF425735.1_blockA_68_94__>JF425735.1_blockA_166_192	CCTGTATATATAAAAAAAAGGGAAGGG_GCTGTATATATAAAAAAAAGGGAAGGG			>JF425735.1_blockC_94_148__>JF425735.1_blockC_192_221	GATGGCTGCCAGCCAAGCATGAGCTCATACCTAGGGAGCCAACCAGCTAACAGCC_GATGGCTGCCAGCCAAGCATGAGCTCATAC			>JF425735.1_blockE_149_166__>JF425735.1_blockE_247_264	AGTAAACAAAGCACAAGG_AGTAAACAAAGCACAAGG	>JF425735.1_blockF_265_333	GGAAGTGGAAAGCAGCCAAGGGAACATGTTTTGCGAGCCAGAGCTGTTTTGGCTTGTCACCAGCTAAGG
JF425736.1	ABCDEF	JF425736	306	21673034	Urine	PML	MS	PML-009	/isolate="JCV148URNRRC-02"	/note="control region"	DEFINITION JC polyomavirus isolate JCV148URNRRC-02 control region, partial	>JF425736.1_blockA_56_82	CCTGTATATATAAAAAAAAGGGAAGGT	>JF425736.1_blockB_83_104	AGGGAGGAGCTGGCTAAAACTG	>JF425736.1_blockC_105_159	GATGGCTGCCAGCCAAGCATGAGCTCATACCTAGGGAGCCAACCAGCTGACAGCC	>JF425736.1_blockD_160_225	AGAGGGAGCCACTGGCACTGGCAGTTATAGTGAAACCCCTCCCATAGTCCTTAATCACA	>JF425736.1_blockE_226_243	AGTAAACAAAGCACAAGG	>JF425736.1_blockF_242_262	GGAAGTGGAAAGCAGCCAAGG
JF425737.1	ABCDEF	JF425737	306	21673034	Urine	PML	MS	PML-009	/isolate="JCV148URNRRC-03"	/note="control region"	DEFINITION JC polyomavirus isolate JCV148URNRRC-03 control region, partial	>JF425737.1_blockA_56_82	CCTGTATATATAAAAAAAAGGGAAGGT	>JF425737.1_blockB_83_104	AGGGAGGAGCTGGCTAAAACTG	>JF425737.1_blockC_105_159	GATGGCTGCCAGCCAAGCATGAGCTCATACCTAGGGAGCCAACCAGCTGACAGCC	>JF425737.1_blockD_160_225	AGAGGGAGCCACTGGCACTGGCAGTTATAGTGAAACCCCTCCCATAGTCCTTAATCACA	>JF425737.1_blockE_226_243	AGTAAACAAAGCACAAGG	>JF425737.1_blockF_242_262	GGAAGTGGAAAGCAGCCAAGG
JF425738.1	ABCDEF	JF425738	307	21673034	Urine	PML	MS	PML-009	/isolate="JCV148URNRRC-04"	/note="control region"	DEFINITION JC polyomavirus isolate JCV148URNRRC-04 control region, partial	>JF425738.1_blockA_56_82	CCTGTATATATAAAAAAAAAGGGAAGG	>JF425738.1_blockB_84_105	AGGGAGGAGCTGGCTAAAACTG	>JF425738.1_blockC_106_160	GATGGCTGCCAGCCAAGCATGAGCTCATACCTAGGGAGCCAACCAGCTGACAGCC	>JF425738.1_blockD_161_226	AGAGGGAGCCACTGGCACTGGCAGTTATAGTGAAACCCCTCCCATAGTCCTTAATCACA	>JF425738.1_blockE_227_244	AGTAAACAAAGCACAAGG	>JF425738.1_blockF_243_263	GGAAGTGGAAAGCAGCCAAGG
JF425745.1	ABCDEF	JF425745	305	21673034	Urine	PML	MS	PML-009	/isolate="JCV148URNRRC-12"	/note="control region"	DEFINITION JC polyomavirus isolate JCV148URNRRC-12 control region, partial	>JF425745.1_blockA_55_81	CCTGTATATATAAAAAAAAGGGAAGGT	>JF425745.1_blockB_82_103	AGGGAGGAGCTGGCTAAAACTG	>JF425745.1_blockC_104_158	GATGGCTGCCAGCCAAGCATGAGCTCATACCTAGGGAGCCAACCAGCTGACAGCC	>JF425745.1_blockD_159_224	AGAGGGAGCCACTGGCACTGGCAGTTATAGTGAAACCCCTCCCATAGTCCTTAATCACA	>JF425745.1_blockE_225_242	AGTAAACAAAGCACAAGG	>JF425745.1_blockF_241_261	GGAAGTGGAAAGCAGCCAAGG
JF425752.1	ABCDEF	JF425752	304	21673034	Urine	PML	MS	PML-009	/isolate="JCV148URNRRC-19"	/note="control region"	DEFINITION JC polyomavirus isolate JCV148URNRRC-19 control region, partial	>JF425752.1_blockA_56_82	CCTGTATATATAAAAAAAAGGGAAGGT	>JF425752.1_blockB_83_104	AGGGAGGAGCTGGCTAAAACTG	>JF425752.1_blockC_105_159	GATGGCTGCCAGCCAAGCATGAGCTCATACCTAGGGAGCCAACCAGCTGACAGCC	>JF425752.1_blockD_160_225	AGAGGGAGCCACTGGCACTGGCAGTTATAGTGAAACCCCTCCCATAGTCCTTAATCACA	>JF425752.1_blockE_226_243	AGTAAACAAAGCACAAGG	>JF425752.1_blockF_242_262	GGAAGTGGAAAGCAGCCAAGG
JF425758.1	ABCDEF	JF425758	308	21673034	Urine	PML	MS	PML-012	/isolate="JCV149URNRRC-01"	/note="control region"	DEFINITION JC polyomavirus isolate JCV149URNRRC-01 control region, partial	>JF425758.1_blockA_56_82	CCTGTATATATAAAAAAAAGGGAAGGT	>JF425758.1_blockB_83_104	AGGGAGGAGCTGGCTAAAACTG	>JF425758.1_blockC_105_159	GATGGCTGCCAGCCAAGCATGAGCTCATACCTAGGGAGCCAACCAGCTGACAGCC	>JF425758.1_blockD_160_225	AGAGGGAGCCACTGGCACTGGCAGTTATAGTGAAACCCCTCCCATAGTCCTTAATCACA	>JF425758.1_blockE_226_243	AGTAAACAAAGCACAAGG	>JF425758.1_blockF_244_264	GGAAGTGGAAAGCAGCCAAGG
JF425759.1	ABCDEF	JF425759	308	21673034	Urine	PML	MS	PML-012	/isolate="JCV149URNRRC-03"	/note="control region"	DEFINITION JC polyomavirus isolate JCV149URNRRC-03 control region, partial	>JF425759.1_blockA_56_82	CCTGTATATATAAAAAAAAGGGAAGGT	>JF425759.1_blockB_83_104	AGGGAGGAGCTGGCTAAAACTG	>JF425759.1_blockC_105_159	GATGGCTGCCAGCCAAGCATGAGCTCATACCTAGGGAGCCAACCAGCTGACAGCC	>JF425759.1_blockD_160_225	AGAGGGAGCCACTGGCACTGGCAGTTATAGTGAAACCCCTCCCATAGTCCTTAATCACA	>JF425759.1_blockE_226_243	AGTAAACAAAGCACAAGG	>JF425759.1_blockF_244_264	GGAAGTGGAAAGCAGCCAAGG
JF425760.1	ABCDEF	JF425760	307	21673034	Urine	PML	MS	PML-012	/isolate="JCV149URNRRC-04"	/note="control region"	DEFINITION JC polyomavirus isolate JCV149URNRRC-04 control region, partial	>JF425760.1_blockA_55_81	CCTGTATATATAAAAAAAAGGGAAGGT	>JF425760.1_blockB_82_103	AGGGAGGAGCTGGCTAAAACTG	>JF425760.1_blockC_104_158	GATGGCTGCCAGCCAAGCATGAGCTCATACCTAGGGAGCCAACCAGCTGACAGCC	>JF425760.1_blockD_159_224	AGAGGGAGCCACTGGCACTGGCAGTTATAGTGAAACCCCTCCCATAGTCCTTAATCACA	>JF425760.1_blockE_225_242	AGTAAACAAAGCACAAGG	>JF425760.1_blockF_243_263	GGAAGTGGAAAGCAGCCAAGG
JF425765.1	ABCDEF	JF425765	308	21673034	Urine	PML	MS	PML-012	/isolate="JCV149URNRRC-10"	/note="control region"	DEFINITION JC polyomavirus isolate JCV149URNRRC-10 control region, partial	>JF425765.1_blockA_56_82	CCTGTATATATAAAAAAAAGGGAAGGT	>JF425765.1_blockB_83_104	AGGGAGGAGCTGGCTAAAACTG	>JF425765.1_blockC_105_159	GATGGCTGCCAGCCAAGCATGAGCTCATACCTAGGGAGCCAACCAGCTGACAGCC	>JF425765.1_blockD_160_225	AGAGGGAGCCACTGGCACTGGCAGTTATAGTGAAACCCCTCCCATAGTCCTTAATCACA	>JF425765.1_blockE_226_243	AGTAAACAAAGCACAAGG	>JF425765.1_blockF_244_264	GGAAGTGGAAAGCAGCCAAGG
JF425771.1	ABCECEF	JF425771	358	21673034	Plasma	PML	MS	JCV161	/isolate="JCV161PLRRC-02"	/note="control region"	DEFINITION JC polyomavirus isolate JCV161PLRRC-02 control region, partial	>JF425771.1_blockA_68_94	CCTGTATATATAAAAAAAAGGGAAGGT	>JF425771.1_blockB_95_116	AGGGAGGAGCTGGCTAAAACTG	>JF425771.1_blockC_117_171__>JF425771.1_blockC_212_266	GATGGCTGCCAGCCAAGCATGAGCTCATACCTAGGGAGCCAACCAGCTAACAAGT_GATGGCTGCCAGCCAAGCATGAGCTCATACCTAGGGAGCCAACCAGCTAACAAGT			>JF425771.1_blockE_169_186__>JF425771.1_blockE_264_281	AGTAAACAAGTCACCAGC_AGTAAACAAAGCACAAGG	>JF425771.1_blockF_282_350	GGAAGTGGAAAGCAGCCAAGGGAACATGTTTTGCGAGCCAGAGCTGTTTTGGCTTGTCACCAGCTAAGG
JF425772.1	ABCECEF	JF425772	459	21673034	Plasma	PML	MS	JCV161	/isolate="JCV161PLRRC-03"	/note="control region"	DEFINITION JC polyomavirus isolate JCV161PLRRC-03 control region, partial	>JF425772.1_blockA_169_195	CCTGTATATATAAAAAAAAGGGAAGGT	>JF425772.1_blockB_196_217	AGGGAGGAGCTGGCTAAAACTG	>JF425772.1_blockC_218_272__>JF425772.1_blockC_313_367	GATGGCTGCCAGCCAAGCATGAGCTCATACCTAGGGAGCCAACCAGCTAACAAGT_GATGGCTGCCAGCCAAGCATGAGCTCATACCTAGGGAGCCAACCAGCTAACAAGT			>JF425772.1_blockE_270_287__>JF425772.1_blockE_365_382	AGTAAACAAGTCACCAGC_AGTAAACAAAGCACAAGG	>JF425772.1_blockF_383_451	GGAAGTGGAAAGCAGCCAAGGGAACATGTTTTGCGAGCCAGAGCTGTTTTGGCTTGTCACCAGCTAAGG
JF425775.1	ABCECEF	JF425775	357	21673034	Plasma	PML	MS	JCV161	/isolate="JCV161PLRRC-07"	/note="control region"	DEFINITION JC polyomavirus isolate JCV161PLRRC-07 control region, partial	>JF425775.1_blockA_67_93	CCTGTATATATAAAAAAAAGGGAAGGT	>JF425775.1_blockB_94_115	AGGGAGGAGCTGGCTAAAACTG	>JF425775.1_blockC_116_170__>JF425775.1_blockC_211_265	GATGGCTGCCAGCCAAGCATGAGCTCATACCTAGGGAGCCAACCAGCTAACAAGT_GATGGCTGCCAGCCAAGCATGAGCTCATACCTAGGGAGCCAACCAGCTAACAAGT			>JF425775.1_blockE_168_185__>JF425775.1_blockE_263_280	AGTAAACAAGTCACCAGC_AGTAAACAAAGCACAAGG	>JF425775.1_blockF_281_349	GGAAGTGGAAAGCAGCCAAGGGAACATGTTTTGCGAGCCAGAGCTGTTTTGGCTTGTCACCAGCTAAGG
JF425779.1	ABCECEF	JF425779	458	21673034	Plasma	PML	MS	JCV161	/isolate="JCV161PLRRC-11"	/note="control region"	DEFINITION JC polyomavirus isolate JCV161PLRRC-11 control region, partial	>JF425779.1_blockA_168_194	CCTGTATATATAAAAAAAAGGGAAGGT	>JF425779.1_blockB_195_216	AGGGAGGAGCTGGCTAAAACTG	>JF425779.1_blockC_217_271__>JF425779.1_blockC_312_366	GATGGCTGCCAGCCAAGCATGAGCTCATACCTAGGGAGCCAACCAGCTAACAAGT_GATGGCTGCCAGCCAAGCATGAGCTCATACCTAGGGAGCCAACCAGCTAACAAGT			>JF425779.1_blockE_269_286__>JF425779.1_blockE_364_381	AGTAAACAAGTCACCAGC_AGTAAACAAAGCACAAGG	>JF425779.1_blockF_382_450	GGAAGTGGAAAGCAGCCAAGGGAACATGTTTTGCGAGCCAGAGCTGTTTTGGCTTGTCACCAGCTAAGG
JF425780.1	ABCECEF	JF425780	332	21673034	Plasma	PML	MS	JCV161	/isolate="JCV161PLRRC-12"	/note="control region"	DEFINITION JC polyomavirus isolate JCV161PLRRC-12 control region, partial	>JF425780.1_blockA_68_94	CCTGTATATATAAAAAAAAGGGAAGGT	>JF425780.1_blockB_95_116	AGGGAGGAGCTGGCTAAAACTG	>JF425780.1_blockC_117_171__>JF425780.1_blockC_212_266	GATGGCTGCCAGCCAAGCATGAGCTCATACCTAGGGAGCCAACCAGCTAACAAGT_GATGGCTGCCAGCCAAGCATGAGCTCATACCTAGGGAGCCAACCAGCTAACAAGT			>JF425780.1_blockE_169_186__>JF425780.1_blockE_264_281	AGTAAACAAGTCACCAGC_AGTAAACAAAGCACAAGG	>JF425780.1_blockF_282_302	GGAAGTGGAAAGCAGCCAAGG
JF425789.1	ABCECEF	JF425789	356	21673034	Plasma	PML	MS	JCV161	/isolate="JCV161PLRRC-21"	/note="control region"	DEFINITION JC polyomavirus isolate JCV161PLRRC-21 control region, partial	>JF425789.1_blockA_68_94	CCTGTATATATAAAAAAAAGGGAAGGT	>JF425789.1_blockB_95_116	AGGGAGGAGCTGGCTAAAACTG	>JF425789.1_blockC_117_171__>JF425789.1_blockC_212_266	GATGGCTGCCAGCCAAGCATGAGCTCATACCTAGGGAGCCAACCAGCTAACAAGT_GATGGCTGCCAGCCAAGCATGAGCTCATACCTAGGGAGCCAACCAGCTAACAAGT			>JF425789.1_blockE_169_186__>JF425789.1_blockE_264_281	AGTAAACAAGTCACCAGC_AGTAAACAAAGCACAAGG	>JF425789.1_blockF_282_350	GGAAGTGGAAAGCAGCCAAGGGAACATGTTTTGCGAGCCAGAGCTGTTTTGGCTTGTCAAGCTAAGGGC
JF425791.1	ABCECEF	JF425791	358	21673034	Plasma	PML	MS	JCV161	/isolate="JCV161PLRRC-23"	/note="control region"	DEFINITION JC polyomavirus isolate JCV161PLRRC-23 control region, partial	>JF425791.1_blockA_68_94	CCTGTATATATAAAAAAAAGGGAAGGT	>JF425791.1_blockB_95_116	AGGGAGGAGCTGGCTAAAACTG	>JF425791.1_blockC_117_171__>JF425791.1_blockC_212_266	GATGGCTGCCAGCCAAGCATGAGCTCATACCTAGGGAGCCAACCAGCTAACAAGT_GATGGCTGCCAGCCAAGCATGAGCTCATACCTAGGGAGCCAACCAGCTAACAAGT			>JF425791.1_blockE_169_186__>JF425791.1_blockE_264_281	AGTAAACAAGTCACCAGC_AGTAAACAAAGCACAAGG	>JF425791.1_blockF_282_350	GGAAGTGGAAAGCAGCCAAGGGAACATGTTTTGCGAGCCAGAGCTGTTTTGGCTTGTCACCAGCTAAGG
JF425794.1	ABCECEF	JF425794	357	21673034	Plasma	PML	MS	JCV161	/isolate="JCV161PLRRC-26"	/note="control region"	DEFINITION JC polyomavirus isolate JCV161PLRRC-26 control region, partial	>JF425794.1_blockA_67_93	CCTGTATATATAAAAAAAAGGGAAGGT	>JF425794.1_blockB_94_115	AGGGAGGAGCTGGCTAAAACTG	>JF425794.1_blockC_116_170__>JF425794.1_blockC_211_265	GATGGCTGCCAGCCAAGCATGAGCTCATACCTAGGGAGCCAACCAGCTAACAAGT_GATGGCTGCCAGCCAAGCATGAGCTCATACCTAGGGAGCCAACCAGCTAACAAGT			>JF425794.1_blockE_168_185__>JF425794.1_blockE_263_280	AGTAAACAAGTCACCAGC_AGTAAACAAAGCACAAGG	>JF425794.1_blockF_281_349	GGAAGTGGAAAGCAGCCAAGGGAACATGTTTTGCGAGCCAGAGCTGTTTTGGCTTGTCACCAGCTAAGG
JF425795.1	ABCECEF	JF425795	459	21673034	Plasma	PML	MS	JCV161	/isolate="JCV161PLRRC-27"	/note="control region"	DEFINITION JC polyomavirus isolate JCV161PLRRC-27 control region, partial	>JF425795.1_blockA_169_195	CCTGTATATATAAAAAAAAGGGAAGGT	>JF425795.1_blockB_196_217	AGGGAGGAGCTGGCTAAAACTG	>JF425795.1_blockC_218_272__>JF425795.1_blockC_313_367	GATGGCTGCCAGCCAAGCATGAGCTCATACCTAGGGAGCCAACCAGCTAACAAGT_GATGGCTGCCAGCCAAGCATGAGCTCATACCTAGGGAGCCAACCAGCTAACAAGT			>JF425795.1_blockE_270_287__>JF425795.1_blockE_365_382	AGTAAACAAGTCACCAGC_AGTAAACAAAGCACAAGG	>JF425795.1_blockF_383_451	GGAAGTGGAAAGCAGCCAAGGGAACATGTTTTGCGAGCCAGAGCTGTTTTGGCTTGTCACCAACTAAGG
JF425801.1	ABCECEF	JF425801	328	21673034	CSF	PML	MS	JCV168	/isolate="JCV168CSFRRC-01"	/note="control region"	DEFINITION JC polyomavirus isolate JCV168CSFRRC-01 control region, partial	>JF425801.1_blockA_56_82	CCTGTATATATAAAAAAAAGGGAAGGT	>JF425801.1_blockB_83_104	AGGGAGGAGCTGGCTAAAACTG	>JF425801.1_blockC_105_159__>JF425801.1_blockC_189_243	GATGGCTGCCAGCCAAGCATGAGCTCATACCTAGGGAGCCAACCAGCTGACAGCC_GATGGCTGCCAGCCAAGCATGAGCTCATACCTAGGGAGCCAACCAGCTGACAGCC			>JF425801.1_blockE_162_179__>JF425801.1_blockE_246_263	AGTAAACAAAGCACAAGG_AGTAAACAAAGCACAAGG	>JF425801.1_blockF_264_284	GGAAGTGGAAAGCAGCCAAGG
JF425802.1	ABCECEF	JF425802	328	21673034	CSF	PML	MS	JCV168	/isolate="JCV168CSFRRC-02"	/note="control region"	DEFINITION JC polyomavirus isolate JCV168CSFRRC-02 control region, partial	>JF425802.1_blockA_56_82	CCTGTATATATAAAAAAAAGGGAAGGT	>JF425802.1_blockB_83_104	AGGGAGGAGCTGGCTAAAACTG	>JF425802.1_blockC_105_159__>JF425802.1_blockC_189_243	GATGGCTGCCAGCCAAGCATGAGCTCATACCTAGGGAGCCAACCAGCTGACAGCC_GATGGCTGCCAGCCAAGCATGAGCTCATACCTAGGGAGCCAACCAGCTGACAGCC			>JF425802.1_blockE_162_179__>JF425802.1_blockE_246_263	AGTAAACAAAGCACAAGG_AGTAAACAAAGCACAAGG	>JF425802.1_blockF_264_284	GGAAGTGGAAAGCAGCCAAGG
JF425803.1	ABCECEF	JF425803	328	21673034	CSF	PML	MS	JCV168	/isolate="JCV168CSFRRC-03"	/note="control region"	DEFINITION JC polyomavirus isolate JCV168CSFRRC-03 control region, partial	>JF425803.1_blockA_56_82	CCTGTATATATAAAAAAAAGGGAAGGT	>JF425803.1_blockB_83_104	AGGGAGGAGCTGGCTAAAACTG	>JF425803.1_blockC_105_159__>JF425803.1_blockC_189_243	GATGGCTGCCAGCCAAGCATGAGCTCATACCTAGGGAGCCAACCAGCTGACAGCC_GATGGCTGCCAGCCAAGCATGAGCTCATACCTAGGGAGCCAACCAGCTGACAGCC			>JF425803.1_blockE_162_179__>JF425803.1_blockE_246_263	AGTAAACAAAGCACAAGG_AGTAAACAAAGCACAAGG	>JF425803.1_blockF_264_284	GGAAGTGGAAAGCAGCCAAGG
JF425809.1	ABCECEF	JF425809	328	21673034	CSF	PML	MS	JCV168	/isolate="JCV168CSFRRC-09"	/note="control region"	DEFINITION JC polyomavirus isolate JCV168CSFRRC-09 control region, partial	>JF425809.1_blockA_56_82	CCTGTATATATAAAAAAAAGGGAAGGT	>JF425809.1_blockB_83_104	AGGGAGGAGCTGGCTAAAACTG	>JF425809.1_blockC_105_159__>JF425809.1_blockC_189_243	GATGGCTGCCAGCCAAGCATGAGCTCATACCTAGGGAGCCAACCAGCTGACAGCC_GATGGCTGCCAGCCAAGCATGAGCTCATACCTAGGGAGCCAACCAGCTGACAGCC			>JF425809.1_blockE_162_179__>JF425809.1_blockE_246_263	AGTAAACAAAGCACAAGG_AGTAAACAAAGCACAAGG	>JF425809.1_blockF_264_284	GGAAGTGGATAGCAGCCAAGG
JF425816.1	ABCECEF	JF425816	327	21673034	CSF	PML	MS	JCV168	/isolate="JCV168CSFRRC-16"	/note="control region"	DEFINITION JC polyomavirus isolate JCV168CSFRRC-16 control region, partial	>JF425816.1_blockA_56_82	CCTGTATATATAAAAAAAAGGGAAGGT	>JF425816.1_blockB_83_104	AGGGAGGAGCTGGCTAAAACTG	>JF425816.1_blockC_105_159__>JF425816.1_blockC_189_243	GATGGCTGCCAGCCAAGCATGAGCTCATACCTAGGGAGCCAACCAGCTGACAGCC_GATGGCTGCCAGCCAAGCATGAGCTCATACCTAGGGAGCCAACCAGCTGACAGCC			>JF425816.1_blockE_162_179__>JF425816.1_blockE_246_263	AGTAAACAAAGCACAAGG_AGTAAACAAAGCACAAGG	>JF425816.1_blockF_264_284	GGAAGTGGAAAGCAGCCAAGG
JF425822.1	ABCEF	JF425822	486	21673034	CSF	PML	MS	PML-007	/isolate="JCV173CSFRRC-01"	/note="control region"	DEFINITION JC polyomavirus isolate JCV173CSFRRC-01 control region, partial	>JF425822.1_blockA_169_195	CCTGTATATATAAAAAAAAGGGAAGGT	>JF425822.1_blockB_196_217	AGGGAGGAGCTGGCTAAAACTG	>JF425822.1_blockC_218_325	GATGGCTGCCAGCCAAGCATGAGCTCATACCTAGGGAGCCAACCAGCTGAAAGCACAAGCATGAGCTCATAC			>JF425822.1_blockE_328_345	AGTAAACAAAGCACAAGG	>JF425822.1_blockF_346_414	GGAAGTGGAAAGCAGCCAAGGGAACATGTTTTGCGAGCCAGAGCTGTTTTGGCTTGTCACCAGCTGGCC
JF425842.1	ABCDEFBCDEF	JF425842	574	21673034		PML	MS	JCV176	/isolate="JCV176RRC-01"	/note="control region"	DEFINITION JC polyomavirus isolate JCV176RRC-01 control region, partial	>JF425842.1_blockA_169_195	CCTGTATATATAAAAAAAAGGGAAGGT	>JF425842.1_blockB_196_217__>JF425842.1_blockB_326_340	AGGGAGGAGCTGGCTAAAACTG_AGGGACCGGCTAAAA	>JF425842.1_blockC_218_272__>JF425842.1_blockC_344_398	GATGGCTGCCAGCCAAGCATGAGCTCATACCTAGGGAGCCAACCAGCTGACCCTG_GATGGCTGCCAGCCAAGCATGAGCTCATACCTAGGGAGCCAACCAGCTGACCCTG	>JF425842.1_blockD_281_288__>JF425842.1_blockD_407_414	CCACTGGC_CCACTGGC	>JF425842.1_blockE_290_307__>JF425842.1_blockE_416_433	GTTAAACAAAGCACAAGG_GTTAAACAAAGCACAAGG	>JF425842.1_blockF_308_328__>JF425842.1_blockF_434_502	GGAAGTGGAAAGCAGCCAAGG_GGAAGTGGAAAGCAGCCAAGGGAACATGTTTTGCGAGCCAGAGCTGTTTTGGCTTGTCACCAGCTGGCC
JF425855.1	ABCDEFBCDEF	JF425855	573	21673034		PML	MS	JCV176	/isolate="JCV176RRC-19"	/note="control region"	DEFINITION JC polyomavirus isolate JCV176RRC-19 control region, partial	>JF425855.1_blockA_169_195	CCTGTATATATAAAAAAAAGGGAAGGT	>JF425855.1_blockB_196_217__>JF425855.1_blockB_326_340	AGGGAGGAGCTGGCTAAAACTG_AGGGACCGGCTAAAA	>JF425855.1_blockC_218_272__>JF425855.1_blockC_344_398	GATGGCTGCCAGCCAAGCATGAGCTCATACCTAGGGAGCCAACCAGCTGACCCTG_GATGGCTGCCAGCCAAGCATGAGCTCATACCTAGGGAGCCAACCAGCTGACCCTG	>JF425855.1_blockD_281_288__>JF425855.1_blockD_407_414	CCACTGGC_CCACTGGC	>JF425855.1_blockE_290_307__>JF425855.1_blockE_416_433	GTTAAACAAAGCACAAGG_GTTAAACAAAGCACAAGG	>JF425855.1_blockF_308_328__>JF425855.1_blockF_434_502	GGAAGTGGAAAGCAGCCAAGG_GGAAGTGGAAAGCAGCCAAGGGAACATGTTTTGCGAGCCAGAGCTGTTTTGGCTTGTCACCAGCTGGCC
JF425863.1	ABCDEFBCDEF	JF425863	574	21673034		PML	MS	JCV176	/isolate="JCV176RRC-28"	/note="control region"	DEFINITION JC polyomavirus isolate JCV176RRC-28 control region, partial	>JF425863.1_blockA_169_195	CCTGTATATATAAAAAAAAGGGAAGGT	>JF425863.1_blockB_196_217__>JF425863.1_blockB_326_340	AGGGAGGAGCTGGCTAAAACTG_AGGGACCGGCTAAAA	>JF425863.1_blockC_218_272__>JF425863.1_blockC_344_398	GATGGCTGCCAGCCAAGCATGAGCTCATACCTAGGGAGCCAACCAGCTGACCCTG_GATGGCTGCCAGCCAAGCATGAGCTCATACCTAGGGAGCCAACCAGCTGACCCTG	>JF425863.1_blockD_281_288__>JF425863.1_blockD_407_414	CCACTGGC_CCACTGGC	>JF425863.1_blockE_290_307__>JF425863.1_blockE_416_433	GTTAAACAAAGCACAAGG_GTTAAACAAAGCACAAGG	>JF425863.1_blockF_308_328__>JF425863.1_blockF_434_502	GGAAGTGGAAAGCAGCCAAGG_GGAAGTGGAAAGCAGCCAAGGGAACATGTTTTGTGAGCCAGAGCTGTTTTGGCTTGTCACCAGCTGGCC
JF425865.1	ABCDEF	JF425865	513	21673034		PML	MS	JCV211	/isolate="JCV211RRC-01"	/note="control region"	DEFINITION JC polyomavirus isolate JCV211RRC-01 control region, partial	>JF425865.1_blockA_169_195	CCTGTATATATAAAAAAAAGGGAAGGT	>JF425865.1_blockB_196_217	AGGGAGGAGCTGGCTAAACTGG	>JF425865.1_blockC_217_271	GATGGCTGCCAGCCAAGCATGAGCTCATACCTAGGGAGCCAACCAGCTGACAGCC	>JF425865.1_blockD_272_337	AGAGGGAGCCACTGGCACTGGCAGTTATAGTGAAACCCCTCCCATAGTCCTTAATCACA	>JF425865.1_blockE_338_355	AGTAAACAAAGCACAAGG	>JF425865.1_blockF_357_441	GAAGTTGTTTTGCGAGCCAGAGCTGTTTTGGCTTGTCACCATTGTTTTACCATTGTTTTGCGAGCCAGAGCTGTTTTGGCTTGTCACCAGCTGGCC
JF425866.1	ABCDEF	JF425866	512	21673034		PML	MS	JCV211	/isolate="JCV211RRC-02"	/note="control region"	DEFINITION JC polyomavirus isolate JCV211RRC-02 control region, partial	>JF425866.1_blockA_169_195	CCTGTATATATAAAAAAAAGGGAAGGT	>JF425866.1_blockB_196_217	AGGGAGGAGCTGGCTAAACTGG	>JF425866.1_blockC_217_271	GATGGCTGCCAGCCAAGCATGAGCTCATACCTAGGGAGCCAACCAGCTGACAGCC	>JF425866.1_blockD_272_337	AGAGGGAGCCACTGGCACTGGCAGTTATAGTGAAACCCCTCCCATAGTCCTTAATCACA	>JF425866.1_blockE_338_355	AGTAAACAAAGCACAAGG	>JF425866.1_blockF_357_441	GAAGTTGTTTTGCGAGCCAGAGCTGTTTTGGCTTGTCACCATTGTTTTACCATTGTTTTGCGAGCCAGAGCTGTTTTGGCTTGTCACCAGCTGGCC
JF425868.1	ABCDEF	JF425868	512	21673034		PML	MS	JCV211	/isolate="JCV211RRC-04"	/note="control region"	DEFINITION JC polyomavirus isolate JCV211RRC-04 control region, partial	>JF425868.1_blockA_169_195	CCTGTATATATAAAAAAAAGGGAAGGT	>JF425868.1_blockB_196_217	AGGGAGGAGCTGGCTAAACTGG	>JF425868.1_blockC_217_271	GATGGCTGCCAGCCAAGCATGAGCTCATACCTAGGGAGCCAACCAGCTGACAGCC	>JF425868.1_blockD_272_337	AGAGGGAGCCACTGGCACTGGCAGTTATAGTGAAACCCCTCCCATAGTCCTTAATCACA	>JF425868.1_blockE_338_355	AGTAAACAAAGCACAAGG	>JF425868.1_blockF_357_441	GAAGTTGTTTTGCGAGCCAGAGCTGTTTTGGCTTGTCACCATTGTTTTACCATTGTTTTGCGAGCCAGAGCTGTTTTGGCTTGTCACCAGCTGGCC
JF425871.1	ABCDEF	JF425871	511	21673034		PML	MS	JCV211	/isolate="JCV211RRC-07"	/note="control region"	DEFINITION JC polyomavirus isolate JCV211RRC-07 control region, partial	>JF425871.1_blockA_169_195	CCTGTATATATAAAAAAAGGGAAGGTA	>JF425871.1_blockB_195_216	AGGGAGGAGCTGGCTAAACTGG	>JF425871.1_blockC_216_270	GATGGCTGCCAGCCAAGCATGAGCTCATACCTAGGGAGCCAACCAGCTGACAGCC	>JF425871.1_blockD_271_336	AGAGGGAGCCACTGGCACTGGCAGTTATAGTGAAACCCCTCCCATAGTCCTTAATCACA	>JF425871.1_blockE_337_354	AGTAAACAAAGCACAAGG	>JF425871.1_blockF_356_440	GAAGTTGTTTTGCGAGCCAGAGCTGTTTTGGCTTGTCACCATTGTTTTACCATTGTTTTGCGAGCCAGAGCTGTTTTGGCTTGTCACCAGCTGGCC
JF425873.1	ABCDEF	JF425873	512	21673034		PML	MS	JCV211	/isolate="JCV211RRC-09"	/note="control region"	DEFINITION JC polyomavirus isolate JCV211RRC-09 control region, partial	>JF425873.1_blockA_169_195	CCTGTATATATAAAAAAAAGGGAAGGT	>JF425873.1_blockB_196_217	AGGGAGGAGCTGGCTAAACTGG	>JF425873.1_blockC_217_271	GATGGCTGTCAGCCAAGCATGAGCTCATACCTAGGGAGCCAACCAGCTGACAGCC	>JF425873.1_blockD_272_337	AGAGGGAGCCACTGGCACTGGCAGTTATAGTGAAACCCCTCCCATAGTCCTTAATCACA	>JF425873.1_blockE_338_355	AGTAAACAAAGCACAAGG	>JF425873.1_blockF_357_441	GAAGTTGTTTTGCGAGCCAGAGCTGTTTTGGCTTGTCACCATTGTTTTACCATTGTTTTGCGAGCCAGAGCTGTTTTGGCTTGTCACCAGCTGGCC
JF425881.1	ABCDEF	JF425881	513	21673034		PML	MS	JCV211	/isolate="JCV211RRC-17"	/note="control region"	DEFINITION JC polyomavirus isolate JCV211RRC-17 control region, partial	>JF425881.1_blockA_169_195	CCTGTATATATAAAAAAAAGGGAAGGT	>JF425881.1_blockB_196_217	AGGGAGGAGCTGGCTAAACTGG	>JF425881.1_blockC_217_271	GATGGCTGCCAGCCAAGCATGAGCTCATACCTAGGGAGCCAACCAGCTGACAGCC	>JF425881.1_blockD_272_337	AGAGGGAGCCACTGGCACTGGCAGTTATAGTGAAACCCCTCCCATAGTCCTTAATCACA	>JF425881.1_blockE_338_355	AGTAAACAAAGCACAAGG	>JF425881.1_blockF_357_441	GAAGTTGTTTTGCGAGCCAGAGCTGTTTTGGCTTGTCACCATTGTTTTACCATTGTTTTGCGAGCCAGAGCTGTTTTGGCTTGTCACCAGCTGGCC
JF425889.1	ABCDEF	JF425889	513	21673034	Plasma	PML	MS	PML-032	/isolate="JCV212RRC-01"	/note="control region"	DEFINITION JC polyomavirus isolate JCV212RRC-01 control region, partial	>JF425889.1_blockA_169_195	CCTGTATATATAAAAAAAAGGGAAGGT	>JF425889.1_blockB_196_217	AGGGAGGAGCTGGCTAAACTGG	>JF425889.1_blockC_217_271	GATGGCTGCCAGCCAAGCATGAGCTCATACCTAGGGAGCCAACCAGCTGACAGCC	>JF425889.1_blockD_272_337	AGAGGGAGCCACTGGCACTGGCAGTTATAGTGAAACCCCTCCCATAGTCCTTAATCACA	>JF425889.1_blockE_338_355	AGTAAACAAAGCACAAGG	>JF425889.1_blockF_357_441	GAAGTTGTTTTGCGAGCCAGAGCTGTTTTGGCTTGTCACCATTGTTTTACCATTGTTTTGCGAGCCAGAGCTGTTTTGGCTTGTCACCAGCTGGCC
JF425891.1	ABCDEF	JF425891	512	21673034	Plasma	PML	MS	PML-032	/isolate="JCV212RRC-03"	/note="control region"	DEFINITION JC polyomavirus isolate JCV212RRC-03 control region, partial	>JF425891.1_blockA_169_195	CCTGTATATATAAAAAAAAGGGAAGGT	>JF425891.1_blockB_196_217	AGGGAGGAGCTGGCTAAACTGG	>JF425891.1_blockC_217_271	GATGGCTGCCAGCCAAGCATGAGCTCATACCTAGGGAGCCAACCAGCTGACAGCC	>JF425891.1_blockD_272_337	AGAGGGAGCCACTGGCACTGGCAGTTATAGTGAAACCCCTCCCATAGTCCTTAATCACA	>JF425891.1_blockE_338_355	AGTAAACAAAGCACAAGG	>JF425891.1_blockF_357_441	GAAGTTGTTTTGCGAGCCAGAGCTGTTTTGGCTTGTCACCATTGTTTTACCATTGTTTTGCGAGCCAGAGCTGTTTTGGCTTGTCACCAGCTGGCC
JF425895.1	ABCDEF	JF425895	501	21673034	Plasma	PML	MS	PML-032	/isolate="JCV212RRC-08"	/note="control region"	DEFINITION JC polyomavirus isolate JCV212RRC-08 control region, partial	>JF425895.1_blockA_157_183	CCTGTATATATAAAAAAAAGGGAAGGT	>JF425895.1_blockB_184_205	AGGGAGGAGCTGGCTAAACTGG	>JF425895.1_blockC_205_259	GATGGCTGCCAGCCAAGCATGAGCTCATACCTAGGGAGCCAACCAGCTGACAGCC	>JF425895.1_blockD_260_325	AGAGGGAGCCACTGGCACTGGCAGTTATAGTGAAACCCCTCCCATAGTCCTTAATCACA	>JF425895.1_blockE_326_343	AGTAAACAAAGCACAAGG	>JF425895.1_blockF_345_429	GAAGTTGTTTTGCGAGCCAGAGCTGTTTTGGCTTGTCACCATTGTTTTACCATTGTTTTGCGAGCCAGAGCTGTTTTGGCTTGTCACCAGCTGGCC
JF425911.1	ABCDEF	JF425911	513	21673034		PML	MS	JCV213	/isolate="JCV213RRC-01"	/note="control region"	DEFINITION JC polyomavirus isolate JCV213RRC-01 control region, partial	>JF425911.1_blockA_169_195	CCTGTATATATAAAAAAAAGGGAAGGT	>JF425911.1_blockB_196_217	AGGGAGGAGCTGGCTAAACTGG	>JF425911.1_blockC_217_271	GATGGCTGCCAGCCAAGCATGAGCTCATACCTAGGGAGCCAACCAGCTGACAGCC	>JF425911.1_blockD_272_337	AGAGGGAGCCACTGGCACTGGCAGTTATAGTGAAACCCCTCCCATAGTCCTTAATCACA	>JF425911.1_blockE_338_355	AGTAAACAAAGCACAAGG	>JF425911.1_blockF_357_441	GAAGTTGTTTTGCGAGCCAGAGCTGTTTTGGCTTGTCACCATTGTTTTACCATTGTTTTGCGAGCCAGAGCTGTTTTGGCTTGTCACCAGCTGGCC
JF425919.1	ABCDEF	JF425919	512	21673034		PML	MS	JCV213	/isolate="JCV213RRC-09"	/note="control region"	DEFINITION JC polyomavirus isolate JCV213RRC-09 control region, partial	>JF425919.1_blockA_169_195	CCTGTATATATAAAAAAAAGGGAAGGT	>JF425919.1_blockB_196_217	AGGGAGGAGCTGGCTAAACTGG	>JF425919.1_blockC_217_271	GATGGCTGCCAGCCAAGCATGAGCTCATACCTAGGGAGCCAACCAGCTGACAGCC	>JF425919.1_blockD_272_337	AGAGGGAGCCACTGGCACTGGCAGTTATAGTGAAACCCCTCCCATAGTCCTTAATCACA	>JF425919.1_blockE_338_355	AGTAAACAAAGCACAAGG	>JF425919.1_blockF_357_441	GAAGTTGTTTTGCGAGCCAGAGCTGTTTTGGCTTGTCACCATTGTTTTACCATTGTTTTGCGAGCCAGAGCTGTTTTGGCTTGTCACCAGCTGGCC
JF425923.1	ABCDEF	JF425923	511	21673034		PML	MS	JCV213	/isolate="JCV213RRC-13"	/note="control region"	DEFINITION JC polyomavirus isolate JCV213RRC-13 control region, partial	>JF425923.1_blockA_169_195	CCTGTATATATAAAAAAAAGGGAAGGT	>JF425923.1_blockB_196_217	AGGGAGGAGCTGGCTAAACTGG	>JF425923.1_blockC_217_271	GATGGCTGCCAGCCAAGCATGAGCTCATACCTAGGGAGCCAACCAGCTGACAGCC	>JF425923.1_blockD_272_337	AGAGGGAGCCACTGGCACTGGCAGTTATAGTGAAACCCCTCCCATAGTCCTTAATCACA	>JF425923.1_blockE_338_355	AGTAAACAAAGCACAAGG	>JF425923.1_blockF_357_441	GAAGTTGTTTTGCGAGCCAGAGCTGTTTTGGCTTGTCACCATTGTTTTACCATTGTTTTGCGAGCCAGAGCTGTTTTGGCTTGTCACCAGCTGGCC
JF425935.1	ABCDEF	JF425935	429	21673034	CSF	PML	MS	JCV218	/isolate="JCV218RRC-01"	/note="control region"	DEFINITION JC polyomavirus isolate JCV218RRC-01 control region, partial	>JF425935.1_blockA_169_195	CCTGTATATATAAAAAAAAGGGAAGGT	>JF425935.1_blockB_196_217	AGGGAGGAGCTGGCTAAAACTG	>JF425935.1_blockC_218_247	GATGGCTGCCAGCCAAGCATGAGCTCATAC	>JF425935.1_blockD_257_264	CCACTGGC	>JF425935.1_blockE_272_289	AGTAAACAAAGCACAAGG	>JF425935.1_blockF_290_358	GGAAGTGGAAAGCAGCCAAGGGAACATGTTTTGCGAGCCAGAGCTGTTTTGGCTTGTCACCAGCTGGCC
JF425936.1	ABCDEF	JF425936	430	21673034	CSF	PML	MS	JCV218	/isolate="JCV218RRC-02"	/note="control region"	DEFINITION JC polyomavirus isolate JCV218RRC-02 control region, partial	>JF425936.1_blockA_169_195	CCTGTATATATAAAAAAAAGGGAAGGT	>JF425936.1_blockB_196_217	AGGGAGGAGCTGGCTAAAACTG	>JF425936.1_blockC_218_247	GATGGCTGCCAGCCAAGCATGAGCTCATAC	>JF425936.1_blockD_257_264	CCACTGGC	>JF425936.1_blockE_272_289	AGTAAACAAAGCACAAGG	>JF425936.1_blockF_290_358	GGAAGTGGAAAGCAGCCAAGGGAACATGTTTTGCGAGCCAGAGCTGTTTTGGCTTGTCACCAGCTGGCC
JF425942.1	ABCDEF	JF425942	429	21673034	CSF	PML	MS	JCV218	/isolate="JCV218RRC-08"	/note="control region"	DEFINITION JC polyomavirus isolate JCV218RRC-08 control region, partial	>JF425942.1_blockA_169_195	CCTGTATATATAAAAAAAAGGGAAGGT	>JF425942.1_blockB_196_217	AGGGAGGAGCTGGCTAAAACTG	>JF425942.1_blockC_218_247	GATGGCTGCCAGCCAAGCATGAGCTCATAC	>JF425942.1_blockD_257_264	CCACTGGC	>JF425942.1_blockE_272_289	AGTAAACAAAGCACAAGG	>JF425942.1_blockF_290_358	GGAAGTGGAAAGCAGCCAAGGGAACATGTTTTGCGAGCCAGAGCTGTTTTGGCTTGTCACCAGCTGGCC
JF425947.1	ABCDEF	JF425947	428	21673034	CSF	PML	MS	JCV218	/isolate="JCV218RRC-13"	/note="control region"	DEFINITION JC polyomavirus isolate JCV218RRC-13 control region, partial	>JF425947.1_blockA_169_195	CCTGTATATATAAAAAAAAGGGAAGGT	>JF425947.1_blockB_196_217	AGGGAGGAGCTGGCTAAAACTG	>JF425947.1_blockC_218_247	GATGGCTGCCAGCCAAGCATGAGCTCATAC	>JF425947.1_blockD_257_264	CCACTGGC	>JF425947.1_blockE_272_289	AGTAAACAAAGCACAAGG	>JF425947.1_blockF_290_358	GGAAGTGGAAAGCAGCCAAGGGAACATGTTTTGCGAGCCAGAGCTGTTTTGGCTTGTCACCAGCTGGCC
JF425955.1	ABCDEF	JF425955	429	21673034	CSF	PML	MS	JCV218	/isolate="JCV218RRC-23"	/note="control region"	DEFINITION JC polyomavirus isolate JCV218RRC-23 control region, partial	>JF425955.1_blockA_169_195	CCTGTATATATAAAAAAAAGGGAAGGT	>JF425955.1_blockB_196_217	AGGGAGGAGCTGGCTAAAACTG	>JF425955.1_blockC_218_247	GATGGCTGCCAGCCAAGCATGAGCTCATAC	>JF425955.1_blockD_257_264	CCACTGGC	>JF425955.1_blockE_272_289	AGTAAACAAAGCACAAGG	>JF425955.1_blockF_290_358	GGAAGTGGAAAGCAGCCAAGGGAACATGTTTTGCGAGCCAGAGCTGTTTTGGCTTGTCACCAGCTGGCC
JF425956.1	ABCEBCEF	JF425956	537	21673034		PML	MS	JCV224	/isolate="JCV224RRC-01"	/note="control region"	DEFINITION JC polyomavirus isolate JCV224RRC-01 control region, partial	>JF425956.1_blockA_169_195	CCTGTATATATAAAAAAAAGGGAAGGT	>JF425956.1_blockB_196_217__>JF425956.1_blockB_300_321	AGGGAGGAGCTGGCTAAAACTG_GGAAAGCAGCTGGCTAAAACTG	>JF425956.1_blockC_218_272__>JF425956.1_blockC_322_376	GATGGCTGCCAGCCAAGCATGAGCTCATACCTAGGGAGCCAACCAGCTGACAATC_GATGGCTGCCAGCCAAGCATGAGCTCATACCTAGGGAGCCAACCAGCTGACAATC			>JF425956.1_blockE_276_293__>JF425956.1_blockE_380_397	AGTAAACAAAGCACAAGG_AGTAAACAAAGCACAAGG	>JF425956.1_blockF_398_466	GGAAGTGGAAAGCAGCCAAGGGAACATGTTTTGCGAGCCAGAGCTGTTTTGGCTTGTCACCAGCTGGCC
JF425957.1	ABCEBCEF	JF425957	538	21673034		PML	MS	JCV224	/isolate="JCV224RRC-02"	/note="control region"	DEFINITION JC polyomavirus isolate JCV224RRC-02 control region, partial	>JF425957.1_blockA_169_195	CCTGTATATATAAAAAAAAGGGAAGGT	>JF425957.1_blockB_196_217__>JF425957.1_blockB_300_321	AGGGAGGAGCTGGCTAAAACTG_GGAAAGCAGCTGGCTAAAACTG	>JF425957.1_blockC_218_272__>JF425957.1_blockC_322_376	GATGGCTGCCAGCCAAGCATGAGCTCATACCTAGGGAGCCAACCAGCTGACAATC_GATGGCTGCCAGCCAAGCATGAGCTCATACCTAGGGAGCCAACCAGCTGACAATC			>JF425957.1_blockE_276_293__>JF425957.1_blockE_380_397	AGTAAACAAAGCACAAGG_AGTAAACAAAGCACAAGG	>JF425957.1_blockF_398_466	GGAAGTGGAAAGCAGCCAAGGGAACATGTTTTGCGAGCCAGAGCTGTTTTGGCTTGTCACCAGCTGGCC
JF425981.1	ABCBCEF	JF425981	482	21673034		PML	MS	JCV225	/isolate="JCV225RRC-01"	/note="control region"	DEFINITION JC polyomavirus isolate JCV225RRC-01 control region, partial	>JF425981.1_blockA_169_195	CCTGTATATATAAAAAAAAGGGAAGGT	>JF425981.1_blockB_196_217__>JF425981.1_blockB_244_265	AGGGAGGAGCTGGCTAAAACTG_ATACCGGAGCTGGCTAAAACTG	>JF425981.1_blockC_218_247__>JF425981.1_blockC_266_320	GATGGCTGCCAGCCAAGCATGAGCTCATAC_GATGGCTGCCAGCCAAGCATGAGCTCATACCTAGGGAGCCAACCAGCTGACAATC			>JF425981.1_blockE_324_341	AGTAAACAAAGCACAAGG	>JF425981.1_blockF_342_410	GGAAGTGGAAAGCAGCCAAGGGAACATGTTTTGCGAGCCAGAGCTGTTTTGGCTTGTCACCAGCTGGCC
JF425984.1	ABCBCEF	JF425984	481	21673034		PML	MS	JCV225	/isolate="JCV225RRC-04"	/note="control region"	DEFINITION JC polyomavirus isolate JCV225RRC-04 control region, partial	>JF425984.1_blockA_169_195	CCTGTATATATAAAAAAAAGGGAAGGT	>JF425984.1_blockB_196_217__>JF425984.1_blockB_244_265	AGGGAGGAGCTGGCTAAAACTG_ATACCGGAGCTGGCTAAAACTG	>JF425984.1_blockC_218_247__>JF425984.1_blockC_266_320	GATGGCTGCCAGCCAAGCATGAGCTCATAC_GATGGCTGCCAGCCAAGCATGAGCTCATACCTAGGGAGCCAACCAGCTGACAATC			>JF425984.1_blockE_324_341	AGTAAACAAAGCACAAGG	>JF425984.1_blockF_342_410	GGAAGTGGAAAGCAGCCAAGGGAACATGTTTTGCGAGCCAGAGCTGTTTTGGCTTGTCACCAGCTGGCC
JF425991.1	ABCBCEF	JF425991	480	21673034		PML	MS	JCV225	/isolate="JCV225RRC-12"	/note="control region"	DEFINITION JC polyomavirus isolate JCV225RRC-12 control region, partial	>JF425991.1_blockA_169_195	CCTGTATATATAAAAAAAAGGGAAGGT	>JF425991.1_blockB_196_217__>JF425991.1_blockB_244_265	AGGGAGGAGCTGGCTAAAACTG_ATACCGGAGCTGGCTAAAACTG	>JF425991.1_blockC_218_247__>JF425991.1_blockC_266_320	GATGGCTGCCAGCCAAGCATGAGCTCATAC_GATGGCTGCCAGCCAAGCATGAGCTCATACCTAGGGAGCCAACCAGCTGACAATC			>JF425991.1_blockE_324_341	AGTAAACAAAGCACAAGG	>JF425991.1_blockF_342_410	GGAAGTGGAAAGCAGCCAAGGGAACATGTTTTGCGAGCCAGAGCTGTTTTGGCTTGTCACCAGCTGGCC
JF425999.1	ABCBCEF	JF425999	481	21673034		PML	MS	JCV225	/isolate="JCV225RRC-20"	/note="control region"	DEFINITION JC polyomavirus isolate JCV225RRC-20 control region, partial	>JF425999.1_blockA_168_194	CCTGTATATATAAAAAAAAGGGAAGGT	>JF425999.1_blockB_195_216__>JF425999.1_blockB_243_264	AGGGAGGAGCTGGCTAAAACTG_ATACCGGAGCTGGCTAAAACTG	>JF425999.1_blockC_217_246__>JF425999.1_blockC_265_319	GATGGCTGCCAGCCAAGCATGAGCTCATAC_GATGGCTGCCAGCCAAGCATGAGCTCATACCTAGGGAGCCAACCAGCTGACAATC			>JF425999.1_blockE_323_340	AGTAAACAAAGCACAAGG	>JF425999.1_blockF_341_409	GGAAGTGGAAAGCAGCCAAGGGAACATGTTTTGCGAGCCAGAGCTGTTTTGGCTTGTCACCAGCTGACC
JF426004.1	ABCBCECEF	JF426004	430	21673034		PML	MS	JCV229	/isolate="JCV229RRC-01"	/note="control region"	DEFINITION JC polyomavirus isolate JCV229RRC-01 control region, partial	>JF426004.1_blockA_106_132	CCTGTATATATAAAAAAAAGGGAAGGT	>JF426004.1_blockB_133_154__>JF426004.1_blockB_181_202	AGGGAGGAGCTGGCTAAAACTG_ATACCGGAGCTGGCTAAAACTG	>JF426004.1_blockC_155_184__>JF426004.1_blockC_203_257__>JF426004.1_blockC_278_332	GATGGCTGCCAGCCAAGCATGAGCTCATAC_GATGGCTGCCAGCCAAGCATGAGCTCATACCTAGGGAGCCAACCAGCTGACAATC_GATGGCTGCCAGCCAAGCATGAGCTCATACCTAGGGAGCCAACCAGCTGACAATC			>JF426004.1_blockE_261_278__>JF426004.1_blockE_336_353	AGTAAACAAAGCACAAGG_AGTAAACAAAGCACAAGG	>JF426004.1_blockF_354_422	GGAAGTGGAAAGCAGCCAAGGGAACATGTTTTGCGAGCCAGAGCTGTTTTGGCTTGTCACCAGCTAAGG
JF426005.1	ABCBCECEF	JF426005	392	21673034		PML	MS	JCV229	/isolate="JCV229RRC-03"	/note="control region"	DEFINITION JC polyomavirus isolate JCV229RRC-03 control region, partial	>JF426005.1_blockA_68_94	CCTGTATATATAAAAAAAAGGGAAGGT	>JF426005.1_blockB_95_116__>JF426005.1_blockB_143_164	AGGGAGGAGCTGGCTAAAACTG_ATACCGGAGCTGGCTAAAACTG	>JF426005.1_blockC_117_146__>JF426005.1_blockC_165_219__>JF426005.1_blockC_240_294	GATGGCTGCCAGCCAAGCATGAGCTCATAC_GATGGCTGCCAGCCAAGCATGAGCTCATACCTAGGGAGCCAACCAGCTGACAATC_GATGGCTGCCAGCCAAGCATGAGCTCATACCTAGGGAGCCAACCAGCTGACAATC			>JF426005.1_blockE_223_240__>JF426005.1_blockE_298_315	AGTAAACAAAGCACAAGG_AGTAAACAAAGCACAAGG	>JF426005.1_blockF_316_384	GGAAGTGGAAAGCAGCCAAGGGAACATGTTTTGCGAGCCAGAGCTGTTTTGGCTTGTCACCAGCTAAGG
JF426007.1	ABCBCECEF	JF426007	391	21673034		PML	MS	JCV229	/isolate="JCV229RRC-05"	/note="control region"	DEFINITION JC polyomavirus isolate JCV229RRC-05 control region, partial	>JF426007.1_blockA_67_93	CCTGTATATATAAAAAAAAGGGAAGGT	>JF426007.1_blockB_94_115__>JF426007.1_blockB_142_163	AGGGAGGAGCTGGCTAAAACTG_ATACCGGAGCTGGCTAAAACTG	>JF426007.1_blockC_116_145__>JF426007.1_blockC_164_218__>JF426007.1_blockC_239_293	GATGGCTGCCAGCCAAGCATGAGCTCATAC_GATGGCTGCCAGCCAAGCATGAGCTCATACCTAGGGAGCCAACCAGCTGACAATC_GATGGCTGCCAGCCAAGCATGAGCTCATACCTAGGGAGCCAACCAGCTGACAATC			>JF426007.1_blockE_222_239__>JF426007.1_blockE_297_314	AGTAAACAAAGCACAAGG_AGTAAACAAAGCACAAGG	>JF426007.1_blockF_315_383	GGAAGTGGAAAGCAGCCAAGGGAACATGTTTTGCGAGCCAGAGCTGTTTTGGCTTGTCACCAGCTAAGG
JF426012.1	ABCBCECEF	JF426012	393	21673034		PML	MS	JCV229	/isolate="JCV229RRC-10"	/note="control region"	DEFINITION JC polyomavirus isolate JCV229RRC-10 control region, partial	>JF426012.1_blockA_69_95	CCTGTATATATAAAAAAAAGGGAAGGT	>JF426012.1_blockB_96_117__>JF426012.1_blockB_144_165	AGGGAGGAGCTGGCTAAAACTG_ATACCGGAGCTGGCTAAAACTG	>JF426012.1_blockC_118_147__>JF426012.1_blockC_166_220__>JF426012.1_blockC_241_295	GATGGCTGCCAGCCAAGCATGAGCTCATAC_GATGGCTGCCAGCCAAGCATGAGCTCATACCTAGGGAGCCAACCAGCTGACAATC_GATGGCTGCCAGCCAAGCATGAGCTCATACCTAGGGAGCCAACCAGCTGACAATC			>JF426012.1_blockE_224_241__>JF426012.1_blockE_299_316	AGTAAACAAAGCACAAGG_AGTAAACAAAGCACAAGG	>JF426012.1_blockF_317_385	GGAAGTGGAAAGCAGCCAAGGGAACATGTTTTGCGAGCCAGAGCTGTTTTGGCTTGTCACCAGCTAAGG
JF426025.1	ABCBCEF	JF426025	317	21673034		PML	MS	JCV229	/isolate="JCV229RRC-23"	/note="control region"	DEFINITION JC polyomavirus isolate JCV229RRC-23 control region, partial	>JF426025.1_blockA_68_94	CCTGTATATATAAAAAAAAGGGAAGGT	>JF426025.1_blockB_95_116__>JF426025.1_blockB_143_164	AGGGAGGAGCTGGCTAAAACTG_ATACCGGAGCTGGCTAAAACTG	>JF426025.1_blockC_117_146__>JF426025.1_blockC_165_219	GATGGCTGCCAGCCAAGCATGAGCTCATAC_GATGGCTGCCAGCCAAGCATGAGCTCATACCTAGGGAGCCAACCAGCTGACAATC			>JF426025.1_blockE_223_240	AGTAAACAAAGCACAAGG	>JF426025.1_blockF_241_309	GGAAGTGGAAAGCAGCCAAGGGAACATGTTTTGCGAGCCAGAGCTGTTTTGGCTTGTCACCAGCTAAGG
JF426027.1	ABCECEF	JF426027	506	21673034		PML	MS	JCV234	/isolate="JCV234RRC-01"	/note="control region"	DEFINITION JC polyomavirus isolate JCV234RRC-01 control region, partial	>JF426027.1_blockA_169_195	CCTGTATATATAAAAAAAAGGGAAGGT	>JF426027.1_blockB_196_217	AGGGAGGAGCTGGCTAAAACTG	>JF426027.1_blockC_218_272__>JF426027.1_blockC_297_351	GATGGCTGCCAGCCAAGCATGAGCTCATACCTAGGGAGCCAACCAGCTACAAGTA_GATGGCTGCCAGCCAAGCATGAGCTCATACCTAGGGAGCCAACCAGCTACAAGTA			>JF426027.1_blockE_269_286__>JF426027.1_blockE_348_365	AGTAAACAAAGCACAATG_AGTAAACAAAGCACAAGG	>JF426027.1_blockF_366_434	GGAAGTGGAAAGCAGCCAAGGGAACATGTTTTGCGAGCCAGAGCTGTTTTGGCTTGTCACCAGCTGGCC
JF426029.1	ABCECEF	JF426029	497	21673034		PML	MS	JCV234	/isolate="JCV234RRC-03"	/note="control region"	DEFINITION JC polyomavirus isolate JCV234RRC-03 control region, partial	>JF426029.1_blockA_169_195	CCTGTATATATAAAAAAAAGGGAAGGT	>JF426029.1_blockB_196_217	AGGGAGGAGCTGGCTAAAACTG	>JF426029.1_blockC_218_272__>JF426029.1_blockC_289_343	GATGGCTGCCAGCCAAGCATGAGCTCATACCTAGGGAGCCAACCAGCTACAAGTA_GATGGCTGCCAGCCAAGCATGAGCTCATACCTAGGGAGCCAACCAGCTACAAGTA			>JF426029.1_blockE_269_286__>JF426029.1_blockE_340_357	AGTAAACAAAGCTAAAAC_AGTAAACAAAGCACAAGG	>JF426029.1_blockF_358_426	GGAAGTGGAAAGCAGCCAAGGGAACATGTTTTGCGAGCCAGAGCTGTTTTGGCTTGTCACCAGCTGGCC
JF426030.1	ABCECEF	JF426030	510	21673034		PML	MS	JCV234	/isolate="JCV234RRC-04"	/note="control region"	DEFINITION JC polyomavirus isolate JCV234RRC-04 control region, partial	>JF426030.1_blockA_169_195	CCTGTATATATAAAAAAAAGGGAAGGT	>JF426030.1_blockB_196_217	AGGGAGTAGCTGGCTAAAACTG	>JF426030.1_blockC_218_272__>JF426030.1_blockC_291_345	GATGGCTGCCAGCCAAGCATGAGCTCATACCTAGGGAGCCAACCAGCTGACAGCC_ACTGGCTGCCAGCCAAGCATGAGCTCATACCTAGGGAGCCAACCAGCTGACAGCC			>JF426030.1_blockE_279_296__>JF426030.1_blockE_352_369	AGTAAACAAAGCACTGGC_AGTAAACAAAGCACAAGG	>JF426030.1_blockF_370_438	GGAAGTGGAAAGCAGCCAAGGGAACATGTTTTGCGAGCCAGAGCTGTTTTGGCTTGTCACCAGCTGGCC
JF426031.1	ABCECEF	JF426031	500	21673034		PML	MS	JCV234	/isolate="JCV234RRC-06"	/note="control region"	DEFINITION JC polyomavirus isolate JCV234RRC-06 control region, partial	>JF426031.1_blockA_169_195	CCTGTATATATAAAAAAAAGGGAAGGT	>JF426031.1_blockB_196_217	AGGGAGGAGCTGGCTAAAACTG	>JF426031.1_blockC_218_272__>JF426031.1_blockC_281_335	GATGGCTGCCAGCCAAGCATGAGCTCATACCTAGGGAGCCAACCAGCTACAAGTA_ACTGGCTGCCAGCCAAGCATGAGCTCATACCTAGGGAGCCAACCAGCTGACAGCC			>JF426031.1_blockE_269_286__>JF426031.1_blockE_342_359	AGTAAACAAAGCACTGGC_AGTAAACAAAGCACAAGG	>JF426031.1_blockF_360_428	GGAAGTGGAAAGCAGCCAAGGGAACATGTTTTGCGAGCCAGAGCTGTTTTGGCTTGTCACCAGCTGGCC
JF426032.1	ABCECEF	JF426032	498	21673034		PML	MS	JCV234	/isolate="JCV234RRC-08"	/note="control region"	DEFINITION JC polyomavirus isolate JCV234RRC-08 control region, partial	>JF426032.1_blockA_169_195	CCTGTATATATAAAAAAAAGGGAAGGT	>JF426032.1_blockB_196_217	AGGGAGGAGCTGGCTAAAACTG	>JF426032.1_blockC_218_272__>JF426032.1_blockC_289_343	GATGGCTGCCAGCCAAGCATGAGCTCATACCTAGGGAGCCAACCAGCTACAAGTA_GATGGCTGCCAGCCAAGCATGAGCTCATACCTAGGGAGCCAACCAGCTACAAGTA			>JF426032.1_blockE_269_286__>JF426032.1_blockE_340_357	AGTAAACAAAGCTAAAAC_AGTAAACAAAGCACAAGG	>JF426032.1_blockF_358_426	GGAAGTGGAAAGCAGCCAAGGGAACATGTTTTGCGAGCCAGAGCTGTTTTGGCTTGTCACCAGCTGGCC
JF426033.1	ABCECEF	JF426033	506	21673034		PML	MS	JCV234	/isolate="JCV234RRC-10"	/note="control region"	DEFINITION JC polyomavirus isolate JCV234RRC-10 control region, partial	>JF426033.1_blockA_169_195	CCTGTATATATAAAAAAAAGGGAAGGT	>JF426033.1_blockB_196_217	AGGGAGGAGCTGGCTAAAACTG	>JF426033.1_blockC_218_272__>JF426033.1_blockC_297_351	GATGGCTGCCAGCCAAGCATGAGCTCATACCTAGGGAGCCAACCAGCTACAAGTA_GATGGCTGCCAGCCAAGCATGAGCTCATACCTAGGGAGCCAACCAGCTACAAGTA			>JF426033.1_blockE_269_286__>JF426033.1_blockE_348_365	AGTAAACAAAGCACAATG_AGTAAACAAAGCACAAGG	>JF426033.1_blockF_366_434	GGAAGTGGAAAGCAGCCAAGGGAACATGTTTTGCGAGCCAGAGCTGTTTTGGCTTGTCACCAGCTGGCC
JF426042.1	ABCE	JF426042	291	21673034		PML	MS	JCV234	/isolate="JCV234RRC-21"	/note="control region"	DEFINITION JC polyomavirus isolate JCV234RRC-21 control region, partial	>JF426042.1_blockA_169_195	CCTGTATATATAAAAAAAAGGGAAGGT	>JF426042.1_blockB_196_217	AGGGAGGAGCTGGCTAAAACTG	>JF426042.1_blockC_218_272	GATGGCTGCCAGCCAAGCATGAGCTCATACCTAGGGAGCCAACCAGCTACAAGTA			>JF426042.1_blockE_269_286	AGTAAACAAAGCACAATG
JF426045.1	ABCECEF	JF426045	504	21673034		PML	MS	JCV234	/isolate="JCV234RRC-24"	/note="control region"	DEFINITION JC polyomavirus isolate JCV234RRC-24 control region, partial	>JF426045.1_blockA_169_195	CCTGTATATATAAAAAAAAGGGAAGGT	>JF426045.1_blockB_196_217	AGGGAGGAGCTGGCTAAAACTG	>JF426045.1_blockC_218_272__>JF426045.1_blockC_297_351	GATGGCTGCCAGCCAAGCATGAGCTCATACCTAGGGAGCCAACCAGCTACAAGTA_GATGGCTGCCAGCCAAGCATGAGCTCATACCTAGGGAGCCAACCAGCTACAAGTA			>JF426045.1_blockE_269_286__>JF426045.1_blockE_348_365	AGTAAACAAAGCACAATG_AGTAAACAAAGCACAAGG	>JF426045.1_blockF_366_434	GGAAGTGGAAAGCAGCCAAGGGAACATGTTTTGCGAGCCAGAGCTGTTTTGGCTTGTCACCAGCTGGCC
JF426046.1	ABCF	JF426046	437	21673034		PML	MS	JCV242	/isolate="JCV242RRC-01"	/note="control region"	DEFINITION JC polyomavirus isolate JCV242RRC-01 control region, partial	>JF426046.1_blockA_158_184	CCTGTATATATAAAAAAAAGGGAAGCT	>JF426046.1_blockB_174_195	AAAGGGAAGCTGGCTAAAACTG	>JF426046.1_blockC_196_303	GATGGCTGCCAGCCAAGCATGAGCTCATACCTAGGGAGCCAACCAGCTGACTGGAGATGGCTGCCAGCCAAGCATGAGCTCATACCTAGGGAGCCAACCAGCTGACAAGC					>JF426046.1_blockF_310_378	GGAAGTGGAAAGCAGCCAAGGGAACATGTTTTGCGAGCCAGAGCTGTTTTGGCTTGTCACCAGCTGGCC
JF426047.1	ABCF	JF426047	438	21673034		PML	MS	JCV242	/isolate="JCV242RRC-02"	/note="control region"	DEFINITION JC polyomavirus isolate JCV242RRC-02 control region, partial	>JF426047.1_blockA_158_184	CCTGTATATATAAAAAAAAGGGAAGCT	>JF426047.1_blockB_174_195	AAAGGGAAGCTGGCTAAAACTG	>JF426047.1_blockC_196_303	GATGGCTGCCAGCCAAGCATGAGCTCATACCTAGGGAGCCAACCAGCTGACTGGAGATGGCTGCCAGCCAAGCATGAGCTCATACCTAGGGAGCCAACCAGCTGACAAGC					>JF426047.1_blockF_310_378	GGAAGTGGAAAGCAGCCAAGGGAACATGTTTTGCGAGCCAGAGCTGTTTTGGCTTGTCACCAGCTGGCC
JF426057.1	ABCF	JF426057	438	21673034		PML	MS	JCV242	/isolate="JCV242RRC-13"	/note="control region"	DEFINITION JC polyomavirus isolate JCV242RRC-13 control region, partial	>JF426057.1_blockA_158_184	CCTGTATATATAAAAAAAAGGGAAGCT	>JF426057.1_blockB_174_195	AAAGGGAAGCTGGCTAAAACTG	>JF426057.1_blockC_196_303	GATGGCTGCCAGCCAAGCATGAGCTCATACCTAGGGAGCCAACCAGCTGACTGGAGATGGCTGCCAGCCAAGCATGAGCTCATACCTAGGGAGCCAACCAGCTGACAAGC					>JF426057.1_blockF_310_378	GGAAGTGGAAAGCAGCCAAGGGAACATGTTTTGCGAGCCAGAGCTGTTTTGGCTTGTCACCAGCTGGCC
JF426069.1	ABCDEF	JF426069	453	21673034		PML	MS	JCV255	/isolate="JCV255RR-01"	/note="control region"	DEFINITION JC polyomavirus isolate JCV255RR-01 control region, partial	>JF426069.1_blockA_148_174	CCTGTATATATAAAAAAAAGGGAAGGT	>JF426069.1_blockB_175_196	AGGGAGGAGCTGGCTAAACTGG	>JF426069.1_blockC_196_250	GATGGCTGCCAGCCAAGCATGTGCTCATACCTAGGGAGCCAACCAGCTGACAGCC	>JF426069.1_blockD_251_316	AGAGGGAGCCACTGGCACTGGCAGTTATAGTGAAACCCCTCCCATAGTCCTTAATCACA	>JF426069.1_blockE_317_334	AGTAAACAAAGCACAAGG	>JF426069.1_blockF_335_403	GGAAGTGGAAAGCAGCCAAGGGAACATGTTTTGCGAGCCAGAGCTGTTTTGGCTTGTCACCAGCTGGCC
JF426070.1	ABCDEFBCDEF	JF426070	510	21673034		PML	MS	JCV267	/isolate="JCV267RRC-01"	/note="control region"	DEFINITION JC polyomavirus isolate JCV267RRC-01 control region, partial	>JF426070.1_blockA_169_195	CCTGTATATATAAAAAAAAGGGAAGGT	>JF426070.1_blockB_196_217__>JF426070.1_blockB_326_340	AGGGAGGAGCTGGCTAAAACTG_AGGGACCGGCTAAAA	>JF426070.1_blockC_218_272__>JF426070.1_blockC_344_398	GATGGCTGCCAGCCAAGCATGAGCTCATACCTAGGGAGCCAACCAGCTGACCCTG_GATGGCTGCCAGCCAAGCATGAGCTCATACCTAGGGAGCCAACCAGCTGACCCTG	>JF426070.1_blockD_281_288__>JF426070.1_blockD_407_414	CCACTGGC_CCACTGGC	>JF426070.1_blockE_290_307__>JF426070.1_blockE_416_433	GTTAAACAAAGCACAAGG_GTTAAACAAAGCACAAGG	>JF426070.1_blockF_308_328__>JF426070.1_blockF_434_502	GGAAGTGGAAAGCAGCCAAGG_GGAAGTGGAAAGCAGCCAAGGGAACATGTTTTGCGAGCCAGAGCTGTTTTGGCTTGTCACCAGCTAAGG
JF426073.1	ABCDEF	JF426073	384	21673034		PML	MS	JCV267	/isolate="JCV267RRC-04"	/note="control region"	DEFINITION JC polyomavirus isolate JCV267RRC-04 control region, partial	>JF426073.1_blockA_169_195	CCTGTATATATAAAAAAAAGGGAAGGT	>JF426073.1_blockB_196_217	AGGGAGGAGCTGGCTAAAACTG	>JF426073.1_blockC_218_272	GATGGCTGCCAGCCAAGCATGAGCTCATACCTAGGGAGCCAACCAGCTGACCCTG	>JF426073.1_blockD_281_288	CCACTGGC	>JF426073.1_blockE_290_307	GTTAAACAAAGCACAAGG	>JF426073.1_blockF_308_376	GGAAGTGGAAAGCAGCCAAGGGAACATGTTTTGCGAGCCAGAGCTGTTTTGGCTTGTCACCAGCTAAGG
JF426080.1	ABCDEBCDEF	JF426080	476	21673034		PML	MS	JCV268	/isolate="JCV268RRC-11"	/note="control region"	DEFINITION JC polyomavirus isolate JCV268RRC-11 control region, partial	>JF426080.1_blockA_169_195	CCTGTATATATAAAAAAAAGGGAAGGT	>JF426080.1_blockB_196_217__>JF426080.1_blockB_270_291	AGGGAGGAGCTGGCTAAAACTG_AAAGCACAGCTGGCTAAAACTG	>JF426080.1_blockC_218_247__>JF426080.1_blockC_292_321	GATGGCTGCCAGCCAAGCATGAGCTCATAA_GATGGCTGCCAGCCAAGCATGAGCTCATAA	>JF426080.1_blockD_252_262__>JF426080.1_blockD_326_336	CCTTAATCACA_CCTTAATCACA	>JF426080.1_blockE_263_280__>JF426080.1_blockE_337_354	AGTAAACAAAGCACAGCT_AGTAAACAAAGCACAAGG	>JF426080.1_blockF_357_404	AAGTGTGTTTTGCGAGCCAGAGCTGTTTTGGCTTGTCACCAGCTGGCC
JF426082.1	ABCDEBCDEF	JF426082	474	21673034		PML	MS	JCV268	/isolate="JCV268RRC-14"	/note="control region"	DEFINITION JC polyomavirus isolate JCV268RRC-14 control region, partial	>JF426082.1_blockA_169_195	CCTGTATATATAAAAAAAAGGGAAGGT	>JF426082.1_blockB_196_217__>JF426082.1_blockB_270_291	AGGGAGGAGCTGGCTAAAACTG_AAAGCACAGCTGGCTAAAACTG	>JF426082.1_blockC_218_247__>JF426082.1_blockC_292_321	GATGGCTGCCAGCCAAGCATGAGCTCATAA_GATGGCTGCCAGCCAAGCATGAGCTCATAA	>JF426082.1_blockD_252_262__>JF426082.1_blockD_326_336	CCTTAATCACA_CCTTAATCACA	>JF426082.1_blockE_263_280__>JF426082.1_blockE_337_354	AGTAAACAAAGCACAGCT_AGTAAACAAAGCACAAGG	>JF426082.1_blockF_357_404	AAGTGTGTTTTGCGAGCCAGAGCTGTTTTGGCTTGTCACCAGCTGGCC
JF426092.1	ABCDEBCDEF	JF426092	476	21673034		PML	MS	JCV268	/isolate="JCV268RRC-27"	/note="control region"	DEFINITION JC polyomavirus isolate JCV268RRC-27 control region, partial	>JF426092.1_blockA_169_195	CCTGTATATATAAAAAAAAGGGAAGGT	>JF426092.1_blockB_196_217__>JF426092.1_blockB_270_291	AGGGAGGAGCTGGCTAAAACTG_AAAGCACAGCTGGCTAAAACTG	>JF426092.1_blockC_218_247__>JF426092.1_blockC_292_321	GATGGCTGCCAGCCAAGCATGAGCTCATAA_GATGGCTGCCAGCCAAGCATGAGCTCATAA	>JF426092.1_blockD_252_262__>JF426092.1_blockD_326_336	CCTTAATCACA_CCTTAATCACA	>JF426092.1_blockE_263_280__>JF426092.1_blockE_337_354	AGTAAACAAAGCACAGCT_AGTAAACAAAGCACAAGG	>JF426092.1_blockF_357_404	AAGTGTGTTTTGCGAGCCAGAGCTGTTTTGGCTTGTCACCAGCTGGCC
JF426097.1	ABCDEBCDEF	JF426097	475	21673034		PML	MS	JCV268	/isolate="JCV268RRC-33"	/note="control region"	DEFINITION JC polyomavirus isolate JCV268RRC-33 control region, partial	>JF426097.1_blockA_169_195	CCTGTATATATAAAAAAAAGGGAAGGT	>JF426097.1_blockB_196_217__>JF426097.1_blockB_270_291	AGGGAGGAGCTGGCTAAAACTG_AAAGCACAGCTGGCTAAAACTG	>JF426097.1_blockC_218_247__>JF426097.1_blockC_292_321	GATGGCTGCCAGCCAAGCATGAGCTCATAA_GATGGCTGCCAGCCAAGCATGAGCTCATAA	>JF426097.1_blockD_252_262__>JF426097.1_blockD_326_336	CCTTAATCACA_CCTTAATCACA	>JF426097.1_blockE_263_280__>JF426097.1_blockE_337_354	AGTAAACAAAGCACAGCT_AGTAAACAAAGCACAAGG	>JF426097.1_blockF_357_404	AAGTGTGTTTTGCGAGCCAGAGCTGTTTTGGCTTGTCACCAGCTGGCC
JF426109.1	ABCDEF	JF426109	402	21673034		PML	MS	JCV268	/isolate="JCV268RRC-47"	/note="control region"	DEFINITION JC polyomavirus isolate JCV268RRC-47 control region, partial	>JF426109.1_blockA_169_195	CCTGTATATATAAAAAAAAGGGAAGGT	>JF426109.1_blockB_196_217	AGGGAGGAGCTGGCTAAAACTG	>JF426109.1_blockC_218_247	GATGGCTGCCAGCCAAGCATGAGCTCATAA	>JF426109.1_blockD_252_262	CCTTAATCACA	>JF426109.1_blockE_263_280	AGTAAACAAAGCACAAGG	>JF426109.1_blockF_283_330	AAGTGTGTTTTGCGAGCCAGAGCTGTTTTGGCTTGTCACCAGCTGGCC
JF426119.1	ABCDEF	JF426119	332	21673034	Urine	PML	MS	PML-013	/isolate="PML013URNRRC-01"	/note="control region"	DEFINITION JC polyomavirus isolate PML013URNRRC-01 control region, partial	>JF426119.1_blockA_68_94	CCTGTATATATAAAAAAAAGGGAAGGT	>JF426119.1_blockB_95_116	AGGGAGGAGCTGGCTAAAACTG	>JF426119.1_blockC_117_171	GATGGCTGCCAGCCAAGCATGAGCTCATACCTAGGGAGCCAACCAGCTAACAGCC	>JF426119.1_blockD_172_237	AGAGGGAGCCACTGGCACTGGCAGTTATAGTGAAACCCCTCCCATAGTCCTTAATCACA	>JF426119.1_blockE_238_255	AGTAAACAAAGCACAAGG	>JF426119.1_blockF_256_324	GGAAGTGGAAAGCAGCCAAGGGAACATGTTTTGCGAGCCAGAGCTGTTTTGGCTTGTCACCAGCTAAGG
JF426132.1	ABCDEF	JF426132	332	21673034	Urine	PML	MS	PML-013	/isolate="PML013URNRRC-16"	/note="control region"	DEFINITION JC polyomavirus isolate PML013URNRRC-16 control region, partial	>JF426132.1_blockA_68_94	CCTGTATATATAAAAAAAAGGGAAGGT	>JF426132.1_blockB_95_116	AGGGAGGAGCTGGCTAAAACTG	>JF426132.1_blockC_117_171	GATGGCTGCCAGCCAAGCATGAGCTCATACCTAGGGAGCCAACCAGCTAACAGCC	>JF426132.1_blockD_172_237	AGAGGGAGCCACTGGCACTGGCAGTTATAGTGAAACCCCTCCCATAGTCCTTAATCACA	>JF426132.1_blockE_238_255	AGTAAACAAAGCACAAGG	>JF426132.1_blockF_256_324	GGAAGTGGAAAGCAGCCAAGGGAACATGTTTTGCGAGCCAGAGCTGTTTTGGCTTGTCACCAGCTAAGG
JQ823124	ABCDEF	JQ823124	4970	22536439	Brain	JCVE²	h/o lung cancer				DEFINITION JC polyomavirus strain JCVCPN1, complete genome.	>JQ823124_blockA_11_37	CCTGTATATATAAAAAAAAGGGAAGGT	>JQ823124_blockB_42_56	AGGAGCTGGCTAAAA	>JQ823124_blockC_51_92	CTAAAATGAGCTCATACCTAGGGAGCCAACCAGCTGACAGCC	>JQ823124_blockD_93_157	AGAGGGAGCCACTGGCCCACTGGC	>JQ823124_blockE_173_190	AGTAAACAAAGCACAAGG	>JQ823124_blockF_191_259	GGAAGTGGAAAGCAGCCAAGGGAACATGTTTTGCGAGCCAGAGCTGTTTTGGCTTGTCACCAGCTGGCC
AB699037.1	ABCDEF	AB699037	197	23138154	CSF	PML	liver cirrhosis (HCV carrier)		/isolate="I8-1"	/isolation_source="Cerebrospinal fluid of patient with progressive multifocal leukoencephalopathy"	DEFINITION JC polyomavirus DNA, non-coding control region, partial sequence,	>AB699037.1_blockA_11_37	CCTGTATATATAAAAAAAAGGGAAGGT	>AB699037.1_blockB_38_59	AGGGAGGAGCTGGCTAAAACTG	>AB699037.1_blockC_60_114	GATGGCTGCCAGCCAAGCATGAGCTCATACCTAGGGAGCCAACCAGCATCCTTAA	>AB699037.1_blockD_109_119	CCTTAATCACA	>AB699037.1_blockE_120_137	AGTAAACAAAGCACAAGG	>AB699037.1_blockF_138_158	GGAAGTGGAAAGCAGCCAAGG
AB699038.1	ABCDEF	AB699038	197	23138154	CSF	PML	liver cirrhosis (HCV carrier)		/isolate="I23-1"	/isolation_source="Cerebrospinal fluid of patient with progressive multifocal leukoencephalopathy"	DEFINITION JC polyomavirus DNA, non-coding control region, partial sequence,	>AB699038.1_blockA_11_37	CCTGTATATATAAAAAAAAGGGAAGGT	>AB699038.1_blockB_38_59	AGGGAGGAGCTGGCTAAAACTG	>AB699038.1_blockC_60_114	GATGGCTGCCAGCCAAGCATGAGCTCATACCTAGGGAGCCAACCAGCATCCTTAA	>AB699038.1_blockD_109_119	CCTTAATCACA	>AB699038.1_blockE_120_137	AGTAAACAAAGCACAAGG	>AB699038.1_blockF_138_158	GGAAGTGGAAAGCAGCCAAGG
AB699039.1	ABCECEF	AB699039	222	23138154	CSF	PML	Primary macroglobulinemia		/isolate="N31-1"	/isolation_source="Cerebrospinal fluid of patient with progressive multifocal leukoencephalopathy"	DEFINITION JC polyomavirus DNA, non-coding control region, partial sequence,	>AB699039.1_blockA_11_37	CCTGTATATATAAAAAAAAGGGAAGGT	>AB699039.1_blockB_38_59	AGGGAGGAGCTGGCTAAAACTG	>AB699039.1_blockC_60_89__>AB699039.1_blockC_108_137	GATGGCTGCCAGCCAAGCATGAGCTCATAC_GATGGCTGCCAGCCAAGCATGAGCTCATAC			>AB699039.1_blockE_92_109__>AB699039.1_blockE_140_157	AGTAAACAAAGCACTGGA_AGTAAACAAAGCACAAGG	>AB699039.1_blockF_158_222	GGAAGTGGAAAGCAGCCAGGGAGGGATGTTTTGCGAGCCAGAGCTGTTTTGGCTTGTCACCAGCTGGCC
AB699040.1	ABCECEF	AB699040	222	23138154	CSF	PML	Primary macroglobulinemia		/isolate="N31-2"	/isolation_source="Cerebrospinal fluid of patient with progressive multifocal leukoencephalopathy"	DEFINITION JC polyomavirus DNA, non-coding control region, partial sequence,	>AB699040.1_blockA_11_37	CCTGTATATATAAAAAAAAGGGAAGGT	>AB699040.1_blockB_38_59	AGGGAGGAGCTGGCTAAAACTG	>AB699040.1_blockC_60_89__>AB699040.1_blockC_108_137	GATGGCTGCCAGCCAAGCATGAGCTCATAC_GATGGCTGCCAGCCAAGCATGAGCTCATAC			>AB699040.1_blockE_92_109__>AB699040.1_blockE_140_157	AGTAAACAAAGCACTGGA_AGTAAACAAAGCACAAGG	>AB699040.1_blockF_158_222	GGAAGTGGAAAGCAGCCAGGGAGGGATGTTTTGCGAGCCAGAGCTGTTTTGGCTTGTCACCAGCTGGCC
AB699041.1	ABCECEF	AB699041	222	23138154	CSF	PML	Primary macroglobulinemia		/isolate="N31-3"	/isolation_source="Cerebrospinal fluid of patient with progressive multifocal leukoencephalopathy"	DEFINITION JC polyomavirus DNA, non-coding control region, partial sequence,	>AB699041.1_blockA_11_37	CCTGTATATATAAAAAAAAGGGAAGGT	>AB699041.1_blockB_38_59	AGGGAGGAGCTGGCTAAAACTG	>AB699041.1_blockC_60_89__>AB699041.1_blockC_108_137	GATGGCTGCCAGCCAAGCATGAGCTCATAC_GATGGCTGCCAGCCAAGCATGAGCTCATAC			>AB699041.1_blockE_92_109__>AB699041.1_blockE_140_157	AGTAAACAAAGCACTGGA_AGTAAACAAAGCACAAGG	>AB699041.1_blockF_158_222	GGAAGTGGAAAGCAGCCAGGGAGGGATGTTTTGCGAGCCAGAGCTGCTTTGGCTTGTCACCAGCTGGCC
AB699042.1	ABCECEF	AB699042	222	23138154	CSF	PML	Primary macroglobulinemia		/isolate="N31-7"	/isolation_source="Cerebrospinal fluid of patient with progressive multifocal leukoencephalopathy"	DEFINITION JC polyomavirus DNA, non-coding control region, partial sequence,	>AB699042.1_blockA_11_37	CCTGTATATATAAAAAAAAGGGAAGGT	>AB699042.1_blockB_38_59	AGGGAGGAGCTGGCTAAAACTG	>AB699042.1_blockC_60_89__>AB699042.1_blockC_108_137	GGTGGCTGCCAGCCAAGCATGAGCTCATAC_GATGGCTGCCAGCCAAGCATGAGCTCATAC			>AB699042.1_blockE_92_109__>AB699042.1_blockE_140_157	AGTAAACAAAGCACTGGA_AGTAAACAAAGCACAAGG	>AB699042.1_blockF_158_222	GGAAGTGGAAAGCAGCCAGGGAGGGATGTTTTGCGAGCCAGAGCTGTTTTGGCTTGTCACCAGCTGGCC
AB699043.1	ABCECEFCEF	AB699043	283	23138154	CSF	PML	Primary macroglobulinemia		/isolate="N45-1"	/isolation_source="Cerebrospinal fluid of patient with progressive multifocal leukoencephalopathy"	DEFINITION JC polyomavirus DNA, non-coding control region, partial sequence,	>AB699043.1_blockA_11_37	CCTGTATATATAAAAAAAAGGGAAGGT	>AB699043.1_blockB_38_59	AGGGAGGAGCTGGCTAAAACTG	>AB699043.1_blockC_60_89__>AB699043.1_blockC_108_137__>AB699043.1_blockC_169_198	GATGGCTGCCAGCCAAGCATGAGCTCATAC_GATGGCTGCCAGCCAAGCATGAGCTCATAC_GATGGCTGCCAGCCAAGCATGAGCTCATAC			>AB699043.1_blockE_92_109__>AB699043.1_blockE_140_157__>AB699043.1_blockE_201_218	AGTAAACAAAGCACTGGA_AGTAAACAAAGCACAAGG_AGTAAACAAAGCACAAGG	>AB699043.1_blockF_152_172__>AB699043.1_blockF_219_283	ACAAGGGGAAAGCACTGGATG_GGAAGTGGAAAGCAGCCAGGGAGGGATGTTTTGCGAGCCAGAGCTGTTTTGGCTTGTCACCAGCTGGCC
AB699044.1	ABCECEF	AB699044	222	23138154	CSF	PML	Primary macroglobulinemia		/isolate="N45-2"	/isolation_source="Cerebrospinal fluid of patient with progressive multifocal leukoencephalopathy"	DEFINITION JC polyomavirus DNA, non-coding control region, partial sequence,	>AB699044.1_blockA_11_37	CCTGTATATATAAAAAAAAGGGAAGGT	>AB699044.1_blockB_38_59	AGGGAGGAGCTGGCTAAAACTG	>AB699044.1_blockC_60_89__>AB699044.1_blockC_108_137	GATGGCTGCCAGCCAAGCATGAGCTCATAC_GATGGCTGCCAGCCAAGCATGAGCTCATAC			>AB699044.1_blockE_92_109__>AB699044.1_blockE_140_157	AGTAAACAAAGCACTGGA_AGTAAACAAAGCACAAGG	>AB699044.1_blockF_158_222	GGAAGTGGAAAGCAGCCAGGGAGGGATGGTTTGCGAGCCAGAGCTGTTTTGGCTTGTCACCAGCTGGCC
AB699045.1	ABCECECECEF	AB699045	319	23138154	CSF	PML	Primary macroglobulinemia		/isolate="N45-3"	/isolation_source="Cerebrospinal fluid of patient with progressive multifocal leukoencephalopathy"	DEFINITION JC polyomavirus DNA, non-coding control region, partial sequence,	>AB699045.1_blockA_11_37	CCTGTATATATAAAAAAAAGGGAAGGT	>AB699045.1_blockB_38_59	AGGGAGGAGCTGGCTAAAACTG	>AB699045.1_blockC_60_89__>AB699045.1_blockC_108_137__>AB699045.1_blockC_170_186__>AB699045.1_blockC_205_234	GATGGCTGCCAGCCAAGCATGAGCTCATAC_GATGGCTGCCAGCCAAGCATGAGCTCATAC_CAAGCATGAGCTCATAC_GATGGCTGCCAGCCAAGCATGAGCTCATAC			>AB699045.1_blockE_92_109__>AB699045.1_blockE_140_157__>AB699045.1_blockE_189_206__>AB699045.1_blockE_237_254	AGTAAACAAAGCACTGGA_AGTAAACAAAGCACAAGG_AGTAAACAAAGCACTGGA_AGTAAACAAAGCACAAGG	>AB699045.1_blockF_255_319	GGAAGTGGAAAGCAGCCAGGGAGGGATGTTTTGCGAGCCAGAGCTGTTTTGGCTTGTCACCAGCTGGCC
AB699046.1	ABCECEF	AB699046	222	23138154	CSF	PML	Primary macroglobulinemia		/isolate="N45-8"	/isolation_source="Cerebrospinal fluid of patient with progressive multifocal leukoencephalopathy"	DEFINITION JC polyomavirus DNA, non-coding control region, partial sequence,	>AB699046.1_blockA_11_37	CCTGTATATATAAAAAAAAGGGAAGGT	>AB699046.1_blockB_38_59	AGGGAGGAGCTGGCTAAAACTG	>AB699046.1_blockC_60_89__>AB699046.1_blockC_108_137	GATGGCTGCCAGCCAAGCATGAGCTCATAC_GATGGCTGCCAGCCAAGCATGAGCTCATAC			>AB699046.1_blockE_92_109__>AB699046.1_blockE_140_157	AGTAAACAAAGCACTGGA_AGTAAACAAAGCACAAGG	>AB699046.1_blockF_158_222	GGAAGTGGAAAGCAGCCAGGGAGGGATGTTTTGCGAGCCAGAGCTGTTTTGGCTTGTCACCAGCTGGCC
AB699047.1	ABCBCDEF	AB699047	266	23138154	CSF	PML	CLL³		/isolate="J4-1"	/isolation_source="Cerebrospinal fluid of patient with progressive multifocal leukoencephalopathy"	DEFINITION JC polyomavirus DNA, non-coding control region, partial sequence,	>AB699047.1_blockA_11_37	CCTGTATATATAAAAAAAAGGGAAGGT	>AB699047.1_blockB_38_59__>AB699047.1_blockB_119_140	AGGGAGGAGCTGGCTAAAACTG_AGGGAGGAGCTGGCTAAAACTG	>AB699047.1_blockC_60_114__>AB699047.1_blockC_141_170	GATGGCTGCCAGCCAAGCATGAGCTCATACCTAGGGAGCCAACCAGCTGAAGGGA_GATGGCTGCCAGCCAAGCATGAGCTCATCC	>AB699047.1_blockD_169_179	CCTTAATCACA	>AB699047.1_blockE_180_197	AGTAAACAAAGCACAAGG	>AB699047.1_blockF_198_266	GGAAGTGGAAAGCAGCCAGGGGAACATGTTTTGCGAGCCAGAGCTGTTTTGGCTTGTCACCAGCTGGCC
AB699048.1	ABCBCDEF	AB699048	269	23138154	CSF	PML	CLL³		/isolate="J4-9"	/isolation_source="Cerebrospinal fluid of patient with progressive multifocal leukoencephalopathy"	DEFINITION JC polyomavirus DNA, non-coding control region, partial sequence,	>AB699048.1_blockA_11_37	CCTGTATATATAAAAAAAAGGGAAGGT	>AB699048.1_blockB_38_59__>AB699048.1_blockB_119_140	AGGGAGGAGCTGGCTAAAACTG_AGGGAGGAGCTGGCTAAAACTG	>AB699048.1_blockC_60_114__>AB699048.1_blockC_141_170	GATGGCTGCCAGCCAAGCATGAGCTCATACCTAGGGAGCCAACCAGCTGAAGGGA_GATGGCTGCCAGCCAAGCATGAGCTCATAG	>AB699048.1_blockD_172_182	CCTTAATCACA	>AB699048.1_blockE_183_200	AGTAAACAAAGCACAAGG	>AB699048.1_blockF_201_269	GGAAGTGGAAAGCAGCCAGGGGAACATGTTTTGCGAGCCAGAGCTGTTTTGGCTTGTCACCAGCTGGCC
AB699049.1	ABCBCDEF	AB699049	269	23138154	CSF	PML	CLL³		/isolate="J36-1"	/isolation_source="Cerebrospinal fluid of patient with progressive multifocal leukoencephalopathy"	DEFINITION JC polyomavirus DNA, non-coding control region, partial sequence,	>AB699049.1_blockA_11_37	CCTGTATATATAAAAAAAAGGGAAGGT	>AB699049.1_blockB_38_59__>AB699049.1_blockB_119_140	AGGGAGGAGCTGGCTAAAACTG_AGGGAGGAGCTGGCTAAAACTG	>AB699049.1_blockC_60_114__>AB699049.1_blockC_141_170	GATGGCTGCCAGCCAAGCATGAGCTCATACCTAGGGAGCCAACCAGCTGAAGGGA_GATGGCTGCCAGCCAAGCATGAGCTCATAG	>AB699049.1_blockD_172_182	CCTTAATCACA	>AB699049.1_blockE_183_200	AGTAAACAAAGCACAAGG	>AB699049.1_blockF_201_269	GGAAGTGGAAAGCAGCCAGGGGAACATGTTTTGCGAGCCAGAGCTGTTTTGGCTTGTCACCAGCTGGCC
AB699050.1	ABCBCDEF	AB699050	269	23138154	CSF	PML	CLL³		/isolate="J36-8"	/isolation_source="Cerebrospinal fluid of patient with progressive multifocal leukoencephalopathy"	DEFINITION JC polyomavirus DNA, non-coding control region, partial sequence,	>AB699050.1_blockA_11_37	CCTGTATATATAAAAAAAAGGGAAGGT	>AB699050.1_blockB_38_59__>AB699050.1_blockB_119_140	AGGGAGGAGCTGGCTAAAACTG_AGGGAGGAGCTGGCTAAAACTG	>AB699050.1_blockC_60_114__>AB699050.1_blockC_141_170	GGTGGCTGCCAGCCAAGCATGAGCTCATACCTAGGGAGCCAACCAGCTGAAGGGA_GATGGCTGCCAGCCAAGCATGAGCTCATAG	>AB699050.1_blockD_172_182	CCTTAATCACA	>AB699050.1_blockE_183_200	AGTAAACAAAGCACAAGG	>AB699050.1_blockF_201_269	GGAAGTGGAAAGCAGCCAGGGGAACATGTTTTGCGAGCCAGAGCTGTTTTGGCTTGTCACCAGCTGGCC
AB699051.1	ABCEBCEF	AB699051	237	23138154	CSF	PML	ALL⁴		/isolate="O2-1"	/isolation_source="Cerebrospinal fluid of patient with progressive multifocal leukoencephalopathy"	DEFINITION JC polyomavirus DNA, non-coding control region, partial sequence,	>AB699051.1_blockA_11_37	CCTGTATATATAAAAAAAAGGGAAGGT	>AB699051.1_blockB_38_59__>AB699051.1_blockB_105_119	AGGGAGGAGCTGGCTAAAACTG_AGGAGCTGGCTAAAA	>AB699051.1_blockC_60_89__>AB699051.1_blockC_123_152	GATGGCTGCCAGCCAAGCATGAGCTCATCA_GATGGCTGCCAGCCAAGCATGAGCTCATCA			>AB699051.1_blockE_90_107__>AB699051.1_blockE_153_170	AGTAAACAAAGCACAAGG_AGTAAACAAAGCACAAGG	>AB699051.1_blockF_171_237	GGAAGTGGAAAGCAGCCAAGAGAACATGTTTTGCGAGCCAGAGCTGTTTTGGCTTGTCACCAGCTGGCC
AB699052.1	ABCECEBCEF	AB699052	301	23138154	CSF	PML	ALL⁴		/isolate="O2-3"	/isolation_source="Cerebrospinal fluid of patient with progressive multifocal leukoencephalopathy"	DEFINITION JC polyomavirus DNA, non-coding control region, partial sequence,	>AB699052.1_blockA_11_37	CCTGTATATATAAAAAAAAGGGAAGGT	>AB699052.1_blockB_38_59__>AB699052.1_blockB_169_183	AGGGAGGAGCTGGCTAAAACTG_AGGAGCTGGCTAAAA	>AB699052.1_blockC_60_89__>AB699052.1_blockC_124_153__>AB699052.1_blockC_187_216	GATGGCTGCCAGCCAAGCATGAGCTCATAC_GATGGCTGCCAGCCAAGCATGAGCTCATCA_GATGGCTGCCAGCCAAGCATGAGCTCATCA			>AB699052.1_blockE_99_116__>AB699052.1_blockE_154_171__>AB699052.1_blockE_217_234	AGTAAACAAAGCACAAGT_AGTAAACAAAGCACAAGG_AGTAAACAAAGCACAAGG	>AB699052.1_blockF_235_301	GGAAGTGGAAAGCAGCCAAGAGAACATGTTTTGCGAGCCAGAGCTGTTTTGGCTTGTCACCAGCTGGCC
AB699053.1	ABCECEF	AB699053	247	23138154	CSF	PML	ALL⁴		/isolate="O2-4"	/isolation_source="Cerebrospinal fluid of patient with progressive multifocal leukoencephalopathy"	DEFINITION JC polyomavirus DNA, non-coding control region, partial sequence,	>AB699053.1_blockA_11_37	CCTGTATATATAAAAAAAAGGGAAGGT	>AB699053.1_blockB_38_59	AGGGAGGAGCTGGCTAAAACTG	>AB699053.1_blockC_60_89__>AB699053.1_blockC_124_153	GATGGCTGCCAGCCAAGCATGAGCTCATAC_GATGGCTGCCAGCCAAGCATGAGCTCATAC			>AB699053.1_blockE_99_116__>AB699053.1_blockE_163_180	AGTAAACAAAGCACAAGT_AGTAAACAAAGCACAAGG	>AB699053.1_blockF_181_247	GGAAGTGGAAAGCAGCCAAGAGAACATGTTTTGCGAGCCAGAGCTGTTTTGGCTTGTCACCAGCTGGCC
AB699054.1	ABCEBCEF	AB699054	248	23138154	CSF	PML	ALL⁴		/isolate="O2-5"	/isolation_source="Cerebrospinal fluid of patient with progressive multifocal leukoencephalopathy"	DEFINITION JC polyomavirus DNA, non-coding control region, partial sequence,	>AB699054.1_blockA_11_37	CCTGTATATATAAAAAAAAGGGAAGGT	>AB699054.1_blockB_38_59__>AB699054.1_blockB_109_130	AGGGAGGAGCTGGCTAAAACTG_GGGGAGGAGCTGGCTAAAACTG	>AB699054.1_blockC_60_89__>AB699054.1_blockC_131_160	GATGGCTGCCAGCCAAGCATGAGCTCATAC_GATGGCTGCCAGCCAAGCATGAGCTCATAC			>AB699054.1_blockE_93_110__>AB699054.1_blockE_164_181	AGTAAACAAAGCACAAGG_AGTAAACAAAGCACAAGG	>AB699054.1_blockF_182_248	GGAAGTGGAAAGCAGCCAAGAGAACATGTTTTGCGAGCCAGAGCTGTTTTGGCTTGTCACCAGCTGGCC
AB699055.1	ABCEBCEF	AB699055	248	23138154	CSF	PML	ALL⁴		/isolate="O44-1"	/isolation_source="Cerebrospinal fluid of patient with progressive multifocal leukoencephalopathy"	DEFINITION JC polyomavirus DNA, non-coding control region, partial sequence,	>AB699055.1_blockA_11_37	CCTGTATATATAAAAAAAAGGGAAGGT	>AB699055.1_blockB_38_59__>AB699055.1_blockB_109_130	AGGGAGGAGCTGGCTAAAACTG_GGGGAGGAGCTGGCTAAAACTG	>AB699055.1_blockC_60_89__>AB699055.1_blockC_131_160	GATGGCTGCCAGCCAAGCATGAGCTCATAC_GATGGCTGCCAGCCAAGCATGAGCTCATAC			>AB699055.1_blockE_93_110__>AB699055.1_blockE_164_181	AGTAAACAAAGCACAAGG_AGTAAACAAAGCACAAGG	>AB699055.1_blockF_182_248	GGAAGTGGAAAGCAGCCAAGAGAACATGTTTTGCGAGCCAGAGCTGTTTTGGCTTGTCACCAGCTGGCC
AB699056.1	ABCDCDEF	AB699056	331	23138154	CSF	PML	SLE & hepatocellular carcinoma		/isolate="M55-1"	/isolation_source="Cerebrospinal fluid of patient with progressive multifocal leukoencephalopathy"	DEFINITION JC polyomavirus DNA, non-coding control region, partial sequence,	>AB699056.1_blockA_11_37	CCTGTATATATAAAAAAAAGGGAAGGT	>AB699056.1_blockB_38_59	AGGGAGGAGCTGGCTAAAACTG	>AB699056.1_blockC_60_114__>AB699056.1_blockC_133_187	GATGGCTGCCAGCCAAGCATGAGCTCATACCTAGGGAGCCAACCAGCAGACAGCC_GATGGCTGCCAGCCAAGCATGAGCTCATACCTAGGGAGCCAACCAGCAGACAGCC	>AB699056.1_blockD_115_122__>AB699056.1_blockD_188_244	AGAGGGAG_AGAGGGAGCCACTGGCACTGGCAGTTATAGTGAAACCACTCCCATAGTCCTTAATCACA	>AB699056.1_blockE_245_262	AGTAAACAAAGCACAAGG	>AB699056.1_blockF_263_331	GGAAGTGGAAAGCAGCCAAGGGAACATGTTTTGCGAGCCAGAGCTGTTTTGGCTTGTCACCAGCTGGCC
AB699057.1	ABCDCDEF	AB699057	331	23138154	CSF	PML	SLE & hepatocellular carcinoma		/isolate="M55-4"	/isolation_source="Cerebrospinal fluid of patient with progressive multifocal leukoencephalopathy"	DEFINITION JC polyomavirus DNA, non-coding control region, partial sequence,	>AB699057.1_blockA_11_37	CCTGTATATATAAAAAAAAGGGAAGGT	>AB699057.1_blockB_38_59	AGGGAGGAGCTGGCTAAAACTG	>AB699057.1_blockC_60_114__>AB699057.1_blockC_133_187	GATGGCTGCCAGCCAAGCATGAGCTCATACCTAGGGAGCCAACCAGCAGACAGCC_GATGGCTGCCAGCCAAGCATGAGCTCATACCTAGGGAGCCAACCAGCAGACAGCC	>AB699057.1_blockD_115_122__>AB699057.1_blockD_188_244	AGAGGGAG_AGAGGGAGCCACTGGCACTGGCAGTTATAGTGAAACCACCCCCATAGTCCTTAATCACA	>AB699057.1_blockE_245_262	AGTAAACAAAGCACAAGG	>AB699057.1_blockF_263_331	GGAAGTGGAAAGCAGCCAAGGGAACATGTTTTGCGAGCCAGAGCTGTTTTGGCTTGTCACCAGCTGGCC
AB699058.1	ABCDCDEF	AB699058	331	23138154	CSF	PML	SLE & hepatocellular carcinoma		/isolate="M55-6"	/isolation_source="Cerebrospinal fluid of patient with progressive multifocal leukoencephalopathy"	DEFINITION JC polyomavirus DNA, non-coding control region, partial sequence,	>AB699058.1_blockA_11_37	CCTGTATATATAAAAAAAAGGGAAGGT	>AB699058.1_blockB_38_59	AGGGAGGAGCTGGCTAAAACCG	>AB699058.1_blockC_60_114__>AB699058.1_blockC_133_187	GATGGCTGCCAGCCAAGCATGAGCTCATACCTAGGGAGCCAACCAGCAGACAGCC_GATGGCTGCCAGCCAAGCATGAGCTCATACCTAGGGAGCCAACCAGCAGACAGCC	>AB699058.1_blockD_115_122__>AB699058.1_blockD_188_244	AGAGGGAG_AGAGGGAGCCACTGGCACTGGCAGTTATAGTGAAACCACTCCCATAGTCCTTAATCACA	>AB699058.1_blockE_245_262	AGTAAACAAAGCACAAGG	>AB699058.1_blockF_263_331	GGAAGTGGAAAGCAGCCAAGGGAACATGTTTTGCGAGCCAGAGCTGTTTTGGCTTGTCACCAGCTGGCC
AB699059.1	ABCDCDEF	AB699059	331	23138154	CSF	PML	SLE & hepatocellular carcinoma		/isolate="M56-1"	/isolation_source="Cerebrospinal fluid of patient with progressive multifocal leukoencephalopathy"	DEFINITION JC polyomavirus DNA, non-coding control region, partial sequence,	>AB699059.1_blockA_11_37	CCTGTATATATAAAAAAAAGGGAAGGT	>AB699059.1_blockB_38_59	AGGGAGGAGCTGGCTAAAACTG	>AB699059.1_blockC_60_114__>AB699059.1_blockC_133_187	GATGGCTGCCAGCCAAGCATGAGCTCATACCTAGGGAGCCAACCAGCAGACAGCC_GATGGCTGCCAGCCAAGCATGAGCTCATACCTAGGGAGCCAACCAGCAGACAGCC	>AB699059.1_blockD_115_122__>AB699059.1_blockD_188_244	AGAGGGAG_AGAGGGAGCCACTGGCACTGGCAGTTATAGTGAAACCACTCCCATAGTCCTTAATCACA	>AB699059.1_blockE_245_262	AGTAAACAAAGCACAAGG	>AB699059.1_blockF_263_331	GGAAGTGGAAAGCAGCCAAGGGAACATGTTTTGCGAGCCAGAGCTGTTTTGGCTTGTCACCAGCTGGCC
AB699060.1	ABCDCDEF	AB699060	331	23138154	CSF	PML	SLE & hepatocellular carcinoma		/isolate="M56-2"	/isolation_source="Cerebrospinal fluid of patient with progressive multifocal leukoencephalopathy"	DEFINITION JC polyomavirus DNA, non-coding control region, partial sequence,	>AB699060.1_blockA_11_37	CCTGTATATATAAAAAAAAGGGAAGGT	>AB699060.1_blockB_38_59	AGGGAGGAGCTGGCTAAAACTG	>AB699060.1_blockC_60_114__>AB699060.1_blockC_133_187	GATGGCTGCCAGCCAAGCATGAGCTCATACCTAGGGAGCCAACCAGCAGACAGCC_GATGGCTGCCAGCCAAGCATGAGCTCATACCTAGGGAGCCAACCAGCAGACAGCC	>AB699060.1_blockD_115_122__>AB699060.1_blockD_188_244	AGAGGGAG_AGAGGGAGCCACTGGCACTGGCGGTTATAGTGAAACCACTCCCATAGTCCTTAATCACA	>AB699060.1_blockE_245_262	AGTAAACAAAGCACAAGG	>AB699060.1_blockF_263_331	GGAAGTGGAAAGCAGCCAAGGGAACATGTTTTGCGAGCCAGAGCTGTTTTGGCTTGTCACCAGCTGGCC
AB699061.1	ABCDCDEF	AB699061	331	23138154	CSF	PML	SLE & hepatocellular carcinoma		/isolate="M56-5"	/isolation_source="Cerebrospinal fluid of patient with progressive multifocal leukoencephalopathy"	DEFINITION JC polyomavirus DNA, non-coding control region, partial sequence,	>AB699061.1_blockA_11_37	CCTGTATATATAAAAAAAAGGGAAGGT	>AB699061.1_blockB_38_59	AGGGAGGAGCTGGCTAAAACTG	>AB699061.1_blockC_60_114__>AB699061.1_blockC_133_187	GATGGCTGCCAGCCAAGCATGAGCTCATACCTAGGGAGCCAACCAGCAGACAGCC_GATGGCTGCCAGCCAAGCATGAGCTCATACCTAGGGAGCCAACCAGCAGACAGCC	>AB699061.1_blockD_115_122__>AB699061.1_blockD_200_244	AGAGGGAG_CCACTGGCACTGGCAGTTATAGTGAAACCACTCCCATAGTCCCTAATCACA	>AB699061.1_blockE_245_262	AGTAAACAAAGCACAAGG	>AB699061.1_blockF_263_331	GGAAGTGGAAAGCAGCCAAGGGAACATGTTTTGCGAGCCAGAGCTGTTTTGGCTTGTCACCAGCTGGCC
AB699062.1	ABCDCDEF	AB699062	331	23138154	CSF	PML	SLE & hepatocellular carcinoma		/isolate="M56-8"	/isolation_source="Cerebrospinal fluid of patient with progressive multifocal leukoencephalopathy"	DEFINITION JC polyomavirus DNA, non-coding control region, partial sequence,	>AB699062.1_blockA_11_37	CCTGTATATATAAAAAAAAGGGAAGGT	>AB699062.1_blockB_38_59	AGGGAGGAGCTGGCTAAAACTG	>AB699062.1_blockC_60_114__>AB699062.1_blockC_133_187	GATGGCTGCCAGCCAAGCATGAGCTCATACCTAGGGAGCCAACCAGCAGACAGCC_GATGGCTGCCAGCCAAGCATGAGCTCATACCTAGGGAGCCAACCAGCAGACAGCC	>AB699062.1_blockD_115_122__>AB699062.1_blockD_200_244	AGAGGGAG_CCACTGGCACTGGCAGTTATAGTGAAACCACTCCCATAGTCCTTAATCACA	>AB699062.1_blockE_245_262	AGTAAACAAAGCACAAGG	>AB699062.1_blockF_263_331	GGAAGTGGAAAGCAGCCAAGGGAACATGTTTTGCGAGCCAGAGCTGTTTTGGCTTGTCACCAGCTGGCC
AB699063.1	ABCDEFBCDEF	AB699063	365	23138154	CSF	PML	sarcoidosis		/isolate="K40-1"	/isolation_source="Cerebrospinal fluid of patient with progressive multifocal leukoencephalopathy"	DEFINITION JC polyomavirus DNA, non-coding control region, partial sequence,	>AB699063.1_blockA_11_37	CCTGTATATATAAAAAAAAGGGAAGGT	>AB699063.1_blockB_38_59__>AB699063.1_blockB_182_203	AGGGAGGAGCTGGCTAAAACTG_AGGGAGGAGCTGGCTAAAACTG	>AB699063.1_blockC_60_114__>AB699063.1_blockC_204_258	GATGGCTGCCAGCCAAGCATGAGCTCATACCTAGGGAGCCAACCAGCTGACACAG_GATGGCTGCCAGCCAAGCATGAGCTCATACCTAGGGAGCCAACCAGCTGACACAG	>AB699063.1_blockD_126_136__>AB699063.1_blockD_270_280	CCTTAATCACA_CCTTAATCACA	>AB699063.1_blockE_137_154__>AB699063.1_blockE_281_298	AGTAAACAAAGCACAAGG_AGTAAACAAAGCACAAGG	>AB699063.1_blockF_153_173__>AB699063.1_blockF_297_365	GGGAGTGGAAAGCAGCCAGGG_GGGAGTGGAAAGCAGCCAGGGGAACATGTTTTGCGAGCCAGAGCTGTTTTGGCTTGTCACCAGCTGGCC
AB699064.1	ABCDEFBCDEFBCDEF	AB699064	509	23138154	CSF	PML	sarcoidosis		/isolate="K40-9"	/isolation_source="Cerebrospinal fluid of patient with progressive multifocal leukoencephalopathy"	DEFINITION JC polyomavirus DNA, non-coding control region, partial sequence,	>AB699064.1_blockA_11_37	CCTGTATATATAAAAAAAAGGGAAGGT	>AB699064.1_blockB_38_59__>AB699064.1_blockB_182_203__>AB699064.1_blockB_326_347	AGGGAGGAGCTGGCTAAAACTG_AGGGAGGAGCTGGCTAAAACTG_AGGGAGGAGCTGGCTAAAACTG	>AB699064.1_blockC_60_114__>AB699064.1_blockC_204_258__>AB699064.1_blockC_348_402	GATGGCTGCCAGCCAAGCATGAGCTCATACCTAGGGAGCCAACCAGCTGACACAG_GATGGCTGCCAGCCAAGCATGAGCTCATACCTAGGGAGCCAACCAGCTGACACAG_GATGGCTGCCAGCCAAGCATGAGCTCATACCTAGGGAGCCAACCAGCTGACACAG	>AB699064.1_blockD_126_136__>AB699064.1_blockD_270_280__>AB699064.1_blockD_414_424	CCTTAATCACA_CCTTAATCACA_CCTTAATCACA	>AB699064.1_blockE_137_154__>AB699064.1_blockE_281_298__>AB699064.1_blockE_425_442	AGTAAACAAAGCACAAGG_AGTAAACAAAGCACAAGG_AGTAAACAAAGCACAAGG	>AB699064.1_blockF_153_173__>AB699064.1_blockF_297_317__>AB699064.1_blockF_441_509	GGGAGTGGAAAGCAGCCAGGG_GGGAGTGGAAAGCAGCCAGGG_GGGAGTGGAAAGCAGCCAGGGGAACATGTTTTGCGAGCCAGAGCTGTTTTGGCTTGTCACCAGCTGGCC
AB699065.1	ABCDEFBCDEF	AB699065	365	23138154	CSF	PML	sarcoidosis		/isolate="K26-1"	/isolation_source="Cerebrospinal fluid of patient with progressive multifocal leukoencephalopathy"	DEFINITION JC polyomavirus DNA, non-coding control region, partial sequence,	>AB699065.1_blockA_11_37	CCTGTATATATAAAAAAAAGGGAAGGT	>AB699065.1_blockB_38_59__>AB699065.1_blockB_182_203	AGGGAGGAGCTGGCTAAAACTG_AGGGAGGAGCTGGCTAAAACTG	>AB699065.1_blockC_60_114__>AB699065.1_blockC_204_258	GATGGCTGCCAGCCAAGCATGAGCTCATACCTAGGGAGCCAACCAGCTGACACAG_GATGGCTGCCAGCCAAGCATGAGCTCATACCTAGGGAGCCAACCAGCTGACACAG	>AB699065.1_blockD_126_136__>AB699065.1_blockD_270_280	CCTTAATCACA_CCTTAATCACA	>AB699065.1_blockE_137_154__>AB699065.1_blockE_281_298	AGTAAACAAAGCACAAGG_AGTAAACAAAGCACAAGG	>AB699065.1_blockF_153_173__>AB699065.1_blockF_297_365	GGGAGTGGAAAGCAGCCAGGG_GGGAGTGGAAAGCAGCCAGGGGAACATGTTTTGCGAGCCAGAGCTGTTTTGGCTTGTCACCAGCTGGCC
AB699066.1	ABCEBCEF	AB699066	260	23138154	CSF	PML	Non-Hodgkin's lymphoma		/isolate="Y41-1"	/isolation_source="Cerebrospinal fluid of patient with progressive multifocal leukoencephalopathy"	DEFINITION JC polyomavirus DNA, non-coding control region, partial sequence,	>AB699066.1_blockA_11_37	CCTGTATATATAAAAAAAAGGGAAGGT	>AB699066.1_blockB_38_59__>AB699066.1_blockB_120_141	AGGGAGGAGCTGGCTAAAACTG_AGGGAGGAGCTGGCTAAAACTG	>AB699066.1_blockC_60_89__>AB699066.1_blockC_142_171	GATGGCTGCCAGCCAAGCATGAGCTCATAC_GATGGCTGCCAGCCAAGCATGAGCTCATAC			>AB699066.1_blockE_92_109__>AB699066.1_blockE_174_191	AGGGAACAAAGCACAAGG_AGGGAACAAAGCACAAGG	>AB699066.1_blockF_192_260	GGAAGTGGAAAGCAGCCAAGGGAACATGTTTTGCGAGCCAGAGCTGTTTTGGCTTGTCACCAGCTGGCC
AB699067.1	ABCEBCEF	AB699067	260	23138154	CSF	PML	Non-Hodgkin's lymphoma		/isolate="Y41-4"	/isolation_source="Cerebrospinal fluid of patient with progressive multifocal leukoencephalopathy"	DEFINITION JC polyomavirus DNA, non-coding control region, partial sequence,	>AB699067.1_blockA_11_37	CCTGTATATATAAAAAAAAGGGAAGGT	>AB699067.1_blockB_38_59__>AB699067.1_blockB_120_141	AGGGAGGAGCTGGCTAAAACTG_AGAGAGGAGCTGGCTAAAACTG	>AB699067.1_blockC_60_89__>AB699067.1_blockC_142_171	GATGGCTGCCAGCCAAGCATGAGCTCATAC_GATGGCTGCCAGCCAAGCATGAGCTCATAC			>AB699067.1_blockE_92_109__>AB699067.1_blockE_174_191	AGGGAACAAAGCACAAGG_AGGGAACAAAGCACAAGG	>AB699067.1_blockF_192_260	GGAAGTGGAAAGCAGCCAAGGGAACATGTTTTGCGAGCCAGAGCTGTTTTGGCTTGTCACCAGCTGGCC
AB699068.1	ABCEBCEF	AB699068	260	23138154	CSF	PML	Non-Hodgkin's lymphoma		/isolate="Y41-10"	/isolation_source="Cerebrospinal fluid of patient with progressive multifocal leukoencephalopathy"	DEFINITION JC polyomavirus DNA, non-coding control region, partial sequence,	>AB699068.1_blockA_11_37	CCTGTATATATAAAAAAAAGGGAAGGT	>AB699068.1_blockB_38_59__>AB699068.1_blockB_120_141	AGGGAGGAGCTGGCTAAAACTG_AGGGAGGAGCTGGCTAAAACTG	>AB699068.1_blockC_60_89__>AB699068.1_blockC_142_171	GATGGCTGCCAGCCAAGCATGAGCTCATAC_GATGGCTGCCAGCCAAGCATGAGCTCATAC			>AB699068.1_blockE_92_109__>AB699068.1_blockE_174_191	AGGGAACAAAGCACAGGG_AGGGAACAAAGCACAAGG	>AB699068.1_blockF_192_260	GGAAGTGGAAAGCAGCCAAGGGAACATGTTTTGCGAGCCAGAGCTGTTTTGGCTTGTCACCAGCTGGCC
AB699069.1	ABCEBCEF	AB699069	260	23138154	CSF	PML	Non-Hodgkin's lymphoma		/isolate="Y17-1"	/isolation_source="Cerebrospinal fluid of patient with progressive multifocal leukoencephalopathy"	DEFINITION JC polyomavirus DNA, non-coding control region, partial sequence,	>AB699069.1_blockA_11_37	CCTGTATATATAAAAAAAAGGGAAGGT	>AB699069.1_blockB_38_59__>AB699069.1_blockB_120_141	AGGGAGGAGCTGGCTAAAACTG_AGGGAGGAGCTGGCTAAAACTG	>AB699069.1_blockC_60_89__>AB699069.1_blockC_142_171	GATGGCTGCCAGCCAAGCATGAGCTCATAC_GATGGCTGCCAGCCAAGCATGAGCTCATAC			>AB699069.1_blockE_92_109__>AB699069.1_blockE_174_191	AGGGAACAAAGCACAAGG_AGGGAACAAAGCACAAGG	>AB699069.1_blockF_192_260	GGAAGTGGAAAGCAGCCAAGGGAACATGTTTTGCGAGCCAGAGCTGTTTTGGCTTGTCACCAGCTGGCC
AB699070.1	ABCDCDEFCDEF	AB699070	411	23138154	CSF	PML	AML⁵		/isolate="T37-1"	/isolation_source="Cerebrospinal fluid of patient with progressive multifocal leukoencephalopathy"	DEFINITION JC polyomavirus DNA, non-coding control region, partial sequence,	>AB699070.1_blockA_11_37	CCTGTATATATAAAAAAAAGGGAAGGT	>AB699070.1_blockB_38_59	AGGGAGGAGCTGGCTAAAACTG	>AB699070.1_blockC_60_114__>AB699070.1_blockC_122_176__>AB699070.1_blockC_244_298	GATGGCTGCCAGCCAAGCATGAGCTCATACCTAGGGAGCCAACCAGCAGACAGCC_GATGGCTGCCAGCCAAGCATGAGCTCATACCTAGGGAGCCAACCAGCAGACAGCC_GATGGCTGCCAGCCAAGCATGAGCTCATACCTAGGGAGCCAACCAGCAGACAGCC	>AB699070.1_blockD_115_122__>AB699070.1_blockD_177_205__>AB699070.1_blockD_299_327	AGAGGGAG_AGAGGGAGCCACTGGC_AGAGGGAGCCACTGGC	>AB699070.1_blockE_203_220__>AB699070.1_blockE_325_342	GGCAAACAAAGCACAAGG_GGCAAACAAAGCACAAGG	>AB699070.1_blockF_221_241__>AB699070.1_blockF_343_411	GGAAGTGGAAAGCACCAGAGG_GGAAGTGGAAAGCAGCCAAGGGAACATGTTTTGCGAGCCAGAGCTGTTTTGGCTTGTCACCAGCTGGCC
AB699071.1	ABCDCDEFCDEF	AB699071	410	23138154	CSF	PML	AML⁵		/isolate="T37-2"	/isolation_source="Cerebrospinal fluid of patient with progressive multifocal leukoencephalopathy"	DEFINITION JC polyomavirus DNA, non-coding control region, partial sequence,	>AB699071.1_blockA_11_37	CCTGTATATATAAAAAAAAGGGAAGGT	>AB699071.1_blockB_38_59	AGGGAGGAGCTGGCTAAAACTG	>AB699071.1_blockC_60_114__>AB699071.1_blockC_122_176__>AB699071.1_blockC_244_298	GATGGCTGCCAGCCAAGCATGAGCTCATACCTAGGGAGCCAACCAGCAGACAGCC_GATGGCTGCCAGCCAAGCATGAGCTCATACCTAGGGAGCCAACCAGCAGACAGCC_GATGGCTGCCAGCCAAGCATGAGCTCATACCTAGGGAGCCAACCAGCAGACAGCC	>AB699071.1_blockD_115_122__>AB699071.1_blockD_177_205__>AB699071.1_blockD_299_327	AGAGGGAG_AGAGGGAGCCACTGGC_AGAGGGAGCCACTGGC	>AB699071.1_blockE_203_220__>AB699071.1_blockE_324_341	GGCAAACAAAGCACAAGG_TGGCAAACAAGCACAAGG	>AB699071.1_blockF_221_241__>AB699071.1_blockF_342_410	GGAAGTGGAAAGCACCAGAGG_GGAAGTGGAAAGCAGCCAAGGGAACATGTTTTGCGAGCCAGAGCTGTTTTGGCTTGTCACCAGCTGGCC
AB699072.1	AFCDEF	AB699072	225	23138154	CSF	PML	AML⁵		/isolate="T37-3"	/isolation_source="Cerebrospinal fluid of patient with progressive multifocal leukoencephalopathy"	DEFINITION JC polyomavirus DNA, non-coding control region, partial sequence,	>AB699072.1_blockA_11_37	CCTGTATATATAAAAAAAAGGGAAGGT			>AB699072.1_blockC_77_106	GATGGCTGCCAGCCAAGCATGAGCTCATAC	>AB699072.1_blockD_113_141	AGAGGGAGCCACTGGC	>AB699072.1_blockE_139_156	GGCAAACAAAGCACAAGG	>AB699072.1_blockF_35_74__>AB699072.1_blockF_157_225	GGTAGGGAGGAGCACAAGGGGGGAAGTGGAAAGCACCAGAGG_GGAAGTGGAAAGCAGCCAAGGGAACATGTTTTGCGAGCCAGAGCTGTTTTGGCTTGTCACCAGCTGGCC
AB699073.1	ABCDEF	AB699073	217	23138154	CSF	PML	AML⁵		/isolate="T37-5"	/isolation_source="Cerebrospinal fluid of patient with progressive multifocal leukoencephalopathy"	DEFINITION JC polyomavirus DNA, non-coding control region, partial sequence,	>AB699073.1_blockA_11_37	CCTGTATATATAAAAAAAAGGGAAGGT	>AB699073.1_blockB_38_59	AGGGAGGAGCTGGCTAAAACTG	>AB699073.1_blockC_63_104	GGAGCATGAGCTCATACCTAGGGAGCCAACCAGCAGACAGCC	>AB699073.1_blockD_105_133	AGAGGGAGCCACTGGC	>AB699073.1_blockE_131_148	GGCAAACAAAGCACAAGG	>AB699073.1_blockF_149_217	GGAAGTGGAAAGCAGCCAAGGGAACATGTTTTGCGAGCCAGAGCTGTTTTGGCTTGTCACCAGCTGGCC
AB699074.1	ABCDCDEFCDEF	AB699074	410	23138154	CSF	PML	AML⁵		/isolate="T37-6"	/isolation_source="Cerebrospinal fluid of patient with progressive multifocal leukoencephalopathy"	DEFINITION JC polyomavirus DNA, non-coding control region, partial sequence,	>AB699074.1_blockA_11_37	CCTGTATATATAAAAAAAGGGAAGGTA	>AB699074.1_blockB_37_58	AGGGAGGAGCTGGCTAAAACTG	>AB699074.1_blockC_59_113__>AB699074.1_blockC_121_175__>AB699074.1_blockC_243_297	GATGGCTGCCAGCCAAGCATGAGCTCATACCTAGGGAGCCAACCAGCAGACAGCC_GATGGCTGCCAGCCAAGCATGAGCTCATACCTAGGGAGCCAACCAGCAGACAGCC_GATGGCTGCCAGCCAAGCATGAGCTCATACCTAGGGAGCCAACCAGCAGACAGCC	>AB699074.1_blockD_114_121__>AB699074.1_blockD_176_204__>AB699074.1_blockD_298_326	AGAGGGAG_AGAGGGAGCCACTGGC_AGAGGGAGCCACTGGC	>AB699074.1_blockE_202_219__>AB699074.1_blockE_324_341	GGCAAACAAAGCACAAGG_GGCAAACAAAGCACAAGG	>AB699074.1_blockF_220_240__>AB699074.1_blockF_342_410	GGAAGTGGAAAGCACCAGAGG_GGAAGTGGAAAGCAGCCAAGGGAACATGTTTTGCGAGCCAGAGCTGTTTTGGCTTGTCACCAGCTGGCC
AB699075.1	ABFCDEF	AB699075	222	23138154	CSF	PML	AML⁵		/isolate="T37-7"	/isolation_source="Cerebrospinal fluid of patient with progressive multifocal leukoencephalopathy"	DEFINITION JC polyomavirus DNA, non-coding control region, partial sequence,	>AB699075.1_blockA_11_37	CCTGTATATATAAAAAAAAGGGAAGGT	>AB699075.1_blockB_38_59	AGGGAGGAGCTGGCTAAGTGGA	>AB699075.1_blockC_74_103	GATGGCTGCCAGCCAAGCATGAGCTCATAC	>AB699075.1_blockD_110_138	AGAGGGAGCCACTGGC	>AB699075.1_blockE_136_153	GGCAAACAAAGCACAAGG	>AB699075.1_blockF_51_71__>AB699075.1_blockF_154_222	CTAAGTGGAAAGCACCAGAGG_GGAAGTGGAAAGCAGCCAAGGGAACATGTTTTGCGAGCCAGAGCTGTTTTGGCTTGTCACCAGCTGGCC
AB699076.1	ABCDEF	AB699076	217	23138154	CSF	PML	AML⁵		/isolate="T37-8"	/isolation_source="Cerebrospinal fluid of patient with progressive multifocal leukoencephalopathy"	DEFINITION JC polyomavirus DNA, non-coding control region, partial sequence,	>AB699076.1_blockA_11_37	CCTGTATATATAAAAAAAAGGGAAGGT	>AB699076.1_blockB_38_59	AGGGAGGAGCTGGCTAAAACTG	>AB699076.1_blockC_63_104	GGAGCATGAGCTCATACCTAGGGAGCCAACCAGCAGACAGCC	>AB699076.1_blockD_105_133	AGAGGGAGCCACTGGC	>AB699076.1_blockE_131_148	GGCAAACAAAGCACAAGG	>AB699076.1_blockF_149_217	GGAAGTGGAAAGCAGCCAAGGGAACATGTTTTGCGAGCCAGAGCTGTTTTGGCTTGTCACCAGCTGGCC
AB699077.1	ABCDCDEFCDEF	AB699077	392	23138154	CSF	PML	AML⁵		/isolate="T37-10"	/isolation_source="Cerebrospinal fluid of patient with progressive multifocal leukoencephalopathy"	DEFINITION JC polyomavirus DNA, non-coding control region, partial sequence,	>AB699077.1_blockA_11_37	CCTGTATATATAAAAAAAAGGGAAGGT	>AB699077.1_blockB_38_59	AGGGAGGAGCTGGCTAAAACTG	>AB699077.1_blockC_60_114__>AB699077.1_blockC_122_176__>AB699077.1_blockC_244_273	GATGGCTGCCAGCCAAGCATGAGCTCATACCTAGGGAGCCAACCAGCAGACAGCC_GATGGCTGCCAGCCAAGCATGAGCTCATACCTAGGGAGCCAACCAGCAGACAGCC_GATGGCTGCCAGCCAAGCACGAGCTCATAC	>AB699077.1_blockD_115_122__>AB699077.1_blockD_177_205__>AB699077.1_blockD_280_308	AGAGGGAG_AGAGGGAGCCACTGGC_AGAGGGAGCCACTGGC	>AB699077.1_blockE_203_220__>AB699077.1_blockE_306_323	GGCAAACAAAGCACAAGG_GGCAAACAAAGCACAAGG	>AB699077.1_blockF_221_241__>AB699077.1_blockF_324_392	GGAAGTGGAAAGCACCAGAGG_GGAAGTGGAAAGCAGCCAAGGGAACATGTTTTGCGAGCCAGAGCTGTTTTGGCTTGTCACCAGCTGGCC
AB699078.1	ABCDCDEFCDEF	AB699078	411	23138154	CSF	PML	AML⁵		/isolate="T7-1"	/isolation_source="Cerebrospinal fluid of patient with progressive multifocal leukoencephalopathy"	DEFINITION JC polyomavirus DNA, non-coding control region, partial sequence,	>AB699078.1_blockA_11_37	CCTGTATATATAAAAAAAAGGGAAGGT	>AB699078.1_blockB_38_59	AGGGAGGAGCTGGCTAAAACTG	>AB699078.1_blockC_60_114__>AB699078.1_blockC_122_176__>AB699078.1_blockC_244_298	GATGGCTGCCAGCCAAGCATGAGCTCATACCTAGGGAGCCAACCAGCAGACAGCC_GATGGCTGCCAGCCAAGCATGAGCTCATACCTAGGGAGCCAACCAGCAGACAGCC_GATGGCTGCCAGCCAAGCATGAGCTCATACCTAGGGAGCCAACCAGCAGACAGCC	>AB699078.1_blockD_115_122__>AB699078.1_blockD_177_205__>AB699078.1_blockD_299_327	AGAGGGAG_AGAGGGAGCCACTGGC_AGAGGGAGCCACTGGC	>AB699078.1_blockE_203_220__>AB699078.1_blockE_325_342	GGCAAACAAAGCACAAGG_GGCAAACAAAGCACAAGG	>AB699078.1_blockF_221_241__>AB699078.1_blockF_343_411	GGAAGTGGAAAGCACCAGAGG_GGAAGTGGAAAGCAGCCAAGGGAACATGTTTTGCGAGCCAGAGCTGTTTTGGCTTGTCACCAGCTGGCC
AB699079.1	ABCDCDEFCDEFCDEF	AB699079	533	23138154	CSF	PML	AML⁵		/isolate="T7-2"	/isolation_source="Cerebrospinal fluid of patient with progressive multifocal leukoencephalopathy"	DEFINITION JC polyomavirus DNA, non-coding control region, partial sequence,	>AB699079.1_blockA_11_37	CCTGTATATATAAAAAAAAGGGAAGGT	>AB699079.1_blockB_38_59	AGGGAGGAGCTGGCTAAAACTG	>AB699079.1_blockC_60_114__>AB699079.1_blockC_122_176__>AB699079.1_blockC_244_298__>AB699079.1_blockC_366_420	GATGGCTGCCAGCCAAGCATGAGCTCATACCTAGGGAGCCAACCAGCAGACAGCC_GATGGCTGCCAGCCAAGCATGAGCTCATACCTAGGGAGCCAACCAGCAGACAGCC_GATGGCTGCCAGCCAAGCATGAGCTCATACCTAGGGAGCCAACCAGCAGACAGCC_GATGGCTGCCAGCCAAGCATGAGCTCATACCTAGGGAGCCAACCAGCAGACAGCC	>AB699079.1_blockD_115_122__>AB699079.1_blockD_177_205__>AB699079.1_blockD_299_327__>AB699079.1_blockD_421_449	AGAGGGAG_AGAGGGAGCCACTGGC_AGAGGGAGCCACTGGC_AGAGGGAGCCACTGGC	>AB699079.1_blockE_203_220__>AB699079.1_blockE_325_342__>AB699079.1_blockE_447_464	GGCAAACAAAGCACAAGG_GGCAAACAAAGCACAAGG_GGCAAACAAAGCACAAGG	>AB699079.1_blockF_221_241__>AB699079.1_blockF_343_363__>AB699079.1_blockF_465_533	GGAAGTGGAAAGCACCAGAGG_GGAAGTGGAAAGCACCAGAGG_GGAAGTGGAAAGCAGCCAAGGGAACATGTTTTGCGAGCCAGAGCTGTTTTGGCTTGTCACCAGCTGGCC
AB699080.1	ABCDCDEFCDEF	AB699080	411	23138154	CSF	PML	AML⁵		/isolate="T7-3"	/isolation_source="Cerebrospinal fluid of patient with progressive multifocal leukoencephalopathy"	DEFINITION JC polyomavirus DNA, non-coding control region, partial sequence,	>AB699080.1_blockA_11_37	CCTGTATATATAAAAAAAAGGGAAGGT	>AB699080.1_blockB_38_59	AGGGAGGAGCTGGCTAAAACTG	>AB699080.1_blockC_60_114__>AB699080.1_blockC_122_176__>AB699080.1_blockC_244_298	GATGGCTGCCAGCCAAGCATGAGCTCATACCTAGGGAGCCAACCAGCAGGCAGCC_GATGGCTGCCAGCCAAGCATGAGCTCATACCTAGGGAGCCAACCAGCAGACAGCC_GATGGCTGCCAGCCAAGCATGAGCTCATACCTAGGGAGCCAACCAGCAGACAGCC	>AB699080.1_blockD_115_122__>AB699080.1_blockD_177_205__>AB699080.1_blockD_299_327	AGAGGGAG_AGAGGGAGCCACTGGC_AGAGGGAGCCACTGGC	>AB699080.1_blockE_203_220__>AB699080.1_blockE_325_342	GGCAAACAAAGCACAAGG_GGCAAACAAAGCACAAGG	>AB699080.1_blockF_221_241__>AB699080.1_blockF_343_411	GGAAGTGGAAAGCACCAGAGG_GGAAGTGGAAAGCAGCCAAGGGAACATGTTTTGCGAGCCAGAGCTGTTTTGGCTTGTCACCAGCTGGCC
AB699081.1	ABCDCDEFCDEF	AB699081	411	23138154	CSF	PML	AML⁵		/isolate="T7-6"	/isolation_source="Cerebrospinal fluid of patient with progressive multifocal leukoencephalopathy"	DEFINITION JC polyomavirus DNA, non-coding control region, partial sequence,	>AB699081.1_blockA_11_37	CCTGTATATATAAAAAAAAGGGAAGGT	>AB699081.1_blockB_38_59	AGGGAGGAGCTGGCTAAAACTG	>AB699081.1_blockC_60_114__>AB699081.1_blockC_122_176__>AB699081.1_blockC_244_298	GATGGCTGCCAGCCAAGCATGAGCTCATACCTAGGGAGCCAACCAGCAGACAGCC_GATGGCTGCCAGCCAAGCATGAGCTCATACCTAGGGAGCCAACCAGCAGACAGCC_GATGGCTGCCAGCCAAGCATGGGCTCATACCTAGGGAGCCAACCAGCAGACAGCC	>AB699081.1_blockD_115_122__>AB699081.1_blockD_177_205__>AB699081.1_blockD_299_327	AGAGGGAG_AGAGGGAGCCACTGGC_AGAGGGAGCCACTGGC	>AB699081.1_blockE_203_220__>AB699081.1_blockE_325_342	GGCAAACAAAGCACAAGG_GGCAAACAAAGCACAAGG	>AB699081.1_blockF_221_241__>AB699081.1_blockF_343_411	GGAAGTGGAAAGCACCAGAGG_GGAAGTGGAAAGCAGCCAAGGGAACATGTTTTGCGAGCCAGAGCTGTTTTGGCTTGTCACCAGCTGGCC
AB699082.1	ABCDCDEFCDEF	AB699082	411	23138154	CSF	PML	AML⁵		/isolate="T7-7"	/isolation_source="Cerebrospinal fluid of patient with progressive multifocal leukoencephalopathy"	DEFINITION JC polyomavirus DNA, non-coding control region, partial sequence,	>AB699082.1_blockA_11_37	CCTGTATATATAAAAAAAAGGGAAGGT	>AB699082.1_blockB_38_59	AGGGAGGAGCTGGCTAAAACTG	>AB699082.1_blockC_60_114__>AB699082.1_blockC_122_176__>AB699082.1_blockC_244_298	GATGGCTGCCAGCCAAGCATGAGCTCATACCTAGGGAGCCAACCAGCAGACAGCC_GATGGCTGCCAGCCAAGCATGAGCTCATACCTAGGGAGCCAACCAGCAGACAGCC_GATGGCTGCCAGCCAAGCATGAGCTCATACCTAGGGAGCCAACCAGCAGACAGCC	>AB699082.1_blockD_115_122__>AB699082.1_blockD_177_205__>AB699082.1_blockD_299_327	AGAGGGAG_AGAGGGAGCCACTGGC_AGAGGGAGCCACTGGC	>AB699082.1_blockE_203_220__>AB699082.1_blockE_325_342	GGCAAACAAAGCACAAGG_GGCAAACAAAGCACAAGG	>AB699082.1_blockF_221_241__>AB699082.1_blockF_343_411	GGAAGTGGAAAGCACCAGAGG_GGAAGTGGAAAGCAGCCAAGGGAACATGTTTTGCGAGCCAGAGCTGGTTTGGCTTGTCACCAGCTGGCC
AB699083.1	ABCDCDEFCDEF	AB699083	410	23138154	CSF	PML	AML⁵		/isolate="T7-8"	/isolation_source="Cerebrospinal fluid of patient with progressive multifocal leukoencephalopathy"	DEFINITION JC polyomavirus DNA, non-coding control region, partial sequence,	>AB699083.1_blockA_11_37	CCTGTATATATAAAAAAAGGGAAGGTA	>AB699083.1_blockB_37_58	AGGGAGGAGCTGGCTAAAACTG	>AB699083.1_blockC_59_113__>AB699083.1_blockC_121_175__>AB699083.1_blockC_243_297	GATGGCTGCCAGCCAAGCATGAGCTCATACCTAGGGAGCCAACCAGCAGACAGCC_GATGGCTGCCAGCCAAGCATGAGCTCATACCTAGGGAGCCAACCAGCAGACAGCC_GATGGCTGCCAGCCAAGCATGAGCTCATACCTAGGGAGCCAACCAGCAGACAGCC	>AB699083.1_blockD_114_121__>AB699083.1_blockD_176_204__>AB699083.1_blockD_298_326	AGAGGGAG_AGAGGGAGCCACTGGC_AGAGGGAGCCACTGGC	>AB699083.1_blockE_202_219__>AB699083.1_blockE_324_341	GGCAAACAAAGCACAAGG_GGCAAACAAAGCACAAGG	>AB699083.1_blockF_220_240__>AB699083.1_blockF_342_410	GGAAGTGGAAAGCACCAGAGG_GGAAGTGGAAAGCAGCCAAGGGAACATGTTTTGCGAGCCAGAGCTGTTTTGGCTTGTCACCAGCTGGCC
AB699084.1	ABCDCDEFCDEF	AB699084	411	23138154	CSF	PML	AML⁵		/isolate="T7-10"	/isolation_source="Cerebrospinal fluid of patient with progressive multifocal leukoencephalopathy"	DEFINITION JC polyomavirus DNA, non-coding control region, partial sequence,	>AB699084.1_blockA_11_37	CCTGTATATATAAAAAAAAGGGAAGGT	>AB699084.1_blockB_38_59	AGGGAGGAGCTGGCTAAAACTG	>AB699084.1_blockC_60_114__>AB699084.1_blockC_122_176__>AB699084.1_blockC_244_298	GATGGCTGCCAGCCAAGCATGAGCTCATACCTAGGGAGCCAACCAGCAGACAGCC_GATGGCTGCCAGCCAAGCATGAGCTCATACCTAGGGAGCCAACCAGCAGACAGCC_GATGGCTGCCAGCCAAGCATGAGCTCATACCTAGGGAGCCAACCAGCAGACAGCC	>AB699084.1_blockD_115_122__>AB699084.1_blockD_177_205__>AB699084.1_blockD_320_327	AGAGGGAG_AGAGGGAGCCACTGGC_CCACTGGC	>AB699084.1_blockE_203_220__>AB699084.1_blockE_325_342	GGCAAACAAAGCACAAGG_GGCAAACAAAGCACAAGG	>AB699084.1_blockF_221_241__>AB699084.1_blockF_343_411	GGAAGTGGAAAGCACCAGAGG_GGAAGTGGAAAGCAGCCAAGGGAACATGTTTTGCGAGCCAGAGCTGTTTTGGCTTGTCACCAGCTGGCC
AB699085.1	ABCEBCEF	AB699085	273	23138154	CSF	PML	HIV		/isolate="S18-1"	/isolation_source="Cerebrospinal fluid of patient with progressive multifocal leukoencephalopathy"	DEFINITION JC polyomavirus DNA, non-coding control region, partial sequence,	>AB699085.1_blockA_11_37	CCTGTATATATAAAAAAAAGGGGAGGT	>AB699085.1_blockB_38_59__>AB699085.1_blockB_117_131	AGGGAGGAGCTGGCTAAAACTG_ACAAGCTGGCTAAAA	>AB699085.1_blockC_60_114__>AB699085.1_blockC_135_189	GATGGCTGCCAGCCAAGCATGAGCTCATACCTAGGGAGCCAACCAGCTGACAAGT_GATGGCTGCCAGCCAAGCATGAGCTCATACCTAGGGAGCCAACCAGCTGACAAGT			>AB699085.1_blockE_112_119__>AB699085.1_blockE_187_204	AGTAAACA_AGTAAACAAAGCACAAGG	>AB699085.1_blockF_205_273	GGAAGTGGAAAGCAGCCAGGGGAACATGTTTTGCGAGCCAGAGCTGTTTTGGCTTGTCACCAGCTGGCC
AB699086.1	ABCEBCEF	AB699086	273	23138154	CSF	PML	HIV		/isolate="S18-2"	/isolation_source="Cerebrospinal fluid of patient with progressive multifocal leukoencephalopathy"	DEFINITION JC polyomavirus DNA, non-coding control region, partial sequence,	>AB699086.1_blockA_11_37	CCTGTATATATAAAAAAAAGGGAAGGT	>AB699086.1_blockB_38_59__>AB699086.1_blockB_117_131	AGGGAGGAGCTGGCTAAAACTG_ACAAGCTGGCTAAAA	>AB699086.1_blockC_60_114__>AB699086.1_blockC_135_189	GATGGCTGCCAGCCAAGCATGAGCTCATACCTAGGGAGCCAACCAGCTGACAAGT_GATGGCTGCCAGCCAAGCATGAGCTCATACCTAGGGAGCCAACCAGCTGACAAGT			>AB699086.1_blockE_112_119__>AB699086.1_blockE_187_204	AGTAAACA_AGTAAACAAAGCACAAGG	>AB699086.1_blockF_205_273	GGAAGTGGAAAGCAGCCAGGGGAACATGTTTTGCGAGCCAGAGCTGTTTTGGCTTGTCACCAGCTGGCC
AB699087.1	ABCEBCEF	AB699087	273	23138154	CSF	PML	HIV		/isolate="S18-10"	/isolation_source="Cerebrospinal fluid of patient with progressive multifocal leukoencephalopathy"	DEFINITION JC polyomavirus DNA, non-coding control region, partial sequence,	>AB699087.1_blockA_11_37	CCTGTATATATAAAAAAAAGGGAAGGT	>AB699087.1_blockB_38_59__>AB699087.1_blockB_117_131	AGGGAGGAGCTGGCTAAAACTG_ACAAGCTGGCTAAAA	>AB699087.1_blockC_60_114__>AB699087.1_blockC_135_189	GATGGCTGCCAGCCAAGCATGAGCTCATACCTAGGGAGCCAACCGGCTGACAAGT_GATGGCTGCCAGCCAAGCATGAGCTCATACCTAGGGAGCCAACCAGCTGACAAGT			>AB699087.1_blockE_112_119__>AB699087.1_blockE_187_204	AGTAAACA_AGTAAACAAAGCACAAGG	>AB699087.1_blockF_205_273	GGAAGTGGAAAGCAGCCAGGGGAACATGTTTTGCGAGCCAGAGCTGTTTTGGCTTGTCACCAGCTGGCC
AB699088.1	ABCEBCEF	AB699088	273	23138154	CSF	PML	HIV		/isolate="S3-1"	/isolation_source="Cerebrospinal fluid of patient with progressive multifocal leukoencephalopathy"	DEFINITION JC polyomavirus DNA, non-coding control region, partial sequence,	>AB699088.1_blockA_11_37	CCTGTATATATAAAAAAAAGGGAAGGT	>AB699088.1_blockB_38_59__>AB699088.1_blockB_117_131	AGGGAGGAGCTGGCTAAAACTG_ACAAGCTGGCTAAAA	>AB699088.1_blockC_60_114__>AB699088.1_blockC_135_189	GATGGCTGCCAGCCAAGCATGAGCTCATACCTAGGGAGCCAACCAGCTGACAAGT_GATGGCTGCCAGCCAAGCATGAGCTCATACCTAGGGAGCCAACCAGCTGACAAGT			>AB699088.1_blockE_112_119__>AB699088.1_blockE_187_204	AGTAAACA_AGTAAACAAAGCACAAGG	>AB699088.1_blockF_205_273	GGAAGTGGAAAGCAGCCAGGGGAACATGTTTTGCGAGCCAGAGCTGTTTTGGCTTGTCACCAGCTGGCC
AB699089.1	ABCEBCEF	AB699089	273	23138154	CSF	PML	HIV		/isolate="S3-6"	/isolation_source="Cerebrospinal fluid of patient with progressive multifocal leukoencephalopathy"	DEFINITION JC polyomavirus DNA, non-coding control region, partial sequence,	>AB699089.1_blockA_11_37	CCTGTATATATAAAAAAAAGGGAAGGT	>AB699089.1_blockB_38_59__>AB699089.1_blockB_117_131	AGGGAGGAGCTGGCTAAAACTG_ACAAGCTGGCTAAAA	>AB699089.1_blockC_60_114__>AB699089.1_blockC_135_189	GATGGCTGCCAGCCAAGCATGAGCTCATACCTAGGGAGCCAACCAGCTGACAAGT_GATGGCTGCCAGCCAAGCATGAGCTCATACCTAGGGAGCCAACCAGCTGACAAGT			>AB699089.1_blockE_112_119__>AB699089.1_blockE_187_204	AGTAAACA_AGTAAACAAAGCACAAGG	>AB699089.1_blockF_205_273	GGAAGTGGAAAGCAGCCAGGGGAACATGTTTTGCGAGCCAGAGCTGTTTTGGCTTGCCACCAGCTGGCC
HF955438.1	ABCDEF	HF955438	266	23967139	Urine	Healthy			/isolate="variant 1"	/isolation_source="urine of healthy host"	DEFINITION JC polyomavirus non-coding control region DNA, isolate variant 1.	>HF955438.1_blockA_11_37	CCTGTATATATAAAAAAAAGGGAAGGT	>HF955438.1_blockB_38_59	AGGGAGGAGCTGGCTAAAACTG	>HF955438.1_blockC_60_114	GATGGCTGCCAGCCAAGCATGAGCTCATACCTAGGGAGCCAACCAGCTGACAGCC	>HF955438.1_blockD_115_180	AGAGGGAGCCACTGGCACTGGCAGTTATAGTGAAACCCCTCCCTAGTCCTTAATCACAA	>HF955438.1_blockE_180_197	AGTAAACAAAGCACAAGG	>HF955438.1_blockF_198_266	GGAAGTGGAAAGCAGCCAAGGGAACATGTTTTGCGAGCCAGAGCTGTTTTGGCTTGTCACCAGCTGGCC
HF955439.1	ABCDEF	HF955439	266	23967139	Urine	Healthy			/isolate="variant 2"	/isolation_source="urine of healthy host"	DEFINITION JC polyomavirus non-coding control region DNA, isolate variant 2.	>HF955439.1_blockA_11_37	CCTGTATATATAAAAAAAAGGGAAGGT	>HF955439.1_blockB_38_59	AGGGAGGAGCTGGCTGAAACTG	>HF955439.1_blockC_60_114	GATGGCTGCCAGCCAAGCATGAGCTCATACCTAGGGAGCCAACCAGCTGACAGCC	>HF955439.1_blockD_115_180	AGAGGGAGCCACTGGCACTGGCAGTTATAGTGAAACCCCTCCCTAGTCCTTAATCACAA	>HF955439.1_blockE_180_197	AGTAAACAAAGCACAAGG	>HF955439.1_blockF_198_266	GGAAGTGGAAAGCAGCCAAGGGAACATGTTTTGCGAGCCAGAGCTGTTTTGGCTTGTCACCAGCTGGCC
HF955440.1	ABCDEF	HF955440	266	23967139	Urine	Healthy			/isolate="variant 3"	/isolation_source="urine of healthy host"	DEFINITION JC polyomavirus non-coding control region DNA, isolate variant 3.	>HF955440.1_blockA_11_37	CCTGTATATATAAAAAAAAGGGAAGGT	>HF955440.1_blockB_38_59	AGGGAGGAGCTGGCTAAAACTG	>HF955440.1_blockC_60_114	GATGGCTGCCAGCCAAGCATGAGCTCATAGCTAGGGAGCCAACCAGCTGACAGCC	>HF955440.1_blockD_115_180	AGAGGGAGCCACTGGCACTGGCAGTTATAGTGAAACCCCTCCCTAGTCCTTAATCACAA	>HF955440.1_blockE_180_197	AGTAAACAAAGCACAAGG	>HF955440.1_blockF_198_266	GGAAGTGGAAAGCAGCCAAGGGAACATGTTTTGCGAGCCAGAGCTGTTTTGGCTTGTCACCAGCTGGCC
HF955441.1	ABCDEF	HF955441	239	23967139	Urine	Healthy			/isolate="variant 4"	/isolation_source="urine of healthy host"	DEFINITION JC polyomavirus non-coding control region DNA, isolate variant 4.	>HF955441.1_blockA_11_37	CCTGTATATATAAAAAAAAGGGAAGGT	>HF955441.1_blockB_38_59	AGGGAGGAGCTGGCTAAAACTG	>HF955441.1_blockC_60_114	GATGGCTGCCAGCCAAGCATGAGCTCATACCTAGGGAGCCAACCAGCTGACAGCC	>HF955441.1_blockD_110_152	CAGCCAGAGGGAGCCCAAACCCCTCCCATAGTCCTTAATCACA	>HF955441.1_blockE_153_170	AGTAAACAAAGCACAAGG	>HF955441.1_blockF_171_239	GGAAGTGGAAAGCAGCCAAGGGAACATGTTTTGCGAGCCAGAGCTGTTTTGGCTTGTCACCAGCTGGCC
HF955442.1	ABCDEF	HF955442	256	23967139	Urine	Healthy			/isolate="variant 5"	/isolation_source="urine of healthy host"	DEFINITION JC polyomavirus non-coding control region DNA, isolate variant 5.	>HF955442.1_blockA_11_37	CCTGTATATATAAAAAAAAGGGAAGGT	>HF955442.1_blockB_38_59	AGGGAGGAGCTGGCTAAAACTG	>HF955442.1_blockC_60_114	GATGGCTGCCAGCCAAGCATGAGCTCATACCTAGGGAGCCAACCAGAGGGAGCCC	>HF955442.1_blockD_125_169	CCACTGGCACTGGCAGTTATAGTGAAACCACTCCCATAGTCCTTAATCACA	>HF955442.1_blockE_170_187	AGTAAACAAAGCACAAGG	>HF955442.1_blockF_188_256	GGAAGTGGAAAGCAGCCAAGGGAACATGTTTTGCGAGCCAGAGCTGTTTTGGCTTGTCACCAGCTGGCC
HF955443.1	ABCDEF	HF955443	262	23967139	Urine	Healthy			/isolate="variant 6"	/isolation_source="urine of healthy host"	DEFINITION JC polyomavirus non-coding control region DNA, isolate variant 6.	>HF955443.1_blockA_11_37	CCTGTATATATAAAAAAAAGGGAAGGT	>HF955443.1_blockB_38_59	AGGGAGGAGCTGGCTAAAACTG	>HF955443.1_blockC_60_114	GATGGCTGCCAGCCAAGCATGAGCTCATACCTAGGGAGCCAACCAGCTGACAGCC	>HF955443.1_blockD_115_180	AGAGGGAGCCACTGGCACTGGCAGTTATAGTGAAACCCCTCCCATAGTCCTTAATCACA	>HF955443.1_blockE_181_198	AGTAAACAAAGCACAAGG	>HF955443.1_blockF_199_262	GGAAGTGGAAAGCAGCCAGCACAGCATGTTTTGCGAGCCAGAGCTGTTTTGGCTTGTCACCAGCTGGCC
HF955444.1	ABCDEF	HF955444	265	23967139	Urine	Healthy			/isolate="variant 7"	/isolation_source="urine of healthy host"	DEFINITION JC polyomavirus non-coding control region DNA, isolate variant 7.	>HF955444.1_blockA_11_37	CCTGTATATATAAAAAAAAGGGAAGGT	>HF955444.1_blockB_38_59	AGGGAGGAGCTGGCTAAAACTG	>HF955444.1_blockC_60_114	GATGGCTGCCAGCCAAGCATGAGCTCATACCTAGGGAGCCAACCAGCTGACAGCC	>HF955444.1_blockD_115_180	AGAGGGAGCCACTGGCACTGGCAGTTATAGTGAAACCCCTCCCATAGTCCTTAATCACA	>HF955444.1_blockE_181_198	AGTAAACAAAGCACAAGG	>HF955444.1_blockF_199_265	GGAAGTGGAAAGCAGCCAGGAGAGCATGTTTTGCGAGCCAGAGCTGTTTTGGCTTGTCACCAGCTGGCC
HF955445.1	ABCDEF	HF955445	239	23967139	Urine	Healthy			/isolate="variant 8"	/isolation_source="urine of healthy host"	DEFINITION JC polyomavirus non-coding control region DNA, isolate variant 8.	>HF955445.1_blockA_11_37	CCTGTATATATAAAAAAAAGGGAAGGT	>HF955445.1_blockB_38_59	AGGGAGGAGCTGGCTAAAACTG	>HF955445.1_blockC_60_114	GATGGCTGCCAGCCAAGCATGAGCTCATACCTAGGGAGCCAACCAGCTGACAGCC	>HF955445.1_blockD_115_180	AGAGGGAGCCACTGGCACTGGCAGTTATAGTGAAACCCCTCCCATAGTCCTTAATCACA	>HF955445.1_blockE_181_198	AGTAAACAAAGCACAAGG	>HF955445.1_blockF_199_219	GGAAGTGGAAAGCAGCCGTTT
HF955446.1	ABCDEF	HF955446	281	23967139	Urine	Healthy			/isolate="variant 9"	/isolation_source="urine of healthy host"	DEFINITION JC polyomavirus non-coding control region DNA, isolate variant 9.	>HF955446.1_blockA_11_37	CCTGTATATATAAAAAAAAGGGAAGGT	>HF955446.1_blockB_38_59	AGGGAGGAGCTGGCTAAAGCTG	>HF955446.1_blockC_60_114	GATGGCTGCCAGCCAAGCATGAGCTCATACCTAGGGAGCCAACCAGCTGACAGCC	>HF955446.1_blockD_115_180	AGAGGGAGCCACTGGCACTGGCAGTTATAGTGAAACCCCTCCCATAGTCCTTAATCACA	>HF955446.1_blockE_181_198	AGTAAACAAAGCACAAGG	>HF955446.1_blockF_199_281	GGAAGTGGAAAGCAGCCAGTGGCCAGTGGAAAGCAGCCAAGGGAACATGTTTTGCGAGCCAGAGCTGTTTTGGCTTGTCACCAGCTGGCC
HF955447.1	ABCDEF	HF955447	273	23967139	Urine	Healthy			/isolate="variant 10"	/isolation_source="urine of healthy host"	DEFINITION JC polyomavirus non-coding control region DNA, isolate variant 10.	>HF955447.1_blockA_11_37	CCTGTATATATAAAAAAAAGGGAAGGT	>HF955447.1_blockB_38_59	AGGGAGGAGCTGGCTAAAACTG	>HF955447.1_blockC_60_122	GATGGCTGCCAGCCAAGCATGAGCTCATACCTAGGGAGCCAACCAGCTGACAGCC	>HF955447.1_blockD_123_188	AGAGGGAGCCACTGGCACTGGCAGTTATAGTGAAACCCCTCCCATAGTCCTTAATCACA	>HF955447.1_blockE_189_206	AGTAAACAAAGCACAAGG	>HF955447.1_blockF_207_273	GGAAGTGGAAAGCAGCCAGGAGAGCATGTTTTGCGAGCCAGAGCTGTTTTGGCTTGTCACCAGCTGGCC
HF955448.1	ABCDEF	HF955448	266	23967139	Urine	Healthy			/isolate="variant 11"	/isolation_source="urine from healthy host"	DEFINITION JC polyomavirus non-coding control region DNA, isolate variant 11.	>HF955448.1_blockA_11_37	CCTGTATATATAAAAAAAAGGGAAGGT	>HF955448.1_blockB_38_59	AGGGAGGAGCTGGCTAAAACTG	>HF955448.1_blockC_60_114	GATGGCTGCCAGCCAAGCATGAGCTCATACCTAGGGAGCCAACCAGCTGACAGCC	>HF955448.1_blockD_115_180	AGAGGGAGCCACTGGCACTGGCAGTTATAGTGAAACCCTCCCATAGTCCTTAATCACAA	>HF955448.1_blockE_180_197	AGTAAACAAAGCACAAGG	>HF955448.1_blockF_198_266	GGAAGTGGAAAGCAGCCAAGGGAACATGTTTTGCGAGCCAGAGCTGTTTTGGCTTGTCACCAGCTGGCC
HF955449.1	ABCDEF	HF955449	252	23967139	Urine	Healthy			/isolate="variant 12"	/isolation_source="urine from healthy host"	DEFINITION JC polyomavirus non-coding control region DNA, isolate variant 12.	>HF955449.1_blockA_11_37	CCAGTATATATAAAAAAAAGGGAAGGT	>HF955449.1_blockB_38_59	AGGGAGGAGCTGGCTAAAACTG	>HF955449.1_blockC_60_114	GATGGCTGCCAGCCAAGCATGAGCTCATACCTAGGGAGCCAACCAGCTGACAGCC	>HF955449.1_blockD_115_165	AGAGGGAGCCCTGGCTGCATGCCACTGCCCCTCCCATAGTCCTTAATCACA	>HF955449.1_blockE_166_183	AGTAAACAAAGCACAAGG	>HF955449.1_blockF_184_252	GGAAGTGGAAAGCAGCCAAGGGAACATGTTTTGCGAGCCAGAGCTGTTTTGGCTTGTCACCAGCTGGCC
HF955450.1	ABCDF	HF955450	239	23967139	Urine	Healthy			/isolate="variant 13"	/isolation_source="urine from healthy host"	DEFINITION JC polyomavirus non-coding control region DNA, isolate variant 13.	>HF955450.1_blockA_11_37	CCTGTATATATAAAAAAAAGGGAAGGT	>HF955450.1_blockB_38_59	AGGGAGGAGCTGGCTAAAACTG	>HF955450.1_blockC_60_114	GATGGCTGCCAGCCAAGCATGAGCTCATACCTAGGGAGCCAACCAGCTGACAGCC	>HF955450.1_blockD_115_180	AGAGGGAGCCACTGGCACTGGCAGTTATAGTGAAACCCCTAGCACAAGGGGAAGTGGAA			>HF955450.1_blockF_171_239	GGAAGTGGAAAGCAGCCAAGGGAACATGTTTTGCGAGCCAGAGCTGTTTTGGCTTGTCACCAGCTGGCC
AB841277.1	ABCDEF	AB841277	285	24463953	CSF	PML	HIV		/isolate="Os-1-1"	/isolation_source="Cerebrospinal fluid of patient with progressive multifocal leukoencephalopathy"	DEFINITION JC polyomavirus DNA, non-coding control region, partial sequence,	>AB841277.1_blockA_11_37	CCTGTATATATAAAAAAAAGGGAAGGT	>AB841277.1_blockB_38_59	AGGGAGGAGCTGGCTAAAACTG	>AB841277.1_blockC_52_132	TAAAACTGAGCTCATACCTAGGGAGCCAACCAGCTGGGCTAATAAAACTGAGCTCATACCTAGGGAGCCAACCAGCTGACAGCC	>AB841277.1_blockD_133_198	AGAGGGAGCCACTGGCACTGGCAGTTATAGTGAAACCCCTCCCATAGTCCTTAATCACA	>AB841277.1_blockE_199_216	AGTAAACAAAGCACAAGG	>AB841277.1_blockF_217_285	GGAAGTGGAAAGCAGCCAGGGGAACATGTTTTGCGAGCCAGAGCTGTTTTGGCTTGTCACCAGCTGGCC
AB841278.1	ABCDEF	AB841278	285	24463953	CSF	PML	HIV		/isolate="Os-1-7"	/isolation_source="Cerebrospinal fluid of patient with progressive multifocal leukoencephalopathy"	DEFINITION JC polyomavirus DNA, non-coding control region, partial sequence,	>AB841278.1_blockA_11_37	CCTGTATATATAAAAAAAAGGGAAGGT	>AB841278.1_blockB_38_59	AGGGAGGAGCTGGCTAAAACTG	>AB841278.1_blockC_52_132	TAAAACTGAGCTCATACCTAGGGAGCCAACCAGCTGGGCTAATAAAACTGAGCTCATACCTAGGGAGCCAACCAGCTGACAGCC	>AB841278.1_blockD_133_198	AGAGGGAGCCACTGGCACTGGCAGTTATAGTGAAACCCCTCCCATAGTCCTTAATCACA	>AB841278.1_blockE_199_216	AGTAAACAAAGCACAAGG	>AB841278.1_blockF_217_285	GGAAGCGGAAAGCAGCCAGGGGAACATGTTTTGCGAGCCAGAGCTGTTTTGGCTTGTCACCAGCTGGCC
AB841279.1	ABCDEF	AB841279	285	24463953	CSF	PML	HIV		/isolate="Os-1-3"	/isolation_source="Cerebrospinal fluid of patient with progressive multifocal leukoencephalopathy"	DEFINITION JC polyomavirus DNA, non-coding control region, partial sequence,	>AB841279.1_blockA_11_37	CCTGTATATATAAAAAAAAGGGAAGGT	>AB841279.1_blockB_38_59	AGGGAGGAGCTGGCTAAAACTG	>AB841279.1_blockC_52_132	TAAAACTGAGCTCATACCTAGGGAGCCAACCAGCTGGGCTAATAAAACTGAGCTCATACCTAGGGAGCCAACCAGCTGACAGCC	>AB841279.1_blockD_133_198	AGAGGGAGCCACTGGCACTGGCAATTATAGTGAAACCCCTCCCATAGTCCTTAATCACA	>AB841279.1_blockE_199_216	AGTAAACAAAGCACAAGG	>AB841279.1_blockF_217_285	GGAAGTGGAAAGCAGCCAGGGGAACATGTTTTGCGAGCCAGAGCTGTTTTGGCTTGTCACCAGCTGGCC
AB841280.1	ABCEF	AB841280	203	24463953	CSF	PML	HIV		/isolate="Tk-5-2"	/isolation_source="Cerebrospinal fluid of patient with progressive multifocal leukoencephalopathy"	DEFINITION JC polyomavirus DNA, non-coding control region, partial sequence,	>AB841280.1_blockA_11_37	CCTGTATATATAAAAAAAAGGGAAGGT	>AB841280.1_blockB_38_59	AGGGAGGAGCTGGCTAAAACTG	>AB841280.1_blockC_60_114	GATGGCTGCCAGCCAAGCATGAGCTCATACCTAGGGAGCCAACCAGCTCCTGTCA			>AB841280.1_blockE_117_134	AGTAAACAAAGCACAAGG	>AB841280.1_blockF_135_203	GGAAGTGGAAAGCAGCCAGGGGAACATGTTTTGCGAGCCAGAGCTGTTTTGGCTTGTCACCAGCTGGCC
AB841281.1	ABCEF	AB841281	203	24463953	CSF	PML	HIV		/isolate="Tk-5-1"	/isolation_source="Cerebrospinal fluid of patient with progressive multifocal leukoencephalopathy"	DEFINITION JC polyomavirus DNA, non-coding control region, partial sequence,	>AB841281.1_blockA_11_37	CCTGTATATATAAAAAAAAGGGAAGGT	>AB841281.1_blockB_38_59	AGGGAGGAGCTGGCTAAACCTG	>AB841281.1_blockC_60_114	GATGGCTGCCAGCCAAGCATGAGCTCATACCTAGGGAGCCAACCAGCTCCTGTCA			>AB841281.1_blockE_117_134	AGTAAACAAAGCACAAGG	>AB841281.1_blockF_135_203	GGAAGTGGAAAGCAGCCAGGGGAACATGTTTTGCGAGCCAGAGCTGTTTTGGCTTGTCACCAGCTGGCC
AB841282.1	ABCDECDEF	AB841282	283	24463953	CSF	PML	HCV-related liver disease		/isolate="Tk-16-4"	/isolation_source="Cerebrospinal fluid of patient with progressive multifocal leukoencephalopathy"	DEFINITION JC polyomavirus DNA, non-coding control region, partial sequence,	>AB841282.1_blockA_11_37	CCTGTATATATAAAAAAAAGGGAAGGT	>AB841282.1_blockB_38_59	AGGGAGGAGCTGGCTAAAACTG	>AB841282.1_blockC_60_89__>AB841282.1_blockC_129_165	GATGGCTGCCAGCCAAGCATGAGCTCATAC_GATGGCTGATGGCGATGGCTGCCAGCCAAGCATGAGCTCATAC	>AB841282.1_blockD_103_113__>AB841282.1_blockD_179_189	CCTTAATCACA_CCTTAATCACA	>AB841282.1_blockE_114_131__>AB841282.1_blockE_190_207	AGTAAACAAAGCACGGAT_AGTAAACAAAGCACAAGG	>AB841282.1_blockF_208_276	GGAAGTGGAAAGCAGCCAAGGGAACATGTTTTGCGAGCCAGAGCTGTTTTGGCTTGTCACATGTCACCA
AB841283.1	ABCDECDEF	AB841283	283	24463953	CSF	PML	HCV-related liver disease		/isolate="Tk-16-2"	/isolation_source="Cerebrospinal fluid of patient with progressive multifocal leukoencephalopathy"	DEFINITION JC polyomavirus DNA, non-coding control region, partial sequence,	>AB841283.1_blockA_11_37	CCTGTATATATAAAAAAAAGGGAAGGT	>AB841283.1_blockB_38_59	AGGGAGGAGCTGGCTAAAACTG	>AB841283.1_blockC_60_89__>AB841283.1_blockC_129_165	GATGGCTGCCAGCCAAGCATGAGCTCATAC_GATGGCTGATGGCGATGGCTGCCAGCCAAGCATGAGCTCATAC	>AB841283.1_blockD_103_113__>AB841283.1_blockD_179_189	CCTTAATCACA_CCTTAATCACA	>AB841283.1_blockE_114_131__>AB841283.1_blockE_190_207	AGTAAACAAAGCACGGAT_AGTAAACAAAGCACAAGG	>AB841283.1_blockF_208_276	GGAGGTGGAAAGCAGCCAAGGGAACATGTTTTGCGAGCCAGAGCTGTTTTGGCTTGTCACATGTCACCA
AB841284.1	ABCDECDEF	AB841284	283	24463953	CSF	PML	HCV-related liver disease		/isolate="Tk-16-10"	/isolation_source="Cerebrospinal fluid of patient with progressive multifocal leukoencephalopathy"	DEFINITION JC polyomavirus DNA, non-coding control region, partial sequence,	>AB841284.1_blockA_11_37	CCTGTATATATAAAAAAAAGGGAAGGT	>AB841284.1_blockB_38_59	AGGGAGGAGCTGGCTAAAACTG	>AB841284.1_blockC_60_89__>AB841284.1_blockC_129_165	GATGGCTGCCAGCCAAGCATGAGCTCATAC_GATGGCTGATGGCGATGGCTGCCAGCCAAGCATGAGCTCATAC	>AB841284.1_blockD_103_113__>AB841284.1_blockD_179_189	CCTTAATCACA_CCTTAATCACA	>AB841284.1_blockE_114_131__>AB841284.1_blockE_190_207	AGTAAACAAAGCACGGAT_AGTAAACAAAGCACAAGG	>AB841284.1_blockF_208_276	GGAAGTGGAAAGCAGCCAAGGGAACATGTTTTGCGAGCCAGAGCTGTTTTGGCTTGTCACATGTCACCA
AB841285.1	ABCDE	AB841285	217	24463953	CSF	PML	HIV		/isolate="Ng-21-2"	/isolation_source="Cerebrospinal fluid of patient with progressive multifocal leukoencephalopathy"	DEFINITION JC polyomavirus DNA, non-coding control region, partial sequence,	>AB841285.1_blockA_11_37	CCTGTATATATAAAAAAAAGGGAAGGT	>AB841285.1_blockB_38_59	AGGGAGGAGCTGGCTAAAACTG	>AB841285.1_blockC_60_114	GATGGCTGCCAGCCAAGCATGAGCTCATACCTAGGGAGCCAACCAGCTGACAGCC	>AB841285.1_blockD_115_180	AGAGGGAGCCACTGGCACTGGCAGTTATAGTGAAACCCCTCCCATAGTCCTTAATCACA	>AB841285.1_blockE_181_198	AGTAAACAAAGCACAAGG
AB841286.1	ABCDE	AB841286	217	24463953	CSF	PML	HIV		/isolate="Ng-21-5"	/isolation_source="Cerebrospinal fluid of patient with progressive multifocal leukoencephalopathy"	DEFINITION JC polyomavirus DNA, non-coding control region, partial sequence,	>AB841286.1_blockA_11_37	CCTGTATATATAAAAAAAAGGGAAGGT	>AB841286.1_blockB_38_59	AGGGAGGAGCTGGCTAAAGCTG	>AB841286.1_blockC_60_114	GATGGCTGCCAGCCAAGCATGAGCTCATACCTAGGGAGCCAACCAGCTGACAGCC	>AB841286.1_blockD_115_180	AGAGGGAGCCACTGGCACTGGCAGTTATAGTGAAACCCCTCCCATAGTCCTTAATCACA	>AB841286.1_blockE_181_198	AGTAAACAAAGCACAAGG
AB841287.1	ABCEBCEBCEF	AB841287	370	24463953	CSF	PML	HIV		/isolate="Tk-24-1"	/isolation_source="Cerebrospinal fluid of patient with progressive multifocal leukoencephalopathy"	DEFINITION JC polyomavirus DNA, non-coding control region, partial sequence,	>AB841287.1_blockA_11_37	CCTGTATATATAAAAAAAAGGGAAGGT	>AB841287.1_blockB_38_59__>AB841287.1_blockB_137_151__>AB841287.1_blockB_210_224	AGGGAGGAGCTGGCTAAAACTG_AGTGGCTGGCTAAAA_AGTGGCTGGCTAAAA	>AB841287.1_blockC_60_114__>AB841287.1_blockC_155_187__>AB841287.1_blockC_228_282	GATGGCTGCCAGCCAAGCATGAGCTCATACCTAGGGAGCCAACCAGCTGACAGCC_GATGGCTGCCAGCCCAGCCAACCAACCAGCTGACAGCC_GATGGCTGCCAGCCAAGCATGAGCTCATACCTAGGGAGCCAACCAGCTGACAGCC			>AB841287.1_blockE_116_133__>AB841287.1_blockE_189_206__>AB841287.1_blockE_284_301	AGTAAACAAAGCACAAGG_AGTAAACAAAGCACAAGG_AGTAAACAAAGCACAAGG	>AB841287.1_blockF_302_370	GGAAGTGGAAAGCAGCCAGGGGAACATGTTTTGCGAGCCAGAGCTGTTTTGGCTTGTCACCAGCTGGCC
AB841288.1	ABCEBCEBCEF	AB841288	370	24463953	CSF	PML	HIV		/isolate="Tk-24-8"	/isolation_source="Cerebrospinal fluid of patient with progressive multifocal leukoencephalopathy"	DEFINITION JC polyomavirus DNA, non-coding control region, partial sequence,	>AB841288.1_blockA_11_37	CCTGTATATATAAAAAAAAGGGAAGGT	>AB841288.1_blockB_38_59__>AB841288.1_blockB_137_151__>AB841288.1_blockB_210_224	AGGGAGGAGCTGGCTAAAACTG_AGTGGCTGGCTAAAA_AGTGGCTGGCTAAAA	>AB841288.1_blockC_60_114__>AB841288.1_blockC_155_187__>AB841288.1_blockC_228_282	GATGGCTGCCAGCCAAGCATGAGCTCATACCTAGGGAGCCAACCAGCTGACAGCC_GATGGCTGCCAGCCCAGCCAACCAACCAGCTGACAGCC_GATGGCTGCCAGCCAAGCATGAGCTCATACCTAGGGAGCCAACCAGCTGACAGCC			>AB841288.1_blockE_116_133__>AB841288.1_blockE_189_206__>AB841288.1_blockE_284_301	AGTAAACAAAGCACAAGG_AGTAAACAAAGCACAAGG_AGTAAACAAGGCACAAGG	>AB841288.1_blockF_302_370	GGAAGTGGAAAGCAGCCAGGGGAACATGTTTTGCGAGCCAGAGCTGTTTTGGCTTGTCACCAGCTGGCC
AB841289.1	ABCDEF	AB841289	244	24463953	CSF	PML	HIV		/isolate="Ir-30-1"	/isolation_source="Cerebrospinal fluid of patient with progressive multifocal leukoencephalopathy"	DEFINITION JC polyomavirus DNA, non-coding control region, partial sequence,	>AB841289.1_blockA_11_37	CCTGTATATATAAAAAAAAGGGAAGGT	>AB841289.1_blockB_38_59	AGGGAGGAGCTGGCTACATGAG	>AB841289.1_blockC_67_91	CTAGGGAGCCAACCAGCTGACAGCC	>AB841289.1_blockD_92_157	AGAGGGAGCCACTGGCACTGGCAGTTATAGTGAAACCCCTCCCATAGTCCTTAATCACA	>AB841289.1_blockE_158_175	AGTAAACAAAGCACAAGG	>AB841289.1_blockF_176_244	GGAAGTGGAAAGCAGCCAGGGGAACATGTTTTGCGAGCCAGAGCTGTTTTGGCTTGTCACCAGCTGGCC
AB841290.1	ACDCDEF	AB841290	244	24463953	CSF	PML	PIS⁶		/isolate="St-29-4"	/isolation_source="Cerebrospinal fluid of patient with progressive multifocal leukoencephalopathy"	DEFINITION JC polyomavirus DNA, non-coding control region, partial sequence,	>AB841290.1_blockA_11_37	CCTGTATATATAAAAAAAAGGGAAGGG			>AB841290.1_blockC_38_92__>AB841290.1_blockC_115_156	GATGGCTGCCAGCCAAGCATGAGCTCATACCTAGGGAGCCAACCAGCTGACAGCC_CACTCATGAGCTCATACCTAGGGAGCCAACCAGCTGACAGCC	>AB841290.1_blockD_93_100__>AB841290.1_blockD_157_195	AGAGGGAG_AGAGGGAGCCACTGGCCCTTAATCACA	>AB841290.1_blockE_196_213	AGTAAACAAAGCACAAGG	>AB841290.1_blockF_214_234	GGAAGTGGAAAGCAGCCAGGG
AB841291.1	ABCDCDEF	AB841291	264	24463953	CSF	PML	PIS⁶		/isolate="St-29-7"	/isolation_source="Cerebrospinal fluid of patient with progressive multifocal leukoencephalopathy"	DEFINITION JC polyomavirus DNA, non-coding control region, partial sequence,	>AB841291.1_blockA_11_37	CCTGTATATATAAAAAAAAGGGAAGGG	>AB841291.1_blockB_36_57	GGGGAGGAGCTGGCTAAAACTG	>AB841291.1_blockC_58_112__>AB841291.1_blockC_135_176	GATGGCTGCCAGCCAAGCATGAGCTCATACCTAGGGAGCCAACCAGCTGACAGCC_CACTCATGAGCTCATACCTAGGGAGCCAACCAGCTGACAGCC	>AB841291.1_blockD_113_120__>AB841291.1_blockD_177_215	AGAGGGAG_AGAGGGAGCCACTGGCCCTTAATCACA	>AB841291.1_blockE_216_233	AGTAAACAAAGCACAAGG	>AB841291.1_blockF_234_254	GGAAGTGGAAAGCAGCCAGGG
AB841292.1	ABCDCDEF	AB841292	264	24463953	CSF	PML	PIS⁶		/isolate="St-29-2"	/isolation_source="Cerebrospinal fluid of patient with progressive multifocal leukoencephalopathy"	DEFINITION JC polyomavirus DNA, non-coding control region, partial sequence,	>AB841292.1_blockA_11_37	CCTGTATATATAAAAAAAAGGGAAGGG	>AB841292.1_blockB_36_57	GGGGAGGAGCTGGCTAAAACTG	>AB841292.1_blockC_58_112__>AB841292.1_blockC_135_176	GATGGCTGCCAGCCAAGCATGAGCTCATACCCAGGGAGCCAACCAGCTGACAGCC_CACTCATGAGCTCATACCTAGGGAGCCAACCAGCTGACAGCC	>AB841292.1_blockD_113_120__>AB841292.1_blockD_177_215	AGAGGGAG_AGAGGGAGCCACTGGCCCTTAATCACA	>AB841292.1_blockE_216_233	AGTAAACAAAGCACAAGG	>AB841292.1_blockF_234_254	GGAAGTGGAAAGCAGCCAGGG
AB841293.1	ABCDBCDEF	AB841293	356	24463953	CSF	PML	HIV		/isolate="Hs-32-2"	/isolation_source="Cerebrospinal fluid of patient with progressive multifocal leukoencephalopathy"	DEFINITION JC polyomavirus DNA, non-coding control region, partial sequence,	>AB841293.1_blockA_11_37	CCTGTATATATAAAAAAAAGGGAAGGT	>AB841293.1_blockB_38_59__>AB841293.1_blockB_131_152	AGGGAGGAGCTGGCTAAAACTG_TAGGAGGAGCTGGCTAAAACTG	>AB841293.1_blockC_60_114__>AB841293.1_blockC_153_207	GATGGCTGCCAGCCAAGCATGAGCTCATACCTAGGGAGCCAACCAGCAGACAGCC_GATGGCTGCCAGCCAAGCATGAGCTCATACCTAGGGAGCCAACCAGCAGACATCC	>AB841293.1_blockD_115_122__>AB841293.1_blockD_208_264	AGAGGGAG_AGAGGGAGCCACTGGCACTGGCAGTTATAGTGAAACCACTCCCATAGTCCTTAATCACA	>AB841293.1_blockE_265_282	AGTAAACAAAGCACAAGG	>AB841293.1_blockF_283_356	GGAAGTGGAAAGCAGCCAAGGGAACATGTTTTGCGAGCCAGAGCTGTTTTGGCTTGTCACCAGCTGGCC
AB841294.1	ABCDBCDEF	AB841294	356	24463953	CSF	PML	HIV		/isolate="Hs-32-8"	/isolation_source="Cerebrospinal fluid of patient with progressive multifocal leukoencephalopathy"	DEFINITION JC polyomavirus DNA, non-coding control region, partial sequence,	>AB841294.1_blockA_11_37	CCTGTATATATAAAAAAAAGGGAAGGT	>AB841294.1_blockB_38_59__>AB841294.1_blockB_131_152	AGGGAGGAGCTGGCTAAAACTG_TAGGAGGAGCTGGCTAAAACTG	>AB841294.1_blockC_60_114__>AB841294.1_blockC_153_207	GATGGCTGCCAGCCAAGCATGAGCTCATACGTAGGGAGCCAACCAGCAGACAGCC_GATGGCTGCCAGCCAAGCATGAGCTCATACCTAGGGAGCCAACCAGCAGACAGCC	>AB841294.1_blockD_115_122__>AB841294.1_blockD_208_264	AGAGGGAG_AGAGGGAGCCACTGGCACTGGCAGTTATAGTGAAACCACTCCCATAGTCCTTAATCACA	>AB841294.1_blockE_265_282	AGTAAACAAAGCACAAGG	>AB841294.1_blockF_283_356	GGAAGTGGAAAGCAGCCAAGGGAACATGTTTTGCGAGCCAGAGCTGTTTTGGCTTGTCACCAGCTGGCC
AB841295.1	ABCDBCDEF	AB841295	355	24463953	CSF	PML	HIV		/isolate="Hs-32-10"	/isolation_source="Cerebrospinal fluid of patient with progressive multifocal leukoencephalopathy"	DEFINITION JC polyomavirus DNA, non-coding control region, partial sequence,	>AB841295.1_blockA_11_37	CCTGTATATATAAAAAAAGGGAAGGTA	>AB841295.1_blockB_37_58__>AB841295.1_blockB_130_151	AGGGAGGAGCTGGCTAAAACTG_TAGGAGGAGCTGGCTAAAACTG	>AB841295.1_blockC_59_113__>AB841295.1_blockC_152_206	GATGGCTGCCAGCCAAGCATGAGCTCATACCTAGGGAGCCAACCAGCAGACAGCC_GATGGCTGCCAGCCAAGCATGAGCTCATACCTAGGGAGCCAACCAGCAGACAGCC	>AB841295.1_blockD_114_121__>AB841295.1_blockD_207_263	AGAGGGAG_AGAGGGAGCCACTGGCACTGGCAGTTATAGTGAAACCACTCCCATAGTCCTTAATCACA	>AB841295.1_blockE_264_281	AGTAAACAAAGCACAAGG	>AB841295.1_blockF_282_355	GGAAGTGGAAAGCAGCCAAGGGAACATGTTTTGCGAGCCAGAGCTGTTTTGGCTTGTCACCAGCTGGCC
AB841296.1	ABCDEFBCDEF	AB841296	365	24463953	CSF	PML			/isolate="Fo-39-1"	/isolation_source="Cerebrospinal fluid of patient with progressive multifocal leukoencephalopathy"	DEFINITION JC polyomavirus DNA, non-coding control region, partial sequence,	>AB841296.1_blockA_11_37	CCTGTATATATAAAAAAAAGGGAAGGT	>AB841296.1_blockB_38_59__>AB841296.1_blockB_182_203	AGGGAGGAGCTGGCTAAAACTG_AGGGAGGAGCTGGCTAAAACTG	>AB841296.1_blockC_60_114__>AB841296.1_blockC_204_258	GATGGCTGCCAGCCAAGCATGAGCTCATACCTAGGGAGCCAACCAGCTGACACAG_GATGGCTGCCAGCCAAGCATGAGCTCATACCTAGGGAGCCAACCAGCTGACACAG	>AB841296.1_blockD_126_136__>AB841296.1_blockD_270_280	CCTTAATCACA_CCTTAATCACA	>AB841296.1_blockE_137_154__>AB841296.1_blockE_281_298	AGTAAACAAAGCACAAGG_AGTAAACAAAGCACAAGG	>AB841296.1_blockF_153_173__>AB841296.1_blockF_297_365	GGGAGTGGAAAGCAGCCAGGG_GGGAGTGGAAAGCAGCCAGGGGAACATGTTTTGCGAGCCAGAGCTGTTTTGGCTTGTCACCAGCTGGCC
AB841297.1	ABCDEFBCDEF	AB841297	365	24463953	CSF	PML			/isolate="Fo-39-5"	/isolation_source="Cerebrospinal fluid of patient with progressive multifocal leukoencephalopathy"	DEFINITION JC polyomavirus DNA, non-coding control region, partial sequence,	>AB841297.1_blockA_11_37	CCTGTATATATAAAAAAAAGGGAAGGT	>AB841297.1_blockB_38_59__>AB841297.1_blockB_182_203	AGGGAGGAGCTGGCTAAAACTG_AGGGAGGAGCTGGCTAAAACTG	>AB841297.1_blockC_60_114__>AB841297.1_blockC_204_258	GATGGCTGCCAGCCAAGCATGAGCTCATACCTAGGGAGCCAACCAGCTGACACAG_GATGGCTGCCAGCCAAGCATGAGCTCATACCTAGGGAGCCAACCAGCTGACACAG	>AB841297.1_blockD_126_136__>AB841297.1_blockD_270_280	CCTTAATCACA_CCTTAATCACA	>AB841297.1_blockE_137_154__>AB841297.1_blockE_281_298	AGTAAACAAAGCACAGGG_AGTAAACAAAGCACAAGG	>AB841297.1_blockF_153_173__>AB841297.1_blockF_297_365	GGGAGTGGAAAGCAGCCAGGG_GGGAGTGGAAAGCAGCCAGGGGAACATGTTTTGCGAGCCAGAGCTGTTTTGGCTTGTCACCAGCTGGCC
AB841298.1	ABCDEFBCDEF	AB841298	365	24463953	CSF	PML			/isolate="Fo-39-7"	/isolation_source="Cerebrospinal fluid of patient with progressive multifocal leukoencephalopathy"	DEFINITION JC polyomavirus DNA, non-coding control region, partial sequence,	>AB841298.1_blockA_11_37	CCTGTATATATAAAAAAAAGGGAAGGT	>AB841298.1_blockB_38_59__>AB841298.1_blockB_182_203	AGGGAGGAGCTGGCTAAAACTG_AGGGAGGAGCTGGCTAAAACTG	>AB841298.1_blockC_60_114__>AB841298.1_blockC_204_258	GATGGCTGCCAGCCAAGCATGAGCTCATACCTAGGGAGCCAACCAGCTGACACAG_GATGGCTGCCAGCCAAGCATGAGCTCATACCTAGGGAGCCAACCAGCTGACACAG	>AB841298.1_blockD_126_136__>AB841298.1_blockD_270_280	CCTTAATCACA_CCTTAATCACA	>AB841298.1_blockE_137_154__>AB841298.1_blockE_281_298	AGTAAACAAAGCACAAGG_AGTAAACAAAGCACAAGG	>AB841298.1_blockF_153_173__>AB841298.1_blockF_297_365	GGGAGTGGAAAGCAGCCAGGG_GGGAGTGGAAAGCAGCCAGGGGAACATGTTTTGCGAGCCAGAGCTGTCTTGGCTTGCCACCAGCTGGCC
AB841299.1	ABCBCDCDEF	AB841299	228	24463953	CSF	PML	HIV		/isolate="Ac-46-1"	/isolation_source="Cerebrospinal fluid of patient with progressive multifocal leukoencephalopathy"	DEFINITION JC polyomavirus DNA, non-coding control region, partial sequence,	>AB841299.1_blockA_11_37	CCTGTATATATAAAAAAAAGGGAAGGT	>AB841299.1_blockB_38_59__>AB841299.1_blockB_77_98	AGGGAGGAGCTGGCTAAAACTG_AGGGAGGAGCTGGCTAAAACTG	>AB841299.1_blockC_60_72__>AB841299.1_blockC_99_128__>AB841299.1_blockC_152_168	GATGGCTGCCAGC_GATGGCTGCCAGCCAAGCATGAGCTCATCC_CAAGCATGAGCTCATCC	>AB841299.1_blockD_127_137__>AB841299.1_blockD_167_177	CCTTAATCACA_CCTTAATCACA	>AB841299.1_blockE_178_185	AGTAAACA	>AB841299.1_blockF_181_228	AAACATGTTTTGCGAGCCAGAGCTGTTTTGGCTTGTCACCAGCTGGCC
AB841300.1	ABCBCDCDEF	AB841300	228	24463953	CSF	PML	HIV		/isolate="Ac-46-8"	/isolation_source="Cerebrospinal fluid of patient with progressive multifocal leukoencephalopathy"	DEFINITION JC polyomavirus DNA, non-coding control region, partial sequence,	>AB841300.1_blockA_11_37	CCTGTATATATAAAAAAAAGGGAAGGT	>AB841300.1_blockB_38_59__>AB841300.1_blockB_77_98	AGGGAGGAGCTGGCTAAAACTG_AGGGAGGAGCTGGCTAAAACTG	>AB841300.1_blockC_60_72__>AB841300.1_blockC_99_128__>AB841300.1_blockC_152_168	GATGGCTGCCAGC_GATGGCTGCCAGCCAAGTATGAGCTCATCC_CAAGCATGAGCTCATCC	>AB841300.1_blockD_127_137__>AB841300.1_blockD_167_177	CCTTAATCACA_CCTTAATCACA	>AB841300.1_blockE_178_185	AGTAAACA	>AB841300.1_blockF_181_228	AAACATGTTTTGCGAGCCAGAGCTGTTTTGGCTTGTCACCAGCTGGCC
AB841301.1	ABCBCDCDEF	AB841301	230	24463953	CSF	PML	HIV		/isolate="Ac-46-2"	/isolation_source="Cerebrospinal fluid of patient with progressive multifocal leukoencephalopathy"	DEFINITION JC polyomavirus DNA, non-coding control region, partial sequence,	>AB841301.1_blockA_11_37	CCTGTATATATAAAAAAAAGGGAAGGT	>AB841301.1_blockB_38_59__>AB841301.1_blockB_77_98	AGGGAGGAGCTGGCTAAAACTG_AGGGAGGAGCTGGCTAAAACTG	>AB841301.1_blockC_60_72__>AB841301.1_blockC_99_128__>AB841301.1_blockC_152_168	GATGGCTGCCAGC_GATGGCTGCCAGCCAAGCATGAGCTCATCC_CAAGCATGAGCTCATCC	>AB841301.1_blockD_127_137__>AB841301.1_blockD_167_177	CCTTAATCACA_CCTTAATCACA	>AB841301.1_blockE_178_185	AGTAAACA	>AB841301.1_blockF_183_230	ACATGTTTTGCGCGAGCCAGAGCTGTTTTGGCTTGTCACCAGCTGGCC
AB841302.1	ABCDCDEF	AB841302	189	24463953	CSF	PML	HIV		/isolate="Ac-46-5"	/isolation_source="Cerebrospinal fluid of patient with progressive multifocal leukoencephalopathy"	DEFINITION JC polyomavirus DNA, non-coding control region, partial sequence,	>AB841302.1_blockA_11_37	CCTGTATATATAAAAAAAAGGGAAGGT	>AB841302.1_blockB_38_59	AGGGAGGAGCTGGCTAAAACTG	>AB841302.1_blockC_60_89__>AB841302.1_blockC_113_129	GATGGCTGCCAGCCAAGCATGAGCTCATCC_CAAGCATGAGCTCATCC	>AB841302.1_blockD_88_98__>AB841302.1_blockD_128_138	CCTTAATCACA_CCTTAATCACA	>AB841302.1_blockE_139_146	AGTAAACA	>AB841302.1_blockF_142_189	AAACATGTTTTGCGAGCCAGAGCTGTTTTGGCTTGTCACCAGCTGGCC
AB841303.1	ABCECBCEF	AB841303	329	24463953	CSF	PML	HIV		/isolate="St-58-2"	/isolation_source="Cerebrospinal fluid of patient with progressive multifocal leukoencephalopathy"	DEFINITION JC polyomavirus DNA, non-coding control region, partial sequence,	>AB841303.1_blockA_11_37	CCTGTATATATAAAAAAAAGGGAAGGT	>AB841303.1_blockB_38_59__>AB841303.1_blockB_164_185	AGGGAGGAGCTGGCTAAAACTG_AGTAAACAAAGGGCTAAAACTG	>AB841303.1_blockC_60_89__>AB841303.1_blockC_132_161__>AB841303.1_blockC_186_215	GATGGCTGCCAGCCAAGCATGAGCTCATAC_GATGGCTGCCAGCCAAGCATGAGCTCATAC_GATGGCTGCCAGCCAAGCATGAGCTCATAC			>AB841303.1_blockE_92_109__>AB841303.1_blockE_218_260	AGTAAACAAAGCACAAGG_AGTAAACAAAGCACAAGGGATAAACAAAGCACAAGG	>AB841303.1_blockF_261_329	GGAAGTGGAAAGCAGCCAAGGGAACATGTTTTGCGAGCCAGAGCTGTTTTGGCTTGTCACCAGCTGGCC
AB841304.1	ABCEFCEF	AB841304	242	24463953	CSF	PML	HIV		/isolate="St-58-3"	/isolation_source="Cerebrospinal fluid of patient with progressive multifocal leukoencephalopathy"	DEFINITION JC polyomavirus DNA, non-coding control region, partial sequence,	>AB841304.1_blockA_11_37	CCTGTATATATAAAAAAAAGGGAAGGT	>AB841304.1_blockB_38_59	AGGGAGGAGCTGGCTAAAACTG	>AB841304.1_blockC_60_89__>AB841304.1_blockC_144_173	GATGGCTGCCAGCCAAGCATGAGCTCATAC_GATGGCTGCCAGCCAAGCATGAGCTCATAC			>AB841304.1_blockE_92_109__>AB841304.1_blockE_176_193	AGTAAACAAAGCACAAGG_AGTAAACAAAGCACAAGG	>AB841304.1_blockF_110_130__>AB841304.1_blockF_195_242	GGAAGTGGAAAGCAGCCAAGG_GAACATGTTTTGCGAGCCAGAGCTGTTTTGGCTTGTCACCAGCTGGCC
AB841305.1	ABCEBCEF	AB841305	237	24463953	CSF	PML	ALL⁴		/isolate="Os-47-1"	/isolation_source="Cerebrospinal fluid of patient with progressive multifocal leukoencephalopathy"	DEFINITION JC polyomavirus DNA, non-coding control region, partial sequence,	>AB841305.1_blockA_11_37	CCTGTATATATAAAAAAAAGGGAAGGT	>AB841305.1_blockB_38_59__>AB841305.1_blockB_105_119	AGGGAGGAGCTGGCTAAAACTG_AGGAGCTGGCTAAAA	>AB841305.1_blockC_60_89__>AB841305.1_blockC_123_152	GATGGCTGCCAGCCAAGCATGAGCTCATCA_GATGGCTGCCAGCCAAGCATGAGCTCATCA			>AB841305.1_blockE_90_107__>AB841305.1_blockE_153_170	AGTAAACAAAGCACAAGG_AGTAAACAAAGCACAAGG	>AB841305.1_blockF_171_237	GGAAGTGGAAAGCAGCCAAGAGAACATGTTTTGCGAGCCAGAGCTGTTTTGGCTTGTCACCAGCTGGCC
AB841306.1	ABCEBCEF	AB841306	248	24463953	CSF	PML	ALL⁴		/isolate="Os-47-9"	/isolation_source="Cerebrospinal fluid of patient with progressive multifocal leukoencephalopathy"	DEFINITION JC polyomavirus DNA, non-coding control region, partial sequence,	>AB841306.1_blockA_11_37	CCTGTATATATAAAAAAAAGGGAAGGT	>AB841306.1_blockB_38_59__>AB841306.1_blockB_109_130	AGGGAGGAGCTGGCTAAAACTG_GGGGAGGAGCTGGCTAAAACTG	>AB841306.1_blockC_60_89__>AB841306.1_blockC_131_160	GATGGCTGCCAGCCAAGCATGAGCTCATAC_GATGGCTGCCAGCCAAGCATGAGCTCATAC			>AB841306.1_blockE_93_110__>AB841306.1_blockE_164_181	AGTAAACAAAGCACAAGG_AGTAAACAAAGCACAAGG	>AB841306.1_blockF_182_248	GGAAGTGGAAAGCAGCCAAGAGAACATGTTTTGCGAGCCAGAGCTGTTTTGGCTTGTCACCAGCTGGCC
KF788287.1	ABCEBCEF	KF788287	412	24554653	Brain	PML	MS			/isolation_source="paraffin embedded brain autopsy; natalizumab-treated multiple sclerosis patient who developed progressive multifocal leukoencephalopathy"	DEFINITION JC polyomavirus isolate 399_Natalizumab_PML_JCV_NCCR promoter	>KF788287.1_blockA_128_154	CCTGTATATATAAAAAAAAGGGAAGGT	>KF788287.1_blockB_155_176__>KF788287.1_blockB_251_272	AGGGAGGAGCTGGCTAAAACTG_AGGGAGGAGCTGGCTAAAACTG	>KF788287.1_blockC_177_231__>KF788287.1_blockC_273_327	GATGGCTGCCAGCCAAGCATGAGCTCATACCTAGGGAGCCAACCAGCTGACCAAG_GATGGCTGCCAGCCAAGCATGAGCTCATACCTAGGGAGCCAACCAGCTGACCAAG			>KF788287.1_blockE_230_247__>KF788287.1_blockE_326_343	AGTAAACAAAGCACAAGG_AGTAAACAAAGCACAAGG	>KF788287.1_blockF_344_412	GGAAGTGGAAAGCAGCCAAGGGAACATGTTTTGCGAGCCAGAGCTGTTTTGGCTTGTCACCAGCTGGCC
KF788288.1	ACDEF	KF788288	336	24554653	CSF	PML	RA¹			/isolation_source="CSF; rituximab-treated rheumatoid arthritis patient who developed progressive multifocal leukoencephalopathy"	DEFINITION JC polyomavirus isolate 506_Rituximab_PML_JCV_NCCR promoter region.	>KF788288.1_blockA_128_154	CCTGTATATATAAAAAAAAGGGAAGGG			>KF788288.1_blockC_155_209	GATGGCTGCCAGCCAAGCATGAGCTCATACCTAGGGAGCCAACCAGCTGACAGCC	>KF788288.1_blockD_210_238	AGAGGGAGCCACTGGC	>KF788288.1_blockE_250_267	AGTAAACAAAGCACAAGG	>KF788288.1_blockF_268_336	GGAAGTGGAAAGCAGCCAAGGGAACATGTTTTGCGAGCCAGAGCTGTTTTGGCTTGTCACCAACTGGCC
KF788289.1	ACECEF	KF788289	374	24554653	CSF	PML	HIV			/isolation_source="CSF; HAART-treated AIDS patient who developed progressive multifocal leukoencephalopathy"	DEFINITION JC polyomavirus isolate 459_HAART_PML_JCV_NCCR promoter region.	>KF788289.1_blockA_128_154	CCTGTATATAGAAAAAAAAGGGAAGGG			>KF788289.1_blockC_154_208__>KF788289.1_blockC_233_287	GATGGCTGCCAGCCAAGCATGAGCTCATACCTAGGGAGCCAACCAGCTAACAGCC_GATGGCTGCCAGCCAAGCATGAGCTCATACCTAGGGAGCCAACCAGCTAACAGCC			>KF788289.1_blockE_209_226__>KF788289.1_blockE_288_305	AGTAAACAAAGCACAAGG_AGTAAACAAAGCACAAGG	>KF788289.1_blockF_306_374	GGAAGTGGAAAGCAGCCAAGGGAACATGTTTTGCGAGCCAGAGCTGTTTTGGCTTGTCACCAGCTGGCC
KF788290.1	ABCECEF	KF788290	422	24554653	CSF	PML	SLE			/isolation_source="CSF; mycophenolate mofetil-treated Systemic Lupus Erythematosus patient who developed progressive multifocal leukoencephalopathy"	DEFINITION JC polyomavirus isolate 482_Mycophnolate_mofetil_PML_JCV_NCCR	>KF788290.1_blockA_128_154	CCTGTATATATAAAAAAAAGGGAAGGT	>KF788290.1_blockB_155_176	AGGGAGGAGCTGGCTAAAACTG	>KF788290.1_blockC_177_231__>KF788290.1_blockC_274_328	GATGGCTGCCAGCCAAGCATGAGCTCATACCTAGGGAGCCAACCAGCTGACAGCC_GATGGCTGCCAGCCAAGCATGAGCTCATACCTAGGGAGCCAACCAGCTGACAGCC			>KF788290.1_blockE_240_257__>KF788290.1_blockE_337_354	AGTAAACAAAGCACAAGG_AGTAAACAAAGCACAAGG	>KF788290.1_blockF_355_375	GGAAGTGGAAAGCAGCCAAGG
KJ001213.1	ABCEFBCEBCEF	KJ001213	413	24554653	CSF	PML	MS			/isolation_source="natalizumab-treated multiple sclerosis patient who developed progressive multifocal leukoencephalopathy; CSF"	DEFINITION JC polyomavirus isolate 856_Natalizumab_PML_JCV_NCCR promoter	>KJ001213.1_blockA_115_141	CCTGTATATATAAAAAAAAGGGAAGGT	>KJ001213.1_blockB_142_163__>KJ001213.1_blockB_232_246__>KJ001213.1_blockB_291_312	AGGGAGGAGCTGGCTAAAACTG_AGGGGCTGGCTAAAA_AGCACAAGGCTGGCTAAAACTG	>KJ001213.1_blockC_164_193__>KJ001213.1_blockC_250_279__>KJ001213.1_blockC_313_342	GATGGCTGCCAGCCAAGCATGAGCTCATCA_GATGGCTGCCAGCCAAGCATGAGCTCATCA_GATGGCTGCCAGCCAAGCATGAGCTCATCA			>KJ001213.1_blockE_196_213__>KJ001213.1_blockE_282_299__>KJ001213.1_blockE_345_362	AGTAAACAAAGCACAAGG_AGTAAACAAAGCACAAGG_AGTAAACAAAGCACAAGG	>KJ001213.1_blockF_214_234__>KJ001213.1_blockF_363_383	GGAAGTGGAAAGCAGCCAAGG_GGAAGTGGAAAGCAGCCAAGG
KJ001214.1	ABCDECDEF	KJ001214	464	24554653	CSF	PML	MS			/isolation_source="natalizumab-treated multiple sclerosis patient who developed progressive multifocal leukoencephalopathy; CSF"	DEFINITION JC polyomavirus isolate 857_Natalizumab_PML_JCV_NCCR promoter	>KJ001214.1_blockA_205_231	CCTGTATATATAAAAAAAAGGGAAGGT	>KJ001214.1_blockB_232_253	AGGGAGGAGCTGGCTAAAACTG	>KJ001214.1_blockC_254_308__>KJ001214.1_blockC_337_391	GATGGCTGCCAGCCAAGCATGAGCTCATACCTAGGGAGCCAACCAGCTGACAGCC_GAAGGCTGCCAGCCAAGCATGAGCTCATACCTAGGGAGCCAACCAGCTGACAGCC	>KJ001214.1_blockD_307_317__>KJ001214.1_blockD_390_400	CCTTAATCACA_CCTTAATCACA	>KJ001214.1_blockE_318_335__>KJ001214.1_blockE_401_418	AGTAAACAAAGCACAAGG_AGTAAACAAAGCACAAGG	>KJ001214.1_blockF_419_439	GGAAGTGGAAAGCAGCCAAGG
KJ001215.1	ABCBCDBCDBC	KJ001215	527	24554653	CSF	PML	MS			/isolation_source="natalizumab-treated multiple sclerosis patient who developed progressive multifocal leukoencephalopathy; CSF"	DEFINITION JC polyomavirus isolate 498_Natalizumab_PML_JCV_NCCR promoter	>KJ001215.1_blockA_164_190	CCTGTATATATAAAAAAAAGGGAAGGT	>KJ001215.1_blockB_191_212__>KJ001215.1_blockB_254_275__>KJ001215.1_blockB_334_355__>KJ001215.1_blockB_431_452	AGGGAGGAGCTGGCTAAAACTG_AGGGAGGAGCTGGCTAAAACTG_AGGGAGGAGCTGGCTAAAACTG_AGGGAGGAGCTGGCTAAAACTG	>KJ001215.1_blockC_210_264__>KJ001215.1_blockC_273_327__>KJ001215.1_blockC_353_424__>KJ001215.1_blockC_450_479	CTGGGCTGCCAGCCAAGCATGAGCTCATACCTAGGGAGCCAACCAGGGAGGAGCT_CTGGGCTGCCAGCCAAGCATGAGCTCATACCTAGGGAGCCAACCAGCTGACAGCC_CTGGGCTGCCAGCCAAGCATGAGCTCATACCTAGGGAGCCAACCAGCTGACAGCC_CTGGGCTGCCAGCCAAGCATGAGCTCATAC	>KJ001215.1_blockD_328_335__>KJ001215.1_blockD_425_432	AGAGGGAG_AGAGGGAG
KJ001216.1	ABCEF	KJ001216	479	24554653	CSF	PML	MS			/isolation_source="natalizumab-treated multiple sclerosis patient who developed progressive multifocal leukoencephalopathy; CSF"	DEFINITION JC polyomavirus isolate 378_379_Natalizumab_PML_JCV_NCCR promoter	>KJ001216.1_blockA_209_235	CCTGTATATATAAAAAAAAGGGAAGGT	>KJ001216.1_blockB_236_257	AGGGAGGAGCTGGCTAAAACTG	>KJ001216.1_blockC_258_384	GATGGCTGCCAGCCAAGCATGAGCTCATACCTAGGGAGCCAACCAGCTGACAGCCGATGGCTGCCAGCCAAGCATGAGCTCATACCTAGGGAGCCAACCAGCTGACAGCC			>KJ001216.1_blockE_386_403	GAGGGACAAAGCACAAGG	>KJ001216.1_blockF_404_472	GGAAGTGAAAAGCAGCCAAGGGAACATGTTTTGCGAGCCAGAGCTGTTTTGGCTTGTCTCCCCCTGGCC
KJ001217.1	ACECEF	KJ001217	395	24554653	CSF	PML	HIV			/isolation_source="HAART-treated AIDS patient who developed progressive multifocal leukoencephalopathy; CSF"	DEFINITION JC polyomavirus isolate 459_33_HAART_PML_JCV_NCCR promoter region.	>KJ001217.1_blockA_103_129	CCTGTATATATAAAAAAAAGGGAAGGG			>KJ001217.1_blockC_129_183__>KJ001217.1_blockC_208_262	GATGGCTGCCAGCCAAGCATGAGCTCATACCTAGGGAGCCAACCAGCTAACAGCC_GATGGCTGCCAGCCAAGCATGAGCTCATACCTAGGGAGCCAACCAGCTAACAGCC			>KJ001217.1_blockE_184_201__>KJ001217.1_blockE_263_280	AGTAAACAAAGCACAAGG_AGTAAACAAAGCACAAGG	>KJ001217.1_blockF_281_349	GGAAGTGGAAAGCAGCCAAGGGAACATGTTTTGCGAGCCAGAGCTGTTTTGGCTTGTCACCAGCTGGCC
KJ001218.1	ABCBCEF	KJ001218	475	24554653	CSF	PML	HIV			/isolation_source="HAART-treated AIDS patient who developed progressive multifocal leukoencephalopathy; CSF"	DEFINITION JC polyomavirus isolate 459_17_HAART_PML_JCV_NCCR promoter region.	>KJ001218.1_blockA_162_188	CCTGTATATATAAAAAAAAGGGAAGGT	>KJ001218.1_blockB_189_210__>KJ001218.1_blockB_270_291	AGGGAGGAGCTGGCTAAAACTG_AACAAAGAGCTGGCTAAAACTG	>KJ001218.1_blockC_211_265__>KJ001218.1_blockC_292_346	GATGGCTGCCAGCCAAGCATGAGCTCATACCTAGGGAGCCAACCAGCTGACCACA_GATGGCTGCCAGCCAAGCATGAGCTCATACCTAGGGAGCCAACCAGCTGACCACA			>KJ001218.1_blockE_347_364	AGTAAACAAAGCACAAGG	>KJ001218.1_blockF_365_433	GGAAGTGGAAAGCAGCCAAGGGAACATGTTTTGCGAGCCAGAGCTGTTTTGGCTTGTCACCAGCTGGCC
KJ001219.1	ABCECEF	KJ001219	481	24554653	CSF	PML	HIV			/isolation_source="HAART-treated AIDS patient who developed progressive multifocal leukoencephalopathy; CSF"	DEFINITION JC polyomavirus isolate 459_14_HAART_PML_JCV_NCCR promoter region.	>KJ001219.1_blockA_165_191	CCTGTATATATAAAAAAAAGGGAAGGT	>KJ001219.1_blockB_192_213	AGGGAGGAGCTGGCTAAAACTG	>KJ001219.1_blockC_214_268__>KJ001219.1_blockC_293_347	GATGGCTGCCAGCCAAGCATGAGCTCATACCTAGGGAGCCAACCAGCTGACAGCC_GATGGCTGCCAGCCAAGCATGAGCTCATACCTAGGGAGCCAACCAGCTGACAGCC			>KJ001219.1_blockE_277_294__>KJ001219.1_blockE_356_373	AAGTAACAAAGCACTGGA_AAGTAACAAAGCACAAGG	>KJ001219.1_blockF_374_442	GGAAGTGGAAAGCAGCCAAGGGAACATGTTTTGCGAGCCAGAGCTGTTTTGGCTTGTCACCAGCTGGCC
KJ001220.1	ABCEBCEF	KJ001220	485	24554653	CSF	PML	SLE			/isolation_source="mycophenolate mofetil-treated Systemic Lupus Erythematosus patient who developed progressive multifocal leukoencephalopathy; CSF"	DEFINITION JC polyomavirus isolate 483_Mycophenolate_mofetil_PML_JCV_NCCR	>KJ001220.1_blockA_167_193	CCTGTATATATAAAAAAAAGGGAAGGT	>KJ001220.1_blockB_194_215__>KJ001220.1_blockB_287_308	AGGGAGGAGCTGGCTAAAACTG_AGGGAGGAGCTGGCTAAAACTG	>KJ001220.1_blockC_216_270__>KJ001220.1_blockC_309_363	GATGGCTGCCAGCCAAGCATGAGCTCATACCTAGGGAGCCAACCAGCTGACAGCC_GATGGCTGCCAGCCAAGCATGAGCTCATACCTAGGGAGCCAACCAGCTGACAGCC			>KJ001220.1_blockE_268_285__>KJ001220.1_blockE_361_378	GCCAAACAAAGCACAAGG_GCCAAACAAAGCACAAGG	>KJ001220.1_blockF_379_447	GGAAGTGGAAAGCAGCCAAGGGAACATGTTTTGCGAGCCAGAGCTGTTTTGGCTTGTCACCAGCTGGCC
KJ001221.1	ABCECEF	KJ001221	576	24554653	CSF	PML	Psoriasis			/isolation_source="efalizumab-treated psoriasis patient who developed progressive multifocal leukoencephalopathy; CSF"	DEFINITION JC polyomavirus isolate 502_Efalizumab_PML_JCV_NCCR promoter	>KJ001221.1_blockA_167_193	CCTGTATATATAAAAAAAAGGGAAGGT	>KJ001221.1_blockB_194_215	AGGGAGGAGCTGGCTAAAACTG	>KJ001221.1_blockC_216_270__>KJ001221.1_blockC_312_366	GATGGCTGCCAGCCAAGCATGAGCTCATACCTAGGGAGCCAACCAGCTGACAGCC_GATGGCTGCCAGCCAAGCATGAGCTCATACCTAGGGAGCCAACCAGCTGACAGCC			>KJ001221.1_blockE_277_294__>KJ001221.1_blockE_373_390	AGTAAACAAAGCCCAGAG_AGTAAACAAAGCACAAGG	>KJ001221.1_blockF_391_459	GGAAGTGGAAAGCAGCCAAGGGAACATGTTTTGCGAGCCAGAGCTGTTTTGGCTTGTCACCAGCTGGCC
KJ001222.1	ABCECBCECEF	KJ001222	580	24554653	Brain	PML	Wiscott Aldrich Syndrome			/isolation_source="Wiscott Aldrich Syndrome patient who developed progressive multifocal leukoencephalopathy; Brain Biopsy"	DEFINITION JC polyomavirus isolate 009_Wiscott_Aldrich_PML_JCV_NCCR promoter	>KJ001222.1_blockA_151_177	CCTGTATATATAAAAAAAAGGGAAGGT	>KJ001222.1_blockB_178_199__>KJ001222.1_blockB_308_322	AGGGAGGAGCTGGCTAAAACTG_GCTCGCTGGCTAAAA	>KJ001222.1_blockC_200_254__>KJ001222.1_blockC_286_315__>KJ001222.1_blockC_326_380__>KJ001222.1_blockC_412_466	GATGGCTGCCAGCCAAGCATGAGCTCATACCTAGGGAGCCAACCAGCTGACAGCC_GATGGCTGCCAGCCAAGCATGAGCTCGCTG_GATGGCTGCCAGCCAAGCATGAGCTCATACCTAGGGAGCCAACCAGCTGACAGCC_GATGGCTGCCAGCCAAGCATGAGCTCATACCTAGGGAGCCAACCAGCTGACAGCC			>KJ001222.1_blockE_256_273__>KJ001222.1_blockE_382_399__>KJ001222.1_blockE_468_485	GAGGGACAAAGCACAAGG_GAGGGACAAAGCACAAGG_GAGGGACAAAGCACAAGG	>KJ001222.1_blockF_486_506	GGAAGTGGAAAGCAGCCAAGG
KJ659290.1	ABCECEF	KJ659290	286	24979548	Plasma					/isolation_source="plasma"	DEFINITION JC polyomavirus strain UNN2-plas1 control region, partial sequence.	>KJ659290.1_blockA_11_37	CCTGTATATATAAAAAAAAGGGAAGGT	>KJ659290.1_blockB_38_59	AGGGAGGAGCTGGCTAAAACTG	>KJ659290.1_blockC_60_114__>KJ659290.1_blockC_142_196	GATGGCTGCCAGCCAAGCATGAGCTCATACCTAGGGAGCCAACCAGCTGACAATC_GATGGCTGCCAGCCAAGCATGAGCTCATACCTAGGGAGCCAACCAGCTGACAATC			>KJ659290.1_blockE_118_135__>KJ659290.1_blockE_200_217	AGTAAACAAAGCACAAGG_AGTAAACAAAGCACAAGG	>KJ659290.1_blockF_218_286	GGAAGTGGAAAGCAGCCAAGGGAACATGTTTTGCGAGCCAGAGCTGTTTTGGCTTGTCACCAGCTGGCC
KJ659291.1	BCEF	KJ659291	204	24979548	CSF					/isolation_source="CSF"	DEFINITION JC polyomavirus strain UNN2-cns1 control region, partial sequence.			>KJ659291.1_blockB_38_59	AGGGAGGAGCTGGCTAAAACTG	>KJ659291.1_blockC_60_114	GATGGCTGCCAGCCAAGCATGAGCTCATACCTAGGGAGCCAACCAGCTGACAATC			>KJ659291.1_blockE_118_135	AGTAAACAAAGCACAAGG	>KJ659291.1_blockF_136_204	GGAAGTGGAAAGCAGCCAAGGGAACATGTTTTGCGAGCCAGAGCTGTTTTGGCTTGTCACCAGCTGGCC
LK391951.1	ABCDEF	LK391951	264	25392214	CSF	PML	MS		/isolate="CSF patient 1"		DEFINITION JC polyomavirus non-coding control region DNA, isolate CSF patient	>LK391951.1_blockA_11_37	CCTGTATATATAAAAAAAAGGGAAGGT	>LK391951.1_blockB_38_59	AGGGAGGAGCTGGCTAAAACTG	>LK391951.1_blockC_60_114	GATGGCTGCCAGCCAAGCATGAGCTCATACCTAGGGAGCCAACCAGCTGACAGCC	>LK391951.1_blockD_115_122	AGAGGGAG	>LK391951.1_blockE_178_195	TCATAACAAAGCACAAGG	>LK391951.1_blockF_196_264	GGAAGTGGAAAGCAGCCAAGGGAACATGTTTTGCGAGCCAGAGCTGTTTTGGCTTGTCACCAGCTGGCC
LK391952.1	ABCDEBCDEF	LK391952	246	25392214	CSF	PML	MS		/isolate="CSF patient 3"		DEFINITION JC polyomavirus non-coding control region DNA, isolate CSF patient	>LK391952.1_blockA_11_37	CCTGTATATATAAAAAAAAGGGAAGGT	>LK391952.1_blockB_38_59__>LK391952.1_blockB_112_133	AGGGAGGAGCTGGCTAAAACTG_AAAGCACAGCTGGCTAAAACTG	>LK391952.1_blockC_60_89__>LK391952.1_blockC_134_163	GATGGCTGCCAGCCAAGCATGAGCTCATAA_GATGGCTGCCAGCCAAGCATGAGCTCATAA	>LK391952.1_blockD_94_104__>LK391952.1_blockD_168_178	CCTTAATCACA_CCTTAATCACA	>LK391952.1_blockE_105_122__>LK391952.1_blockE_179_196	AGTAAACAAAGCACAGCT_AGTAAACAAAGCACAAGG	>LK391952.1_blockF_199_246	AAGTGTGTTTTGCGAGCCAGAGCTGTTTTGGCTTGTCACCAGCTGGCC
LK391953.1	ABCEFBCEBCEF	LK391953	327	25392214	CSF	PML	MS		/isolate="CSF patient 4"		DEFINITION JC polyomavirus non-coding control region DNA, isolate CSF patient	>LK391953.1_blockA_11_37	CCTGTATATATAAAAAAAAGGGAAGGT	>LK391953.1_blockB_38_59__>LK391953.1_blockB_128_142__>LK391953.1_blockB_187_208	AGGGAGGAGCTGGCTAAAACTG_AGGGGCTGGCTAAAA_AGCACAAGGCTGGCTAAAACTG	>LK391953.1_blockC_60_89__>LK391953.1_blockC_146_175__>LK391953.1_blockC_209_238	GATGGCTGCCAGCCAAGCATGAGCTCATCA_GATGGCTGCCAGCCAAGCATGAGCTCATCA_GATGGCTGCCAGCCAAGCATGAGCTCATCA			>LK391953.1_blockE_92_109__>LK391953.1_blockE_178_195__>LK391953.1_blockE_241_258	AGTAAACAAAGCACAAGG_AGTAAACAAAGCACAAGG_AGTAAACAAAGCACAAGG	>LK391953.1_blockF_110_130__>LK391953.1_blockF_259_327	GGAAGTGGAAAGCAGCCAAGG_GGAAGTGGAAAGCAGCCAAGGGAACATGTTTTGCGAGCCAGAGCTGTTTTGGCTTGTCACCAGCTGGCC
LK391954.1	ABCEBCEF	LK391954	326	25392214	CSF	PML	MS		/isolate="CSF patient 5"		DEFINITION JC polyomavirus non-coding control region DNA, isolate CSF patient	>LK391954.1_blockA_11_37	CCTGTATATATAAAAAAAAGGGAAGGT	>LK391954.1_blockB_38_59__>LK391954.1_blockB_143_164	AGGGAGGAGCTGGCTAAAACTG_AAGCACAAGGGGGCTAAAACTG	>LK391954.1_blockC_60_114__>LK391954.1_blockC_165_219	GATGGCTGCCAGCCAAGCATGAGCTCATACCTAGGGAGCCAACCAGCTGACAGCC_GATGGCTGCCAGCCAAGCATGAGCTCATACCTAGGGAGCCAACCAGCTGACAGCC			>LK391954.1_blockE_135_152__>LK391954.1_blockE_240_257	AGTAAACAAAGCACAAGG_AGTAAACAAAGCACAAGG	>LK391954.1_blockF_258_326	GGAAGTGGAAAGCAGCCAAGGGAACATGTTTTGCGAGCCAGAGCTGTTTTGGCTTGTCACCAGCTGGCC
LK391955.1	ABCEBCEF	LK391955	242	25392214	CSF	PML	MS		/isolate="CSF patient 6"		DEFINITION JC polyomavirus non-coding control region DNA, isolate CSF patient	>LK391955.1_blockA_11_37	CCTGTATATATAAAAAAAAGGGAAGGT	>LK391955.1_blockB_38_59__>LK391955.1_blockB_104_125	AGGGAGGAGCTGGCTAAAACTG_AAGGGGAAGTGGGCTAAAACTG	>LK391955.1_blockC_60_89__>LK391955.1_blockC_126_155	GATGGCTGCCAGCCAAGCATGAGCTCATAC_GATGGCTGCCAGCCAAGCATGAGCTCATAC			>LK391955.1_blockE_90_107__>LK391955.1_blockE_156_173	CTAGGACAAAGCACAAGG_CTAGGACAAAGCACAAGG	>LK391955.1_blockF_174_242	GGAAGTGGAAAGCAGCCAAGGGAACATGTTTTGCGAGCCAGAGCTGTTTTGGCTTGTCACCAGCTGGCC
LK391956.1	ABCDEFCDEF	LK391956	293	25392214	CSF	PML	Lymphoma		/isolate="CSF patient 8"		DEFINITION JC polyomavirus non-coding control region DNA, isolate CSF patient	>LK391956.1_blockA_11_37	CCTGTATATATAAAAAAAAGGGAAGGT	>LK391956.1_blockB_38_59	AGGGAGGAGCTGGCTAAAACTG	>LK391956.1_blockC_60_114__>LK391956.1_blockC_192_216	GATGGCTGCCAGCCAAGCATGAGCTCATACCTAGGGAGCCAACCAGCTGACAGCT_CTAGGGAGCCAACCAGCTGACAGCT	>LK391956.1_blockD_116_123__>LK391956.1_blockD_218_225	CCACTGGC_CCACTGGC	>LK391956.1_blockE_124_141__>LK391956.1_blockE_226_243	AGTAAACAAAGCACAAGG_AGTAAACAAAGCACAAGG	>LK391956.1_blockF_142_162__>LK391956.1_blockF_246_293	GGAAGTGGAAAGCAGCCAAGG_AAGTGTGTTTTGCGAGCCAGAGCTGTTTTGGCTTGTCACCAGCTGGCC
LK391957.1	ABCEBCEF	LK391957	262	25392214	CSF	PML	MS		/isolate="CSF patient 9"		DEFINITION JC polyomavirus non-coding control region DNA, isolate CSF patient	>LK391957.1_blockA_11_37	CCTGTATATATAAAAAAAAGGGAAGGT	>LK391957.1_blockB_38_59__>LK391957.1_blockB_115_136	AGGGAGGAGCTGGCTAAAACTG_AGGGAGGAGCTGGCTAAAACTG	>LK391957.1_blockC_60_89__>LK391957.1_blockC_137_166	GATGGCTGCCAGCCAAGCATGAGCTCATAA_GATGGCTGCCAGCCAAGCATGAGCTCATAA			>LK391957.1_blockE_99_116__>LK391957.1_blockE_176_193	AGTAAACAAAGCACATAG_AGTAAACAAAGCACAAGG	>LK391957.1_blockF_194_262	GGAAGTGGAAAGCAGCCAAGGGAACATGTTTTGCGAGCCAGAGCTGTTTTGGCTTGTCACCAGCTGGCC
LK391958.1	ABCEBCEF	LK391958	276	25392214	CSF	PML	MS		/isolate="CSF patient 10"		DEFINITION JC polyomavirus non-coding control region DNA, isolate CSF patient	>LK391958.1_blockA_11_37	CCTGTATATATAAAAAAAAGGGAAGGT	>LK391958.1_blockB_38_59__>LK391958.1_blockB_123_137	AGGGAGGAGCTGGCTAAAACTG_AGGAGCTGGCTAAAA	>LK391958.1_blockC_60_89__>LK391958.1_blockC_141_170	GATGGCTGCCAGCCAAGCATGAGCTCATAC_GATGGCTGCCAGCCAAGCATGAGCTCATAC			>LK391958.1_blockE_92_109__>LK391958.1_blockE_173_213	AGTAAACAAAGCACAAGG_AGTAAACAAAGCACAAGGTGGAAACAAAGCACAAGG	>LK391958.1_blockF_208_276	ACAAGGGGAAAGCAGCCAAGGGAACATGTTTTGCGAGCCAGAGCTGTTTTGGCTTGTCACCAGCTGGCC
LK391959.1	ACDBCDEF	LK391959	330	25392214	CSF	PML	MS		/isolate="CSF patient 11"		DEFINITION JC polyomavirus non-coding control region DNA, isolate CSF patient	>LK391959.1_blockA_11_37	CCTGTATATATAAAAAAAAGGGAAGGG	>LK391959.1_blockB_133_154	AAGGAGGAGCTGGCTAAAACTG	>LK391959.1_blockC_37_91__>LK391959.1_blockC_155_209	GATGGCTGCCAGCCAAGCATGAGCTCATACCTAGGGAGCCAACCAGCTGACAGCA_GATGGCTGCCAGCCAAGCATGAGCTCATACCTAGGGAGCCAACCAGCTGACAGCA	>LK391959.1_blockD_86_128__>LK391959.1_blockD_204_246	ACAGCAAGAGGGAGCCAAACCCCTCCCATAGTCCTTAATCACA_ACAGCAAGAGGGAGCCAAACCCCTCCCATAGTCCTTAATCACA	>LK391959.1_blockE_247_264	AGTAAACAAAGCACAAGG	>LK391959.1_blockF_262_330	AGGGGTGGAAAGCAGCCAGGGGAACATGTTTTGCGAGCCAGAGCTGTTTTGGCTTGTCACCAGCTGGCC
LK391960.1	ABCDEFCDEF	LK391960	360	25392214	CSF	PML	MS		/isolate="CSF patient 12"		DEFINITION JC polyomavirus non-coding control region DNA, isolate CSF patient	>LK391960.1_blockA_11_37	CCTGTATATATAAAAAAAAGGGAAGGT	>LK391960.1_blockB_38_59	AGGGAGGAGCTGGCTAAAACTG	>LK391960.1_blockC_60_114__>LK391960.1_blockC_189_230	GATGGCTGCCAGCCAAGCATGAGCTCATACCTAGGGAGCCAACCAGCTGACAGCC_CAAGCATGAGCTCATACCTAGGGAGCCAACCAGCTGACAGCC	>LK391960.1_blockD_115_157__>LK391960.1_blockD_231_273	AGAGGGAGCCCTGGCTGCATGCCTCCCATAGTCCTTAATCACA_AGAGGGAGCCCTGGCTGCATGCCTCCCATAGTCCTTAATCACA	>LK391960.1_blockE_158_175__>LK391960.1_blockE_274_291	AGTAAACAAAGCACAAGG_AGTAAACAAAGCACAAGG	>LK391960.1_blockF_176_196__>LK391960.1_blockF_292_360	GGAAGTGGAAAGCCAAGCATG_GGAAGTGGAAAGCAGCCAAGGGAACATGTTTTGCGAGCCAGAGCTGTTTTGGCTTGTCACCAGCTGGCC
LK391961.1	ABCBCEF	LK391961	273	25392214	CSF	PML	MS		/isolate="CSF patient 13"		DEFINITION JC polyomavirus non-coding control region DNA, isolate CSF patient	>LK391961.1_blockA_11_37	CCTGTATATATAAAAAAAAGGGAAGGT	>LK391961.1_blockB_38_59__>LK391961.1_blockB_111_132	AGGGAGGAGCTGGCTAAAACTG_AGCCATAAACAAGCTAAAACTG	>LK391961.1_blockC_60_114__>LK391961.1_blockC_133_187	GATGGCTGCCAGCCAAGCATGAGCTCATACCTAGGGAGCCAACCAGCTGACAGCC_GATGGCTGCCAGCCAAGCATGAGCTCATACCTAGGGAGCCAACCAGCTGACAGCC			>LK391961.1_blockE_187_204	CATAAACAAAGCACAAGG	>LK391961.1_blockF_205_273	GGAAGTGGAAAGCAGCCAAGGGAACATGTTTTGCGAGCCAGAGCTGTTTTGGCTTGTCACCAGCTGGCC
KM043580.1	ABCDEF	KM043580	280	26498276	Urine		MS	P56	/isolate="P56Pt0Ur1"	/note="control region"	DEFINITION JC polyomavirus isolate P56Pt0Ur1 control region, partial sequence.	>KM043580.1_blockA_24_50	CCTGTATATATAAAAAAAAGGGAAGGT	>KM043580.1_blockB_51_72	AGGGAGGAGCTGGCTAAAACTG	>KM043580.1_blockC_73_127	GATGGCTGCCAGCCAAGCATGAGCTCATACCTAGGGAGCCAACCAGCTGACAGCC	>KM043580.1_blockD_128_193	AGAGGGAGCCACTGGCACTGGCAGTTATAGTGAAACCCCTCCCATAGTCCTTAATCACA	>KM043580.1_blockE_194_211	AGTAAACAAAGCACAAGG	>KM043580.1_blockF_212_280	GGAAGTGGAAAGCAGCCAAGGGAACATGTTTTGCGAGCCAGAGCTGTTTTGGCTTGTCACCAGCTGGCC
KM043581.1	ABCDEF	KM043581	280	26498276	Urine		MS	P56	/isolate="P56Pt0Ur2"	/note="control region"	DEFINITION JC polyomavirus isolate P56Pt0Ur2 control region, partial sequence.	>KM043581.1_blockA_24_50	CCTGTATATATAAAAAAAAGGGAAGGT	>KM043581.1_blockB_51_72	AGGGAGGAGCTGGCTAAAACTG	>KM043581.1_blockC_73_127	GATGGCTGCCAGCCAAGCATGAGCTCATACCTAGGGAGCCAACCAGCTGACAGCC	>KM043581.1_blockD_149_193	CCACTGGCACTGGCAGTTATAGTGAAACCCCTCCCATAGTCCTTAATCACA	>KM043581.1_blockE_194_211	AGTAAACAAAGCACAAGG	>KM043581.1_blockF_212_280	GGAAGTGGAAAGCAGCCAAGGGAACATGTTTTGCGAGCCAGAGCTGTTTTGGCTTGTCACCAGCTGGCC
KM043582.1	ABCDEF	KM043582	280	26498276	Urine		MS	P56	/isolate="P56Pt0Ur3"	/note="control region"	DEFINITION JC polyomavirus isolate P56Pt0Ur3 control region, partial sequence.	>KM043582.1_blockA_24_50	CCTGTATATATAAAAAAAAGGGAAGGT	>KM043582.1_blockB_51_72	AGGGAGGAGCTGGCTAAAACTG	>KM043582.1_blockC_73_127	GATGGCTGCCAGCCAAGCATGAGCTCATACCTAGGGAGCCAATCAGCTGACAGCC	>KM043582.1_blockD_149_193	CCACTGGCACTGGCAGTTATAGTGAAACCCCTCCCATAGTCCTTAATCACA	>KM043582.1_blockE_194_211	AGTAAACAAAGCACAAGG	>KM043582.1_blockF_212_280	GGAAGTGGAAAGCAGCCAAGGGAACATGTTTTGCGAGCCAGAGCTGTTTTGGCTTGTCACCAGCTGGCC
KM043583.1	ABCDEF	KM043583	280	26498276	Urine		MS	P56	/isolate="P56Pt0Ur4"	/note="control region"	DEFINITION JC polyomavirus isolate P56Pt0Ur4 control region, partial sequence.	>KM043583.1_blockA_24_50	CCTGTATATATAAAAAAAAGGGAAGGT	>KM043583.1_blockB_51_72	AGGGAGGAGCTGGCTAAAACTG	>KM043583.1_blockC_73_127	GATGGCTGCCAGCCAAGCATGAGCTCATACCTAGGGAGCCAACCAGCTGACAGCC	>KM043583.1_blockD_128_193	AGAGGGAGCCACTGGCACTGGCAGTTATAGTGAAACCCCTCCCATAGTCTTTAATCACA	>KM043583.1_blockE_194_211	AGTAAGCAAAGCACAAGG	>KM043583.1_blockF_212_280	GGAAGTGGAAAGCAGCCAAGGGAACATGTTTTGCGAGCCAGAGCTGTTTTGGCTTGTCACCAGCTGGCC
KM043584.1	ABCDEF	KM043584	280	26498276	Urine		MS	P56	/isolate="P56Pt1Ur1"	/note="control region"	DEFINITION JC polyomavirus isolate P56Pt1Ur1 control region, partial sequence.	>KM043584.1_blockA_24_50	CCTGTATATATAAAAAAAAGGGAAGGT	>KM043584.1_blockB_51_72	AGGGAGGAGCTGGCTAAAACTG	>KM043584.1_blockC_73_127	GATGGCTGCCAGCCAAGCATGAGCTCATACCTAGGGAGCCAACCAGCTGACAGCC	>KM043584.1_blockD_128_193	AGAGGGAGCCACTGGCACTGGCAGTTATAGTGAAACCCCTCCCATAGTCCTTAATCACA	>KM043584.1_blockE_194_211	AGTAAACAAAGCACAAGG	>KM043584.1_blockF_212_280	GGAAGTGGAAAGCAGCCAAGGGAACATGTTTTGCGAGCCAGAGCTGTTTTGGCTTGTCACCAGCTGGCC
KM043585.1	ABCDEF	KM043585	280	26498276	Urine		MS	P56	/isolate="P56Pt1Ur2"	/note="control region"	DEFINITION JC polyomavirus isolate P56Pt1Ur2 control region, partial sequence.	>KM043585.1_blockA_24_50	CCTGTATATATAAAAAAAAGGGAAGGT	>KM043585.1_blockB_51_72	AGGGAGGAGCTGGCTAAAACTG	>KM043585.1_blockC_73_127	GATGGCTGCCAGCCAAGCATGAGCTCATACCTAGGGAGCCAACCAGCTGACAGCC	>KM043585.1_blockD_128_193	AGAGGGAGCCACTGGCACTGGCAGTTATAGTGAAACCCCTCCCGTAGTCCTTAATCACA	>KM043585.1_blockE_194_211	AGTAAACAAAGCACAAGG	>KM043585.1_blockF_212_280	GGAAGTGGAAAGCAGCCAAGGGAACATGTTTTGCGAGCCAGAGCTGTTTTGGCTTGTCACCAGCTGGCC
KM043586.1	ABCDEF	KM043586	280	26498276	Urine		MS	P56	/isolate="P56Pt1Ur3"	/note="control region"	DEFINITION JC polyomavirus isolate P56Pt1Ur3 control region, partial sequence.	>KM043586.1_blockA_24_50	CCTGTATATATAAAAAAAAGGGAAGGT	>KM043586.1_blockB_51_72	AGGGAGGAGCTGGCTAAAACTG	>KM043586.1_blockC_73_127	GATGGCTGCCAGCCAAGCATGAGCTCATACCTAGGGAGCCAACCAGCTGACAGCC	>KM043586.1_blockD_128_193	AGAGGGAGCCACTGGCACTGGCAGCTATAGTGAAACCCCTCCCATAGTCCTTAATCACA	>KM043586.1_blockE_194_211	AGTAAACAAAGCACAAGG	>KM043586.1_blockF_212_280	GGAAGTGGAAAGCAGCCAAGGGAACATGTTTTGCGAGCCAGAGCTGTTTTGGCTTGTCACCAGCTGGCC
KM043587.1	ABCDEF	KM043587	280	26498276	Urine		MS	P56	/isolate="P56Pt1Ur4"	/note="control region"	DEFINITION JC polyomavirus isolate P56Pt1Ur4 control region, partial sequence.	>KM043587.1_blockA_24_50	CCTGTATATATAAAAAAAAGGGAAGGT	>KM043587.1_blockB_51_72	AGGGAGGAGCTGGCTAAAACTG	>KM043587.1_blockC_73_127	GATGGCTGCCAGCCAAGCATGAGCTCATACCTAGGGAGCCAACCAGCTGACAGCC	>KM043587.1_blockD_128_193	AGAGGGAGCCACTGGCACTGGCAGTTATAGTGAAACCCCTCCCATAGTCCTTAATCACA	>KM043587.1_blockE_194_211	AGTAAACAAAGCACAAGG	>KM043587.1_blockF_212_280	GGAAGTGGAAAGCAGCCAAGGGAACATGTTTTGCGAGCCAGGGCTGTTTTGGCTTGTCACCAGCTGGCC
KM043588.1	ABCDEF	KM043588	280	26498276	Urine		MS	P56	/isolate="P56Pt1Ur5"	/note="control region"	DEFINITION JC polyomavirus isolate P56Pt1Ur5 control region, partial sequence.	>KM043588.1_blockA_24_50	CCTGTATATATAAAAAAAAGGGAAGGT	>KM043588.1_blockB_51_72	AGGGAGGAGCTGGCTAAAACTG	>KM043588.1_blockC_73_127	GATGGCTGCCAGCCAAGCATGAGCTCATACCTAGGGAGCCAACCAGCTGACAGCC	>KM043588.1_blockD_128_193	AGAGGGAGCCACTGGCACTGGCAGTTATAGTGAAACCCCTCCCATAGTCCTTAATCACA	>KM043588.1_blockE_194_211	AGTAAACAAAGCACAAGG	>KM043588.1_blockF_212_280	GGAAGTGGAAAGCAGCCAAGGAAACATGTTTTGCGAGCCAGAGCTGTCTTGGCTTGTCACCAGCTGGCC
KM043589.1	ABCDEF	KM043589	280	26498276	PBMC		MS	P56	/isolate="P56Pt2PBMC1"	/note="control region"	DEFINITION JC polyomavirus isolate P56Pt2PBMC1 control region, partial	>KM043589.1_blockA_24_50	CCTGTATATATAAAAAAAAGGGAAGGT	>KM043589.1_blockB_51_72	AGGGAGGAGCTGGCTAAAACTG	>KM043589.1_blockC_73_127	GATGGCTGCCAGCCAAGCATGAGCTCATACCTAGGGAGCCAACCAGCTGACAGCC	>KM043589.1_blockD_128_193	AGAGGGAGCCACTGGCACTGGCAGTTATAGTGAAACCCCTCCCATAGTCCTTAATCACA	>KM043589.1_blockE_194_211	AGTAAACAAAGCACAAGG	>KM043589.1_blockF_212_280	GGAAGTGGAAAGCAGCCAAGGGAACATGTTTTGCGAGCCAGAGCTGTTTTGGCTTGTCACCAGCTGGCC
KM043590.1	ABCDEF	KM043590	280	26498276	PBMC		MS	P56	/isolate="P56Pt2PBMC2"	/note="control region"	DEFINITION JC polyomavirus isolate P56Pt2PBMC2 control region, partial	>KM043590.1_blockA_24_50	CCTGTATATATAAAAAAAAGGGAAGGT	>KM043590.1_blockB_51_72	AGGGAGGAGCTGGCTAAAACTG	>KM043590.1_blockC_73_127	GATGGCTGCCAGCCAAGCATGAGCTCATACCTAGGGAGCCAACCAGCTGACAGCC	>KM043590.1_blockD_128_193	AGAGGGAGCCACTGGCACTGGCAGTTATAGTGAAACCCCTCCCATAGTCCTTAATCACA	>KM043590.1_blockE_194_211	AGTAAGCAAAGCACAAGG	>KM043590.1_blockF_212_280	GGAAGTGGAAAGCAGCCAAGGGAACATGTTTTGCGAGCCAGAGCTGTTTTGGCTTGTCACCAGCTGGCC
KM043591.1	ABCDEF	KM043591	280	26498276	PBMC		MS	P56	/isolate="P56Pt2PBMC3"	/note="control region"	DEFINITION JC polyomavirus isolate P56Pt2PBMC3 control region, partial	>KM043591.1_blockA_24_50	CCTGTATATATAAAAAAAAGGGAAGGT	>KM043591.1_blockB_51_72	AGGGAGGAGCTGGCTAAAACTA	>KM043591.1_blockC_73_127	GATGGCTGCCAGCCAAGCATGAGCTCATACCTAGGGAGCCAACCAGCTGACAGCC	>KM043591.1_blockD_128_193	AGAGGGAGCCACTGGCACTGGCAGTTATAGTGAAACCCCTCCCATAGTCCTTAATCACA	>KM043591.1_blockE_194_211	AGTAAACAAAGCACAAGG	>KM043591.1_blockF_212_280	GGAAGTGGAAAGCAGCCAAGGGAACATGTTTTGCGAGCCAGAGCTGTTTTGGCTTGTCACCAGCTGGCC
KM043592.1	ABCDEF	KM043592	280	26498276	serum		MS	P56	/isolate="P56Pt2Se1"	/note="control region"	DEFINITION JC polyomavirus isolate P56Pt2Se1 control region, partial sequence.	>KM043592.1_blockA_24_50	CCTGTATATATAAAAAAAAGGGAAGGT	>KM043592.1_blockB_51_72	AGGGAGGAGCTGGCTAAAACTG	>KM043592.1_blockC_73_127	GATGGCTGCCAGCCAAGCATGAGCTCATACCTAGGGAGCCAACCAGCTGACAGCC	>KM043592.1_blockD_128_193	AGAGGGAGCCACTGGCACTGGCAGTTATAGTGAAACCCCTCCCATAGTCCTTAATCACA	>KM043592.1_blockE_194_211	AGTAAACAAAGCACAAGG	>KM043592.1_blockF_212_280	GGAAGTGGAAAGCAGCCAAGGGAACATGTTTTGCGAGCCAGAGCTGTTTTGGCTTGTCACCAGCTGGCC
KM043593.1	ABCDEF	KM043593	280	26498276	serum		MS	P56	/isolate="P56Pt2Se2"	/note="control region"	DEFINITION JC polyomavirus isolate P56Pt2Se2 control region, partial sequence.	>KM043593.1_blockA_24_50	CCTGTATATATAAAAAAAAGGGAAGGT	>KM043593.1_blockB_51_72	AGGGAGGAGCTGGCTAAAACTG	>KM043593.1_blockC_73_127	GATGGCTGCCAGCCAAGCGTGAGCTCATACCTAGGGAGCCAACCAGCTGACAGCC	>KM043593.1_blockD_128_193	AGAGGGAGCCACTGGCACTGGCAGTTATAGTGAAACCCCTCCCATAGTCCTTAATCACA	>KM043593.1_blockE_194_211	AGTAAACAAAGCACAAGG	>KM043593.1_blockF_212_280	GGAAGTGGAAAGCAGCCAAGGGAACATGTTTTGCGAGCCAGAGCTGTTTTGGCTTGTCACCAGCTGGCC
KM043594.1	ABCDEF	KM043594	280	26498276	serum		MS	P56	/isolate="P56Pt2Se3"	/note="control region"	DEFINITION JC polyomavirus isolate P56Pt2Se3 control region, partial sequence.	>KM043594.1_blockA_24_50	CCTGTATATATAAAAAAAAGGGAAGGT	>KM043594.1_blockB_51_72	AGGGAGGAGCTGGCTAAAACTG	>KM043594.1_blockC_73_127	GATGGCTGCCAGCCAAGCATGAGCTCATACCTAGGGAGCCAACCAGCTGACAGCC	>KM043594.1_blockD_128_193	AGAGGGAGCCACTGGCACTGGCAGTTATAGTGAAACCCCTCCCATAGTCCTTAATCACG	>KM043594.1_blockE_194_211	AGTAAACAAAGCACAAGG	>KM043594.1_blockF_212_280	GGAAGTGGAAAGCAGCCAAGGGAACATGTTTTGCGAGCCAGAGCTGTTTTGGCTTGTCACCAGCTGGCC
KM043595.1	ABCDEF	KM043595	280	26498276	Urine		MS	P56	/isolate="P56Pt2Ur1"	/note="control region"	DEFINITION JC polyomavirus isolate P56Pt2Ur1 control region, partial sequence.	>KM043595.1_blockA_24_50	CCTGTATATATAAAAAAAAGGGAAGGT	>KM043595.1_blockB_51_72	AGGGAGGAGCTGGCTAAAACTG	>KM043595.1_blockC_73_127	GATGGCTGCCAGCCAAGCATGAGCTCATACCTAGGGAGCCAACCAGCTGACAGCC	>KM043595.1_blockD_128_193	AGAGGGAGCCACTGGCACTGGCAGTTATAGTGAAACCCCTCCCATAGTCCTTAATCACA	>KM043595.1_blockE_194_211	AGTAAACAAAGCACAAGG	>KM043595.1_blockF_212_280	GGAAGTGGAAAGCAGCCAAGGGAACATGTTTTGCGAGCCAGAGCTGTTTTGGCTTGTCACCAGCTGGCC
KM043596.1	ABCDEF	KM043596	280	26498276	Urine		MS	P56	/isolate="P56Pt2Ur2"	/note="control region"	DEFINITION JC polyomavirus isolate P56Pt2Ur2 control region, partial sequence.	>KM043596.1_blockA_24_50	CCTGTATATATAAAAAAAAGGGAAGGT	>KM043596.1_blockB_51_72	AGGGAGGAGCTGGCTAAAACTG	>KM043596.1_blockC_73_127	GATGGCTGCCAGCCAAGCATGGGCTCATACCTAGGGAGCCAACCAGCTGACAGCC	>KM043596.1_blockD_128_193	AGAGGGAGCCACTGGCACTGGCAGTTATAGTGAAACCCCTCCCATAGTCCTTAATCACA	>KM043596.1_blockE_194_211	AGTAAACAAAGCACAAGG	>KM043596.1_blockF_212_280	GGAAGTGGAAAGCAGCCAAGGGAACATGTTTTGCGAGCCAGAGCTGTTTTGGCTTGTCACCAGCTGGCC
KM043597.1	ABCDEF	KM043597	280	26498276	Urine		MS	P56	/isolate="P56Pt2Ur3"	/note="control region"	DEFINITION JC polyomavirus isolate P56Pt2Ur3 control region, partial sequence.	>KM043597.1_blockA_24_50	CCTGTATATATAAAAAAAAGGGAAGGT	>KM043597.1_blockB_51_72	AGGGAGGAGCTGGCTAAAACTG	>KM043597.1_blockC_73_127	GATGGCTGCCAGCCAAGCATGAGCTCATACCTAGGGAGCCAACCAGCTGACAGCC	>KM043597.1_blockD_149_193	CCACTGGCACTGGCAGTTATAGTGAAACCCCTCCCATAGTCCTTAATCACA	>KM043597.1_blockE_194_211	AGTAAACAAAGCACAAGG	>KM043597.1_blockF_212_280	GGAAGTGGAAAGCAGCCAAGGGAACATGTTTTGCGAGCCAGAGCTGTTTTGGCTTGTCACCAGCTGGCC
KM043598.1	ABCDEF	KM043598	280	26498276	Urine	PML	MS	P1004	/isolate="P1004Pt0Ur1"	/note="control region"	DEFINITION JC polyomavirus isolate P1004Pt0Ur1 control region, partial	>KM043598.1_blockA_24_50	CCTGTATATATAAAAAAAAGGGAAGGT	>KM043598.1_blockB_51_72	AGGGAGGAGCTGGCTAAAACTG	>KM043598.1_blockC_73_127	GATGGCTGCCAGCCAAGCATGAGCTCATACCTAGGGAGCCAACCAGCTGACAGCC	>KM043598.1_blockD_128_193	AGAGGGAGCCACTGGCACTGGCAGTTATAGTGAAACCCCTCCCATAGTCCTTAATCACA	>KM043598.1_blockE_194_211	AGTAAACAAAGCACAAGG	>KM043598.1_blockF_212_280	GGAAGTGGAAAGCAGCCAAGGGAACATGTTTTGCGAGCCAGAGCTGTTTTGGCTTGTCACCAGCTGGCC
KM043599.1	ABCDEF	KM043599	278	26498276	Urine	PML	MS	P1004	/isolate="P1004Pt0Ur2"	/note="control region"	DEFINITION JC polyomavirus isolate P1004Pt0Ur2 control region, partial	>KM043599.1_blockA_24_50	CCTGTATATATAAAAAAAAGGGAAGGT	>KM043599.1_blockB_51_72	AGGGAGGAGCTGGCTAAAACTG	>KM043599.1_blockC_73_127	GATGGCTGCCAGCCAAGCATGAGCTCATACCTAGGGAGCCAACCAGCTGACAGCC	>KM043599.1_blockD_128_193	AGAGGGAGCCACTGGCACTGGCAGTTATAGTGAAACCCCTCCCATAGTCCTTAATCACA	>KM043599.1_blockE_194_211	AGTAAACAAAGCACAAGG	>KM043599.1_blockF_212_278	GGAAGTGGAAAGCAGCCAGGAGAACATGTTTTGCGAGCCAGAGCTGTTTTGGCTTGTCACCAGCTGGCC
KM043600.1	ABCDEF	KM043600	278	26498276	Urine	PML	MS	P1004	/isolate="P1004Pt0Ur3"	/note="control region"	DEFINITION JC polyomavirus isolate P1004Pt0Ur3 control region, partial	>KM043600.1_blockA_24_50	CCTGTATATATAAAAAAAAGGGAAGGT	>KM043600.1_blockB_51_72	AGGGAGGAGCTGGCTAAAACTG	>KM043600.1_blockC_73_127	GATGGCTGCCAGCCAAGCATGAGCTCATACCTAGGGAGCCAACCAGCTGACAGCC	>KM043600.1_blockD_128_193	AGAGGGAGCCACTGGCACTGGCAGTTATAGTGAAACCCCTCCCATAGTCCTTAATCACA	>KM043600.1_blockE_194_211	AGTAAACAAAGCACAAGG	>KM043600.1_blockF_212_278	GGAAGTGGAAAGCAGCCAGGAGAACATGTTTTGCGAGCCAGAGCTGTTTTGGCTTGTCACCAGCTGGCC
KM043601.1	ABCDEF	KM043601	280	26498276	Urine	PML	MS	P1004	/isolate="P1004Pt1Ur1"	/note="control region"	DEFINITION JC polyomavirus isolate P1004Pt1Ur1 control region, partial	>KM043601.1_blockA_24_50	CCTGTATATATAAAAAAAAGGGAAGGT	>KM043601.1_blockB_51_72	AGGGAGGAGCTGGCTAAAACTG	>KM043601.1_blockC_73_127	GATGGCTGCCAGCCAAGCATGAGCTCATACCTAGGGAGCCAACCAGCTGACAGCC	>KM043601.1_blockD_128_193	AGAGGGAGCCACTGGCACTGGCAGTTATAGTGAAACCCCTCCCATAGTCCTTAATCACA	>KM043601.1_blockE_194_211	AGTAAACAAAGCACAAGG	>KM043601.1_blockF_212_280	GGAAGTGGAAAGCAGCCAAGGGAACATGTTTTGCGAGCCAGAGCTGTTTTGGCTTGTCACCAGCTGGCC
KM043602.1	ABCDEF	KM043602	280	26498276	Urine	PML	MS	P1004	/isolate="P1004Pt1Ur2"	/note="control region"	DEFINITION JC polyomavirus isolate P1004Pt1Ur2 control region, partial	>KM043602.1_blockA_24_50	CCTGTATATATAAAAAAAAGGGAAGGT	>KM043602.1_blockB_51_72	AGGGAGGAGCTGGCTAAAACTG	>KM043602.1_blockC_73_127	GATGGCTGCCAGCCAAGCATGAGCTCATACCTAGGGAGCCAACCAGCTGACAGCC	>KM043602.1_blockD_128_193	AGAGGGAGCCACTGGCACTGGCGGTTATAGTGAAACCCCTCCCATAGTCCTTAATCACA	>KM043602.1_blockE_194_211	AGTAAACAAAGCACAAGG	>KM043602.1_blockF_212_280	GGAAGTGGAAAGCAGCCAAGGGAACATGTTTTGCGAGCCAGAGCTGTTTTGGCTTGTCACCAGCTGGCC
KM043603.1	ABCDEF	KM043603	280	26498276	Urine	PML	MS	P1004	/isolate="P1004Pt1Ur3"	/note="control region"	DEFINITION JC polyomavirus isolate P1004Pt1Ur3 control region, partial	>KM043603.1_blockA_24_50	CCTGTATATATAAAAAAAAGGGAAGGT	>KM043603.1_blockB_51_72	AGGGAGGAGCTGGCTAAAACTG	>KM043603.1_blockC_73_127	GATGGCTGCCAGCCGAGCATGAGCTCATACCTAGGGAGCCAACCAGCTGACAGCC	>KM043603.1_blockD_128_193	AGAGGGAGACTAGCAGTTATAGTGAAACCCCTCCCATAGTCCTTAATCACA	>KM043603.1_blockE_194_211	AGTAAACAAAGCACAAGG	>KM043603.1_blockF_212_280	GGAAGTGGAAAGCAGCCAAGGGAACATGTTTTGCGAGCCAGAGCTGTTTTGGCTTGTCACCAGCTGGCC
KM043604.1	ABCDEF	KM043604	280	26498276	Urine	PML	MS	P1004	/isolate="P1004Pt1Ur4"	/note="control region"	DEFINITION JC polyomavirus isolate P1004Pt1Ur4 control region, partial	>KM043604.1_blockA_24_50	CCTGTATATATAAAAAAAAGGGAAGGT	>KM043604.1_blockB_51_72	AGGGAGGAGCTGGCTAAAACTG	>KM043604.1_blockC_73_127	GTTGGCTGCCAGCCAAGCATGAGCTCATACCTAGGGAGCCAACCAGCTGACAGCC	>KM043604.1_blockD_128_193	AGAGGGAGCCACTGGCACTGGCAGTTATAGTGAAACCCCTCCCATAGTCCTTAATCACA	>KM043604.1_blockE_194_211	AGTAAACAAAGCACAAGG	>KM043604.1_blockF_212_280	GGAAGTGGAAAGCAGCCAAGGGAACATGTTTTGCGAGCCAGAGCTGTTTTGGCTTGTCACCAGCTGGCC
KM043605.1	ABCDEF	KM043605	280	26498276	Urine	PML	MS	P1004	/isolate="P1004Pt1Ur5"	/note="control region"	DEFINITION JC polyomavirus isolate P1004Pt1Ur5 control region, partial	>KM043605.1_blockA_24_50	CCTGTATATATAAAAAAAAGGGAAGGT	>KM043605.1_blockB_51_72	AGGGAGGAGCTGGCTAAAACTG	>KM043605.1_blockC_73_127	AATGGCTGCCAGCCAAGCATGAGCTCATACCTAGGGAGCCAACCGGCTGACAGCC	>KM043605.1_blockD_128_193	AGAGGGAGCCACTGGCACTGGCAGTTATAGTGAAACCCCTCCCATAGTCCTTAATCACA	>KM043605.1_blockE_194_211	AGTAAACAAAGCACAAGG	>KM043605.1_blockF_212_280	GGAAGTGGAAAGCAGCCAAGGGAACGTGTTTTGCGAGCCAGAGCTGTTTTGGCTTGTCACCAGCTGGCC
KM043606.1	ABCDEF	KM043606	280	26498276	Urine	PML	MS	P1004	/isolate="P1004Pt1Ur6"	/note="control region"	DEFINITION JC polyomavirus isolate P1004Pt1Ur6 control region, partial	>KM043606.1_blockA_24_50	CCTGTATATATAAAAAAAAGGGAAGGT	>KM043606.1_blockB_51_72	AGGGAGGAGCTGGCTAAAACTG	>KM043606.1_blockC_73_127	GATGGCTGCCAGCCAAGCATGAGCTCATACCTAGGGAGCCAACCAGCTGACAGCC	>KM043606.1_blockD_128_193	AGAGGGAGCCACTGGCACTGGCAGTTATAGTGAAACCCCTCCCATAGTCCTTAATCACA	>KM043606.1_blockE_194_211	AGTAAACAAAGCACAAGG	>KM043606.1_blockF_212_280	GGAAGTGGAAAGCAGCCAAGGGAACATGTTTTGCGAGCCAGAGCTGTTTTGGTTTGTCACCAGCTGGCC
KM043607.1	ABCDEF	KM043607	280	26498276	Urine	PML	MS	P1004	/isolate="P1004Pt1Ur7"	/note="control region"	DEFINITION JC polyomavirus isolate P1004Pt1Ur7 control region, partial	>KM043607.1_blockA_24_50	CCTGTATATATAAAAAAAAGGGAAGGT	>KM043607.1_blockB_51_72	AGGGAGGAGCTGGCTAAAACTG	>KM043607.1_blockC_73_127	GATGGCTGCCAGCCAAGCATGAGCTCATACCTAGGGAGCCAACCAGCTGGCAGCC	>KM043607.1_blockD_128_193	AGAGGGAGCCACTGGCACTGGCAGTTATAGTGAAACCCCTCCCATAGTCCTTAATCACA	>KM043607.1_blockE_194_211	AGTAAACAAAGCACAAGG	>KM043607.1_blockF_212_280	GGAAGTGGAAAGCAGCCAAGGGAACATGTTTTGCGAGCCAGAGCTGTTTTGGCTTGTCACCAGCTGGCC
KM043608.1	ABCDEF	KM043608	280	26498276	CSF	PML	MS	P1004	/isolate="P1004Pt2CSF1"	/note="control region"	DEFINITION JC polyomavirus isolate P1004Pt2CSF1 control region, partial	>KM043608.1_blockA_24_50	CCTGTATATATAAAAAAAAGGGAAGGT	>KM043608.1_blockB_51_72	AGGGAGGAGCTGGCTAAAACTG	>KM043608.1_blockC_73_127	GATGGCTGCCAGCCAAGCATGAGCTCATACCTAGGGAGCCAACCAGCTGACAGCC	>KM043608.1_blockD_128_193	AGAGGGAGCCACTGGCACTGGCAGTTATAGTGAAACCCCTCCCATAGTCCTTAATCACA	>KM043608.1_blockE_194_211	AGTAAACAAAGCACAAGG	>KM043608.1_blockF_212_280	GGAAGTGGAAAGCAGCCAAGGGAACATGTTTTGCGAGCCAGAGCTGTTTTGGCTTGTCACCAGCTGGCC
KM043609.1	ABCDEF	KM043609	236	26498276	CSF	PML	MS	P1004	/isolate="P1004Pt2CSF2"	/note="control region"	DEFINITION JC polyomavirus isolate P1004Pt2CSF2 control region, partial	>KM043609.1_blockA_24_50	CCTGTATATATAAAAAAAAGGGAAGGT	>KM043609.1_blockB_51_72	AGGGAGGAGCTGGCTAAAACTG	>KM043609.1_blockC_73_127	GATGGCTGCCAGCCAAGCATGAGCTCATACCTAGGGAGCCAACCAGCTGACAGCC	>KM043609.1_blockD_128_135	AGAGGGAG	>KM043609.1_blockE_150_167	AGTAAACAAAGCACAAGG	>KM043609.1_blockF_168_236	GGAAGTGGAAAGCAGCCAAGGGAACATGTTTTGCGAGCCAGAGCTGTTTTGGCTTGTCACCAGCTGGCC
KM043610.1	ABCDEF	KM043610	236	26498276	CSF	PML	MS	P1004	/isolate="P1004Pt2CSF3"	/note="control region"	DEFINITION JC polyomavirus isolate P1004Pt2CSF3 control region, partial	>KM043610.1_blockA_24_50	CCTGTATATATAAAAAAAAGGGAAGGT	>KM043610.1_blockB_51_72	AGGGAGGAGCTGGCTAAAACTG	>KM043610.1_blockC_73_127	GATGGCTGCCAGCCAAGCATGAGCTCATACCTAGGGAGCCAACCAGCTGACAGCC	>KM043610.1_blockD_128_135	AGAGGGAG	>KM043610.1_blockE_150_167	AGTAAACAAAGCACAAGG	>KM043610.1_blockF_168_236	GGAAGTGGAAAGCAGCCAAGGGAACATGTTCTGCGAGCCAGAGCTGTTTTGGCTTGTCACCAGCTGGCC
KM043611.1	ABCDEF	KM043611	236	26498276	CSF	PML	MS	P1004	/isolate="P1004Pt2CSF4"	/note="control region"	DEFINITION JC polyomavirus isolate P1004Pt2CSF4 control region, partial	>KM043611.1_blockA_24_50	CCTGTATATATAAAAAAAAGGGAAGGT	>KM043611.1_blockB_51_72	AGGGGGGAGCTGGCTAAAACTG	>KM043611.1_blockC_73_127	GATGGCTGCCAGCCAAGCATGAGCTCATACCTAGGGAGCCAACCAGCTGACAGCC	>KM043611.1_blockD_128_135	AGAGGGAG	>KM043611.1_blockE_150_167	AGTAAACAAAGCACAAGG	>KM043611.1_blockF_168_236	GGAAGTGGAAAGCAGCCAAGGGAACATGTTTTGCGAGCCAGAGCTGTTTTGGCTTGTCACCAGCTGGCC
KM043612.1	ABCDEF	KM043612	280	26498276	CSF	PML	MS	P1004	/isolate="P1004Pt2CSF5"	/note="control region"	DEFINITION JC polyomavirus isolate P1004Pt2CSF5 control region, partial	>KM043612.1_blockA_24_50	CCTGTATATATAAAAAAAAGGGAAGGT	>KM043612.1_blockB_51_72	AGGGAGGAGCTGGCTAAAACTG	>KM043612.1_blockC_73_127	GATGGCTGCCAGCCAAGCATGAGCTCATACCTAGGGAGCCAACCAGCTGACAGCC	>KM043612.1_blockD_128_193	AGAGGGAGCCACTGGCACTGGCAGTTATAGTGAAACCCCTCCCATAGTCCTTAATCACA	>KM043612.1_blockE_194_211	AGTAAACAAAGCACAAGG	>KM043612.1_blockF_212_280	GGAAGTGGAAAGCAGCCAAGGGAACATGTTTTGCGAGCCAGAGCTGTTTTGGCTTGTCACCCGCTGGCC
KM043613.1	ABCDEF	KM043613	279	26498276	CSF	PML	MS	P1004	/isolate="P1004Pt2CSF6"	/note="control region"	DEFINITION JC polyomavirus isolate P1004Pt2CSF6 control region, partial	>KM043613.1_blockA_23_49	CCTGTATATATAAAAAAAAGGGAAGGT	>KM043613.1_blockB_50_71	AGGGAGGAGCTGGCTAAAACTG	>KM043613.1_blockC_72_126	GATGGCTGCCAGCCAAGCATGAGCTCATACCTAGGGAGCCAACCAGTTGACAGCC	>KM043613.1_blockD_127_192	AGAGGGAGCCACTGGCACTGGCAGTTATAGTGAAACCCCTCCCATAGTCCTTAATCACA	>KM043613.1_blockE_193_210	AGTAAACAAAGCACAAGG	>KM043613.1_blockF_211_279	GGAAGTGGAAAGCAGCCAAGGGAACATGTTTTGCGAGCCAGAGCTGTTTTGGCTTGTCACCAGCTGGCC
KM043614.1	ABCDEF	KM043614	280	26498276	CSF	PML	MS	P1004	/isolate="P1004Pt2CSF7"	/note="control region"	DEFINITION JC polyomavirus isolate P1004Pt2CSF7 control region, partial	>KM043614.1_blockA_24_50	CCTGTATATATAAAAAAAAGGGAAGGT	>KM043614.1_blockB_51_72	AGGGAGGAGCTGGCTAAAACTG	>KM043614.1_blockC_73_127	GATGGCTGCCAGCCAAGCATGAGCTCATACCTAGGGAGCCAACCAGCTGACAGCC	>KM043614.1_blockD_128_193	AGAGGGAGCCGCTGGCGCTGGCAGTTATAGTGAAACCCCTCCCATAGTCCTTAATCACA	>KM043614.1_blockE_194_211	AGTAAACAAAGCACAAGG	>KM043614.1_blockF_212_280	GGAAGTGGAAAGCAGCCAAGGGAACATGTTTTGCGAGCCAGAGCTGTTTTGGCTTGTCACCAGCTGGCC
KM043615.1	ABCDEF	KM043615	280	26498276	CSF	PML	MS	P1004	/isolate="P1004Pt2CSF8"	/note="control region"	DEFINITION JC polyomavirus isolate P1004Pt2CSF8 control region, partial	>KM043615.1_blockA_24_50	CCTGTATATATAAAAAAAAGGGAAGGT	>KM043615.1_blockB_51_72	AGGGAGGAGCTGGCTAAAACTG	>KM043615.1_blockC_73_127	GATGGCTGCCAGCCAAGCATGAGCTCATACCTAGGGAGCCAACCAGCTGACAGCC	>KM043615.1_blockD_128_193	AGAGGGAGCCACTGGCACTGGCAGTTATAGTGAAACCCCTCCCATAGTCCTTAATCACA	>KM043615.1_blockE_194_211	AGTAAACAAAGCACAAGG	>KM043615.1_blockF_212_280	GGAAGTGGAAAGCAGCCAAGGGAACATGTTTTGCGAGCCAGAGCTGTTTTGGCTTGTCACCAGCTGGCC
KM043616.1	ABCDEF	KM043616	280	26498276	CSF	PML	MS	P1004	/isolate="P1004Pt2CSF9"	/note="control region"	DEFINITION JC polyomavirus isolate P1004Pt2CSF9 control region, partial	>KM043616.1_blockA_24_50	CCTGTATATATAAAAAAAAGGGAAGGT	>KM043616.1_blockB_51_72	AGGGAGGAGCTGGCTAAAACTG	>KM043616.1_blockC_73_127	GATGGCTGCCAGCCAAGCATGAGCTCATACCTAGGGAGCCAACCAGCTGACAGCC	>KM043616.1_blockD_128_193	AGAGGGAGCCACTGGCACTGGCAGTTATAGTGAAACCCCTCCCGTAGTCCTTAATCACA	>KM043616.1_blockE_194_211	AGTAAACAAAGCACAAGG	>KM043616.1_blockF_212_280	GGAAGTGGAAAGCAGCCAAGGGAACATGTTTTGCGAGCCAGAGCTGTTTTGGCTTGTCACCAGCTGGCC
KM043617.1	ABCDEF	KM043617	280	26498276	PBMC	PML	MS	P1004	/isolate="P1004Pt2PBMC1"	/note="control region"	DEFINITION JC polyomavirus isolate P1004Pt2PBMC1 control region, partial	>KM043617.1_blockA_24_50	CCTGTATATATAAAAAAAAGGGAAGGT	>KM043617.1_blockB_51_72	AGGGAGGAGCTGGCTAAAACTG	>KM043617.1_blockC_73_127	GATGGCTGCCAGCCAAGCATGAGCTCATACCTAGGGAGCCAACCAGCTGACAGCC	>KM043617.1_blockD_128_193	AGAGGGAGCCACTGGCACTGGCAGTTATAGTGAAACCCCTCCCATAGTCCTTAATCACA	>KM043617.1_blockE_194_211	AGTAAACAAAGCACAAGG	>KM043617.1_blockF_212_280	GGAAGTGGAAAGCAGCCAAGGGAACATGTTTTGCGAGCCAGAGCTGTTTTGGCTTGTCACCAGCTGGCC
KM043618.1	ABCDEF	KM043618	236	26498276	PBMC	PML	MS	P1004	/isolate="P1004Pt2PBMC2"	/note="control region"	DEFINITION JC polyomavirus isolate P1004Pt2PBMC2 control region, partial	>KM043618.1_blockA_24_50	CCTGTATATATAAAAAAAAGGGAAGGT	>KM043618.1_blockB_51_72	AGGGAGGAGCTGGCTAAAACTG	>KM043618.1_blockC_73_127	GATGGCTGCCAGCCAAGCATGAGCTCATACCTAGGGAGCCAACCAGCTGACAGCC	>KM043618.1_blockD_128_135	AGAGGGAG	>KM043618.1_blockE_150_167	AGTAAACAAAGCACAAGG	>KM043618.1_blockF_168_236	GGAAGTGGAAAGCAGCCAAGGGAACATGTTTTGCGAGCCAGAGCTGTTTTGGCTTGTCACCAGCTGGCC
KM043619.1	ABCDEF	KM043619	236	26498276	PBMC	PML	MS	P1004	/isolate="P1004Pt2PBMC3"	/note="control region"	DEFINITION JC polyomavirus isolate P1004Pt2PBMC3 control region, partial	>KM043619.1_blockA_24_50	CCTGTATATATAAAAAAAAGGGAAGGT	>KM043619.1_blockB_51_72	AGGGAGGAGCTGGCTAAAACTG	>KM043619.1_blockC_73_127	GATGGCTGCCAGCCAAGCATGAGCTCATACCTAGGGAGCCAACCAGCTGACAGCC	>KM043619.1_blockD_128_135	AGAGGGAG	>KM043619.1_blockE_150_167	GGTAAACAAAGCACAAGG	>KM043619.1_blockF_168_236	GGAAGTGGAAAGCAGCCAAGGGAACATGTTTTGCGAGCCAGAGCTGTTTTGGCTTGTCACCAGCTGGCC
KM043620.1	ABCDEF	KM043620	236	26498276	PBMC	PML	MS	P1004	/isolate="P1004Pt2PBMC4"	/note="control region"	DEFINITION JC polyomavirus isolate P1004Pt2PBMC4 control region, partial	>KM043620.1_blockA_24_50	CCTGTATATATAAAAAAAAGGGAAGGT	>KM043620.1_blockB_51_72	AGGGAGGAGCTGGCTAAAACTG	>KM043620.1_blockC_73_127	GATGGCTGCCAGCCAAGCATAAGCTCATACCTAGGGAGCCAACCAGCTGACAGCC	>KM043620.1_blockD_128_135	AGAGGGAG	>KM043620.1_blockE_150_167	GGTAAACAAAGCACAAGG	>KM043620.1_blockF_168_236	GGAAGTGGAAAGCAGCCAAGGGAACATGTTTTGCGAGCCAGAGCTGTTTTGGCTTGTCACCAGCTGGCC
KM043621.1	ABCDEF	KM043621	236	26498276	PBMC	PML	MS	P1004	/isolate="P1004Pt2PBMC5"	/note="control region"	DEFINITION JC polyomavirus isolate P1004Pt2PBMC5 control region, partial	>KM043621.1_blockA_24_50	CCTGTATATATAAAAAAAAGGGAAGGT	>KM043621.1_blockB_51_72	AGGGAGGAGCTGGCTAAAACTG	>KM043621.1_blockC_73_127	GATGGCTGCCAGCCAAGCATGAGCTCATACCTAGGGAGCCAACCAGCTGACAGCC	>KM043621.1_blockD_128_135	AGAGGGAG	>KM043621.1_blockE_150_167	AGTAAACAAAGCACAAGG	>KM043621.1_blockF_168_236	GGAAGTGGAAAGCAGCCAAGGGAACATGTTTTGCGAGCCAGAACTGTTTTGGCTTGTCACCAGCTGGCC
KM043622.1	ABCDEF	KM043622	236	26498276	PBMC	PML	MS	P1004	/isolate="P1004Pt2PBMC6"	/note="control region"	DEFINITION JC polyomavirus isolate P1004Pt2PBMC6 control region, partial	>KM043622.1_blockA_24_50	CCTGTATATATAAAAAAAAGGGAAGGT	>KM043622.1_blockB_51_72	AGGGAGGAGCTGGCTAAAACTG	>KM043622.1_blockC_73_127	GATGGCTGCCAGCCAAGCATGAGCTCATACCTAGGGAGCCAACCAGCTGACAGCC	>KM043622.1_blockD_128_135	AGAGGGAG	>KM043622.1_blockE_150_167	AGTAAACAAAGCACAAGG	>KM043622.1_blockF_168_236	GGAAGTGGAAAGCAGCCAAGGGAACATGTTTTGCGAGCCAGAGCTGTTTCGGCTTGTCACCAGCTGGCC
KM043623.1	ABCDEF	KM043623	280	26498276	serum	PML	MS	P1004	/isolate="P1004Pt2Se1"	/note="control region"	DEFINITION JC polyomavirus isolate P1004Pt2Se1 control region, partial	>KM043623.1_blockA_24_50	CCTGTATATATAAAAAAAAGGGAAGGT	>KM043623.1_blockB_51_72	AGGGAGGAGCTGGCTAAAACTG	>KM043623.1_blockC_73_127	GATGGCTGCCAGCCAAGCATGAGCTCATACCTAGGGAGCCAACCAGCTGACAGCC	>KM043623.1_blockD_128_193	AGAGGGAGCCACTGGCACTGGCAGTTATAGTGAAACCCCTCCCATAGTCCTTAATCACA	>KM043623.1_blockE_194_211	AGTAAACAAAGCACAAGG	>KM043623.1_blockF_212_280	GGAAGTGGAAAGCAGCCAAGGGAACATGTTTTGCGAGCCAGAGCTGTTTTGGCTTGTCACCAGCTGGCC
KM043624.1	ABCDEF	KM043624	236	26498276	serum	PML	MS	P1004	/isolate="P1004Pt2Se2"	/note="control region"	DEFINITION JC polyomavirus isolate P1004Pt2Se2 control region, partial	>KM043624.1_blockA_24_50	CCTGTATATATAAAAAAAAGGGAAGGT	>KM043624.1_blockB_51_72	AGGGAGGAGCTGGCTAAAACTG	>KM043624.1_blockC_73_127	GATGGCTGCCAGCCAAGCATGAGCTCATACCTAGGGAGCCAACCAGCTGACAGCC	>KM043624.1_blockD_128_135	AGAGGGAG	>KM043624.1_blockE_150_167	AGTAAACAAAGCACAAGG	>KM043624.1_blockF_168_236	GGAAGTGGAAAGCAGCCAAGGGAACATGTTTTGCGAGCCAGAGCTGCTTTGGCTTGTCACCAGCTGGCC
KM043625.1	ABCDEF	KM043625	280	26498276	serum	PML	MS	P1004	/isolate="P1004Pt2Se3"	/note="control region"	DEFINITION JC polyomavirus isolate P1004Pt2Se3 control region, partial	>KM043625.1_blockA_24_50	CCTGTATATATAAAAAAAAGGGAAGGT	>KM043625.1_blockB_51_72	AGGGAGGAGCTGGCTAAAACTG	>KM043625.1_blockC_73_127	GATGGCCGCCAGCCAAGCATGAGCTCATACCTAGGGAGCCAACCAGCTGACAGCC	>KM043625.1_blockD_128_193	AGAGGGAGCCACTGGCACTGGCAGTTATAGTGAAACCCCTCCCATAGTCCTTAATCACA	>KM043625.1_blockE_194_211	AGTAAACAAAGCACAAGG	>KM043625.1_blockF_212_280	GGAAGTGGAAAGCAGCCAAGGGAACATGTTTTGCGAGCCAGAGCTGTTTTGGCTTGTCACCAGCTGGCC
KM043626.1	ABCDEF	KM043626	280	26498276	serum	PML	MS	P1004	/isolate="P1004Pt2Se4"	/note="control region"	DEFINITION JC polyomavirus isolate P1004Pt2Se4 control region, partial	>KM043626.1_blockA_24_50	CCTGTATATATAAAAAAAAGGGAAGGT	>KM043626.1_blockB_51_72	AGGGAGGGGCTGGCTAAAACTG	>KM043626.1_blockC_73_127	GATGGCTGCCAGCCAAGCATGAGCTCATACCTAGGGAGCCAACCAGCTGACAGCC	>KM043626.1_blockD_128_193	AGAGGGAGCCACTGGCACTGGCAGTTATAGTGAAACCCCTCCCATAGTCCTTAATCACA	>KM043626.1_blockE_194_211	AGTAAACAAAGCACAAGG	>KM043626.1_blockF_212_280	GGAAGTGGAAAGCAGCCAAGGGAACATGTTTTGCGAGCCAGAGCTGTTTTGGCTTGTCACCAGCTGGCC
KM043627.1	ABCDEF	KM043627	280	26498276	serum	PML	MS	P1004	/isolate="P1004Pt2Se5"	/note="control region"	DEFINITION JC polyomavirus isolate P1004Pt2Se5 control region, partial	>KM043627.1_blockA_24_50	CCTGTATATATAAAAAAAAGGGAAGGT	>KM043627.1_blockB_51_72	AGGGAGGAGCTGGCTAAAACTG	>KM043627.1_blockC_73_127	GATGGCTGCCAGCCAAGCATGAGCTCATACCTAGGGAGCCAACCGGCTGACAGCC	>KM043627.1_blockD_128_193	AGAGGGAGCCACTGGCACTGGCAGTTATAGTGAAACCCCCCCCATAGTCCTTAATCACA	>KM043627.1_blockE_194_211	AGTAAACAAAGCACAAGG	>KM043627.1_blockF_212_280	GGAAGTGGAAAGCAGCCAAGGGAACATGTTTTGCGAGCCAGAGCTGTTTTGGCTTGTCACCAGCTGGCC
KM043628.1	ABCDEF	KM043628	280	26498276	Urine	PML	MS	P1004	/isolate="P1004Pt2Ur1"	/note="control region"	DEFINITION JC polyomavirus isolate P1004Pt2Ur1 control region, partial	>KM043628.1_blockA_24_50	CCTGTATATATAAAAAAAAGGGAAGGT	>KM043628.1_blockB_51_72	AGGGAGGAGCTGGCTAAAACTG	>KM043628.1_blockC_73_127	GATGGCTGCCAGCCAAGCATGAGCTCATACCTAGGGAGCCAACCAGCTGACAGCC	>KM043628.1_blockD_128_193	AGAGGGAGCCACTGGCACTGGCAGTTATAGTGAAACCCCTCCCATAGTCCTTAATCACA	>KM043628.1_blockE_194_211	AGTAAACAAAGCACAAGG	>KM043628.1_blockF_212_280	GGAAGTGGAAAGCAGCCAAGGGAACATGTTTTGCGAGCCAGAGCTGTTTTGGCTTGTCACCAGCTGGCC
KM043629.1	ABCDEF	KM043629	280	26498276	Urine	PML	MS	P1004	/isolate="P1004Pt2Ur2"	/note="control region"	DEFINITION JC polyomavirus isolate P1004Pt2Ur2 control region, partial	>KM043629.1_blockA_24_50	CCTGTATATATAAAAAAAAGGGAAGGT	>KM043629.1_blockB_51_72	AGGGAGGAGCTGGCTAAAACTG	>KM043629.1_blockC_73_127	GATGGCTGCCAGCCAAGCATGAGCTCATACCTAGGGGGCCAACCAGCTGACAGCC	>KM043629.1_blockD_128_193	AGAGGGAGCCACTGGCACTGGCAGTTATAGTGAAACCCCTCCCATAGTCCTTAATCACA	>KM043629.1_blockE_194_211	AGTAAACAAAGCACAAGG	>KM043629.1_blockF_212_280	GGAAGTGGAAAGCAGCCAAGGGAACATGTTTTGCGAGCCAGAGCTGTTTTGGCTTGTCACCAGCTGGCC
KM043630.1	ABCDEF	KM043630	280	26498276	Urine	PML	MS	P1004	/isolate="P1004Pt2Ur3"	/note="control region"	DEFINITION JC polyomavirus isolate P1004Pt2Ur3 control region, partial	>KM043630.1_blockA_24_50	CCTGTATATATAAAAAAAAGGGAAGGT	>KM043630.1_blockB_51_72	AGGGAGGAGCTGGCTAAAACTG	>KM043630.1_blockC_73_127	GATGGCTGCCAGCCAAGCATGAGCTCATACCTAGGGAGCCAACCAGCTGGCAGCC	>KM043630.1_blockD_128_193	AGAGGGAGCCACTGGCACTGGCAGTTATAGTGAAACCCCTCCCATAGTCCTTAATCACA	>KM043630.1_blockE_194_211	AGTAAACAAAGCACAAGG	>KM043630.1_blockF_212_280	GGAAGTGGAAAGCAGCCAAGGGAACATGTTTTGCGAGCCAGAGCTGTTTTGGCTTGTCACCAGCTGGCC
KM043631.1	ABCDEF	KM043631	280	26498276	CSF	PML	MS	P1004	/isolate="P1004Pt3CSF1"	/note="control region"	DEFINITION JC polyomavirus isolate P1004Pt3CSF1 control region, partial	>KM043631.1_blockA_24_50	CCTGTATATATAAAAAAAAGGGAAGGT	>KM043631.1_blockB_51_72	AGGGAGGAGCTGGCTAAAACTG	>KM043631.1_blockC_73_127	GATGGCTGCCAGCCAAGCATGAGCTCATACCTAGGGAGCCAACCAGCTGACAGCC	>KM043631.1_blockD_128_193	AGAGGGAGCCACTGGCACTGGCAGTTATAGTGAAACCCCTCCCATAGTCCTTAATCACA	>KM043631.1_blockE_194_211	AGTAAACAAAGCACAAGG	>KM043631.1_blockF_212_280	GGAAGTGGAAAGCAGCCAAGGGAACATGTTTTGCGAGCCAGAGCTGTTTTGGCTTGTCACCAGCTGGCC
KM043632.1	ABCDEF	KM043632	280	26498276	CSF	PML	MS	P1004	/isolate="P1004Pt3CSF2"	/note="control region"	DEFINITION JC polyomavirus isolate P1004Pt3CSF2 control region, partial	>KM043632.1_blockA_24_50	CCTGTATATATAAAAAAAAGGGAAGGT	>KM043632.1_blockB_51_72	AGGGAGGAGCTGGCTAAAACTG	>KM043632.1_blockC_73_127	GATGGCTGCCAGCCAAGCATGAGCTCATACCTAGGGAGCCAACCAGCTGACAGCC	>KM043632.1_blockD_128_193	AGAGGGAGCCACTGGCACTGGCAGTTATAGTGAAACCCCTCCCATAGTCCTTAATCACA	>KM043632.1_blockE_194_211	AGTAAACAAAGCACAAGG	>KM043632.1_blockF_212_280	GGAAGTGGAAAGCAGCCAAGGGAACATGTTTTGCGAGCCAGAGCTGTTTTGGCTTGTCACCAGCTGGCC
KM043633.1	ABCDEF	KM043633	280	26498276	CSF	PML	MS	P1004	/isolate="P1004Pt3CSF3"	/note="control region"	DEFINITION JC polyomavirus isolate P1004Pt3CSF3 control region, partial	>KM043633.1_blockA_24_50	CCTGTATATATAAAAAAAAGGGAAGGT	>KM043633.1_blockB_51_72	AGGGAGGAGCCGGCTAAAACTG	>KM043633.1_blockC_73_127	GATGGCTGCCAGCCAAGCATGAGCTCATACCTAGGGAGCCAACCAGCTGACAGCC	>KM043633.1_blockD_128_193	AGAGGGAGCCACTGGCACTGGCAGTTATAGTGAAACCCCTCCCATAGTCCTTAATCACA	>KM043633.1_blockE_194_211	AGTAAACAAAGCACAAGG	>KM043633.1_blockF_212_280	GGAAGTGGAAAGCAGCCAAGGGAACATGTTTTGCAAGCCAGAGCTGTTTTGGCTTGTCACCAGCTGGCC
KM043634.1	ABCDEF	KM043634	280	26498276	CSF	PML	MS	P1004	/isolate="P1004Pt3CSF4"	/note="control region"	DEFINITION JC polyomavirus isolate P1004Pt3CSF4 control region, partial	>KM043634.1_blockA_24_50	CCTGTATATATAAAAAAAAGGGAAGGT	>KM043634.1_blockB_51_72	AGGGAGGAGCTGACTAAAACTG	>KM043634.1_blockC_73_127	GATGGCTGCCAGCCAAGCATGAGCTCATACCTAGGGAGCCAACCAGCTGACAGCC	>KM043634.1_blockD_128_193	AGAGGGAGCCACTGGCACTGGCAGTTATAGTGAAACCCCTCCCATAGTCCTTAATCACA	>KM043634.1_blockE_194_211	AGTAAACAAAGCACAAGG	>KM043634.1_blockF_212_280	GGAAGTGGAAAGCAGCCAAGGGAACATGTTTTGCGAGCCAGAGCTGTTTTGGCTTGTCACCAGCTGGCC
KM043635.1	ABCDEF	KM043635	280	26498276	CSF	PML	MS	P1004	/isolate="P1004Pt3CSF5"	/note="control region"	DEFINITION JC polyomavirus isolate P1004Pt3CSF5 control region, partial	>KM043635.1_blockA_24_50	CCTGTATATATAAAAAAAAGGGAAGGT	>KM043635.1_blockB_51_72	AGGGAGGAGCTGGCTAAAACTG	>KM043635.1_blockC_73_127	GATGGCTGCCAGCCAAGCATGAGCTCATACCTAGGGAGCCAACCAGCTGACAGCC	>KM043635.1_blockD_149_193	CCACTGGCACTGGCAGTTATAGTGAAACCCCTCCCATAGTCCTTAATCACA	>KM043635.1_blockE_194_211	AGTAAACAAAGCACAAGG	>KM043635.1_blockF_212_280	GGAAGTGGAAAGCAGCCAAGGGAACATGTTTTGCGAGCCAGAGCTGTTTTGGCTTGTCACCAGCTGGCC
KM043636.1	ABCDEF	KM043636	280	26498276	CSF	PML	MS	P1004	/isolate="P1004Pt3CSF6"	/note="control region"	DEFINITION JC polyomavirus isolate P1004Pt3CSF6 control region, partial	>KM043636.1_blockA_24_50	CCTGTATATATAAAAAAAAGGGAAGGC	>KM043636.1_blockB_51_72	AGGGAGGAGCTGGCTAAAACTG	>KM043636.1_blockC_73_127	GATGGCTGCCAGCCAAGCATGAGCTCATACCTAGGGAGCCAACCAGCTGACAGCC	>KM043636.1_blockD_128_193	AGAGGGAGCCACTGGCACTGGCAGTTATAGTGAAACCCCTCCCATAGTCCTTAATCACA	>KM043636.1_blockE_194_211	AGTAAACAAAGCACAAGG	>KM043636.1_blockF_212_280	GGAAGTGGAAAGCAGCCAAGGGAACATGTTTTGCGAGCCAGAGCTGTTTTGGCTTGTCACCAGCTGGCC
KM043637.1	ABCDEF	KM043637	280	26498276	PBMC	PML	MS	P1004	/isolate="P1004Pt3PBMC1"	/note="control region"	DEFINITION JC polyomavirus isolate P1004Pt3PBMC1 control region, partial	>KM043637.1_blockA_24_50	CCTGTATATATAAAAAAAAGGGAAGGT	>KM043637.1_blockB_51_72	AGGGAGGAGCTGGCTAAAACTG	>KM043637.1_blockC_73_127	GATGGCTGCCAGCCAAGCATGAACTCATACCTAGGGAGCCAACCAGCTGACAGCC	>KM043637.1_blockD_128_193	AGAGGGAGCCACTGGCACTGGCAGTTATAGTGAAACCCCTCCCATAGTCCTTAATCACA	>KM043637.1_blockE_194_211	AGTAAACAAAGCACAAGG	>KM043637.1_blockF_212_280	GGAAGTGGAAAGCAGCCAAGGGAACATGTTTTGCGAGCCAGAGCTGTTTTGGCTTGTCACCAGCTGGCC
KM043638.1	ABCDEF	KM043638	280	26498276	PBMC	PML	MS	P1004	/isolate="P1004Pt3PBMC2"	/note="control region"	DEFINITION JC polyomavirus isolate P1004Pt3PBMC2 control region, partial	>KM043638.1_blockA_24_50	CCTGTATATATAAAAAAGAGGGAAGGT	>KM043638.1_blockB_51_72	AGGGAGGAGCTGGCTAAAACTG	>KM043638.1_blockC_73_127	GATGGCTGCCAGCCAAGCATGAACTCATACCTAGGGAGCCAACCAGCTGACAGCC	>KM043638.1_blockD_128_193	AGAGGGAGCCACTGGCACTGGCAGTTATAGTGAAACCCCTCCCATAGTCCTTAATCACA	>KM043638.1_blockE_194_211	AGTAAACAAAGCACAAGG	>KM043638.1_blockF_212_280	GGAAGTGGAAAGCAGCCAAGGGAACATGTTTTGCGAGCCAGAGCTGTTTTGGCTTGTCACCAGCTGGCC
KM043639.1	ABCDEF	KM043639	280	26498276	PBMC	PML	MS	P1004	/isolate="P1004Pt3PBMC3"	/note="control region"	DEFINITION JC polyomavirus isolate P1004Pt3PBMC3 control region, partial	>KM043639.1_blockA_24_50	CCTGTATATATAAAAAAAAGGGAAGGT	>KM043639.1_blockB_51_72	AGGGAGGAGCTGGCTAAAACTG	>KM043639.1_blockC_73_127	GATGGCTGCCAGCCAAGCATGAACTCATACCTAGGGAGCCAACCAGCTGACAACC	>KM043639.1_blockD_128_193	AGAGGGAGCCACTGGCACTGGCAGTTATAGTGAAACCCCTCCCATAGTCCTTAATCACA	>KM043639.1_blockE_194_211	AGTAAACAAAGCACAAGG	>KM043639.1_blockF_212_280	GGAAGTGGAAAGCAGCCAAGGGAACATGTTTTGCGAGCCAGAGCTGTTTTGGCTTGTCACCAGCTGGCC
KM043640.1	ABCDEF	KM043640	279	26498276	serum	PML	MS	P1004	/isolate="P1004Pt3Se1"	/note="control region"	DEFINITION JC polyomavirus isolate P1004Pt3Se1 control region, partial	>KM043640.1_blockA_24_50	CCTGTATATATAAAAAAAAGGGAAGGT	>KM043640.1_blockB_51_72	AGGGAGGAGCTGGCTAAAACTG	>KM043640.1_blockC_73_127	GATGGCTGCCAGCCAAGCATGAGCTCATACCTAGGGAGCTAACCAGCTGACAGCA	>KM043640.1_blockD_127_192	AGAGGGAGCCACTGGCACTGGCAGTTATAGTGAAACCCCTCCCATAGTCCTTAATCACA	>KM043640.1_blockE_193_210	AGTAAACAAAGCACAAGG	>KM043640.1_blockF_211_279	GGAAGTGGAAAGCAGCCAAGGGAACATGTTTTGCGAGCCAGAGCTGTTTTGGCTTGTCACCAGCTGGCC
KM043641.1	ABCDEF	KM043641	279	26498276	serum	PML	MS	P1004	/isolate="P1004Pt3Se2"	/note="control region"	DEFINITION JC polyomavirus isolate P1004Pt3Se2 control region, partial	>KM043641.1_blockA_24_50	CCTGTATATATAAAAAAAAGGGAAGGT	>KM043641.1_blockB_51_72	AGGGAGGAGCTGGCTAAAACTG	>KM043641.1_blockC_73_127	GATGGCTGCCAGCCAAGCATGAGCTCATACCTAGGGAGCTAACCAGCTGACAGCA	>KM043641.1_blockD_127_192	AGAGGGAGCCACTGGCACTGGCAGTTATAGTGAAACCCCTCCCATAGTCCTTAATCACA	>KM043641.1_blockE_193_210	AGTAAACAGAGCACAAGG	>KM043641.1_blockF_211_279	GGAAGTGGAAAGCAGCCAAGGGAACATGTTTTGCGAGCCAGAGCTGTTTTGGCTTGTCACCAGCTGGCC
KM043642.1	ABCDEF	KM043642	279	26498276	serum	PML	MS	P1004	/isolate="P1004Pt3Se3"	/note="control region"	DEFINITION JC polyomavirus isolate P1004Pt3Se3 control region, partial	>KM043642.1_blockA_24_50	CCTGTATATATAAAAAAAAGGGAAGGT	>KM043642.1_blockB_51_72	AGGGAGGAGCTGGCTAAAACTG	>KM043642.1_blockC_73_127	GATGGCTGCCGGCCAAGCATGAGCTCATACCTAGGGAGCTAACCAGCTGACAGCA	>KM043642.1_blockD_127_192	AGAGGGAGCCACTGGCACTGGCAGTTATAGTGAAACCCCTCCCATAGTCCTTAATCACA	>KM043642.1_blockE_193_210	AGTAAACAAAGCACAAGG	>KM043642.1_blockF_211_279	GGAAGTGGAAAGCAGCCAAGGGAACATGTTTTGCGAGCCAGAGCTGTTTTGGCTTGTCACCAGCTGGCC
KM043643.1	ABCDEF	KM043643	279	26498276	serum	PML	MS	P1004	/isolate="P1004Pt3Se4"	/note="control region"	DEFINITION JC polyomavirus isolate P1004Pt3Se4 control region, partial	>KM043643.1_blockA_24_50	CCTGTATATATAAAAAAAAGGGAAGGT	>KM043643.1_blockB_51_72	AGGGAGGAGCTGGCTAAAACTG	>KM043643.1_blockC_73_127	GATGGCTGCCAGCCAAGCATGAGCCCATACCTAGGGAGCTAACCAGCTGACAGCA	>KM043643.1_blockD_127_192	AGAGGGAGCCACTGGCACTGGCAGTTATAGTGAAACCCCTCCCATAGTCCTTAATCACA	>KM043643.1_blockE_193_210	AGTAAACAAAGCACAAGG	>KM043643.1_blockF_211_279	GGAAGTGGAAAGCAGCCAAGGGAACATGTTTTGCGAGCCAGAGCTGTTTTGGCTTGTCACCAGCTGGCC
KM043644.1	ABCDEF	KM043644	279	26498276	serum	PML	MS	P1004	/isolate="P1004Pt3Se5"	/note="control region"	DEFINITION JC polyomavirus isolate P1004Pt3Se5 control region, partial	>KM043644.1_blockA_24_50	CCTGTATATATAAAAAAAAGGGAAGGT	>KM043644.1_blockB_51_72	AGGGAGGAGCTGGCTAAAACTG	>KM043644.1_blockC_73_127	GATGGCTGCCAGCCAAGCATAAGCTCATACCTAGGGAGCTAACCAGCTGACAGCA	>KM043644.1_blockD_127_192	AGAGGGAGCCACTGGCACTGGCAGTTATAGTGAAACCCCTCCCATAGTCCTTAATCACA	>KM043644.1_blockE_193_210	AGTAAACAAAGCACAAGG	>KM043644.1_blockF_211_279	GGAAGTGGAAAGCAGCCAAGGGAACATGTTTTGCGAGCCAGAGCTGTTTTGGCTTGTCACCAGCTGGCC
KM043645.1	ABCDEF	KM043645	280	26498276	Urine	PML	MS	P1004	/isolate="P1004Pt3Ur1"	/note="control region"	DEFINITION JC polyomavirus isolate P1004Pt3Ur1 control region, partial	>KM043645.1_blockA_24_50	CCTGTATATATAAAAAAAAGGGAAGGT	>KM043645.1_blockB_51_72	AGGGAGGAGCTGGCTAAAACTG	>KM043645.1_blockC_73_127	GATGGCTGCCAGCCAAGCATGAGCTCATACCTAGGGAGCCAACCAGCTGACAGCC	>KM043645.1_blockD_128_193	AGAGGGAGCCACTGGCACTGGCAGTTATAGTGAAACCCCTCCCATAGTCCTTAATCACA	>KM043645.1_blockE_194_211	AGTAAACAAAGCACAAGG	>KM043645.1_blockF_212_280	GGAAGTGGAAAGCAGCCAAGGGAACATGTTTTGCGAGCCAGAGCTGTTTTGGCTTGTCACCAGCTGGCC
KM043646.1	ABCDEF	KM043646	280	26498276	Urine	PML	MS	P1004	/isolate="P1004Pt3Ur2"	/note="control region"	DEFINITION JC polyomavirus isolate P1004Pt3Ur2 control region, partial	>KM043646.1_blockA_24_50	CCTGTATATATAAAAAAAAGGGAAGGT	>KM043646.1_blockB_51_72	AGGGAGGAGCTGGCTAAAACTG	>KM043646.1_blockC_73_127	GATGGCTGCCAGCCAAGCATGAGCTCATACCTAGGGAGCCAACCAGCTGACAGCC	>KM043646.1_blockD_128_193	AGAGGGAGCCACTGGCACTGGCAGTTATAGTGAAACCCCTCCCATAGTCCTTAATCACA	>KM043646.1_blockE_194_211	AGTAAACAAAGCACAAGG	>KM043646.1_blockF_212_280	GGAAGTGGAAAGCAGCCGAGGGAACATGTTTTGCGAGCCAGAGCTGTTTTGGCTTGTCACCAGCTGGCC
KM043647.1	ABCDEF	KM043647	280	26498276	Urine	PML	MS	P1004	/isolate="P1004Pt3Ur3"	/note="control region"	DEFINITION JC polyomavirus isolate P1004Pt3Ur3 control region, partial	>KM043647.1_blockA_24_50	CCTGTATATATAAAAAAAAGGGAAGGT	>KM043647.1_blockB_51_72	AGGGAGGAGCTGGCTAAAACTG	>KM043647.1_blockC_73_127	GATGGCTGCCAGCCAAGCATGAGCTCATACCTAGGGAGCCAACCAGCTGACAGCC	>KM043647.1_blockD_128_193	AGAGGGAGCCACTGGCACTGGCAGTTATAGTGAAACCCCTCCCATAGTCCTTAATCACA	>KM043647.1_blockE_194_211	AGTAATCAAAGCACAAGG	>KM043647.1_blockF_212_280	GGAAGTGGAAAGCAGCCAAGGGAACATGTTTTGCGAGCCAGAGCTGTTTTGGCTTGTCACCAGCTGGCC
KM043648.1	ABCDEF	KM043648	279	26498276	Urine	PML	MS	P1004	/isolate="P1004Pt3Ur4"	/note="control region"	DEFINITION JC polyomavirus isolate P1004Pt3Ur4 control region, partial	>KM043648.1_blockA_23_49	CCTGTATATATAAAAAAAAGGGAAGGT	>KM043648.1_blockB_50_71	AGGGAGGAGCTGGCTAAAACTG	>KM043648.1_blockC_72_126	GATGGCTGCCAGCCAAGCATGAGCTCATACCTAGGGAGCCAACCAGCTGACAGCC	>KM043648.1_blockD_127_192	AGAGGGAGCCACTGGCACTGGCAGTTATAGTGGAACCCCTCCCATAGTCCTTAATCACA	>KM043648.1_blockE_193_210	AGTAAACAAAGCACAAGG	>KM043648.1_blockF_211_279	GGAAGTGGAAAGCAGCCAAGGGAACATGTTTTGCGAGCCAGAGCTGTTTTGGCTTGTCACCAGCTGGCC
KM043649.1	ABCDEF	KM043649	280	26498276	Urine	PML	MS	P1004	/isolate="P1004Pt3Ur5"	/note="control region"	DEFINITION JC polyomavirus isolate P1004Pt3Ur5 control region, partial	>KM043649.1_blockA_24_50	CCTGTATATATAAAAAAGAGGGAAGGT	>KM043649.1_blockB_51_72	AGGGAGGAGCTGGCTAAAACTG	>KM043649.1_blockC_73_127	GATGGCTGCCAGCCAAGCATGAGCTCATACCTAGGGAGCCAACCAGCTGACAGCC	>KM043649.1_blockD_128_193	AGAGGGAGCCACTGGCACTGGCAGTTATAGTGAAACCCCTCCCATAGTCCTTAATCACA	>KM043649.1_blockE_194_211	AGTAAACAAAGCACAAGG	>KM043649.1_blockF_212_280	GGAAGTGGAAAGCAGCCAAGGGAACATGTTTTGCGAGCCAGAGCTGTTTTGGCTTGTCACCAGCTGGCC
KM043650.1	ABCDEF	KM043650	280	26498276	Urine	PML	MS	P89	/isolate="P89Pt0Ur1"	/note="control region"	DEFINITION JC polyomavirus isolate P89Pt0Ur1 control region, partial sequence.	>KM043650.1_blockA_24_50	CCTGTATATATAAAAAAAAGGGAAGGT	>KM043650.1_blockB_51_72	AGGGAGGAGCTGGCTAAAACTG	>KM043650.1_blockC_73_127	GATGGCTGCCAGCCAAGCATGAGCTCATACCTAGGGAGCCAACCAGCTGACAGCC	>KM043650.1_blockD_128_193	AGAGGGAGCCACTGGCACTGGCAGTTATAGTGAAACCCCTCCCATAGTCCTTAATCACA	>KM043650.1_blockE_194_211	AGTAAACAAAGCACAAGG	>KM043650.1_blockF_212_280	GGAAGTGGAAAGCAGCCAAGGGAACATGTTTTGCGAGCCAGAGCTGTTTTGGCTTGTCACCAGCTGGCC
KM043651.1	ABCDEF	KM043651	280	26498276	Urine	PML	MS	P89	/isolate="P89Pt0Ur2"	/note="control region"	DEFINITION JC polyomavirus isolate P89Pt0Ur2 control region, partial sequence.	>KM043651.1_blockA_24_50	CCTGTATATATAAAAAAAAGGGAAGGT	>KM043651.1_blockB_51_72	AGGGAGGAGCTGGCTAAAACTG	>KM043651.1_blockC_73_127	GATGGCTGCCAGCCAAGCGTGAGCTCATACCTAGGGAGCCAACCAGCTGACAGCC	>KM043651.1_blockD_128_193	AGAGGGAGCCACTGGCACTGGCAGTTATAGTGAAACCCCTCCCATAGTCCTTAATCACA	>KM043651.1_blockE_194_211	AGTAAACAAAGCACAAGG	>KM043651.1_blockF_212_280	GGAAGTGGAAAGCAGCCAAGGGAACATGTTTTGCGAGCCAGAGCTGTTTTGGCTTGTCACCAGCTGGCC
KM043652.1	ABCDEF	KM043652	280	26498276	Urine	PML	MS	P89	/isolate="P89Pt0Ur3"	/note="control region"	DEFINITION JC polyomavirus isolate P89Pt0Ur3 control region, partial sequence.	>KM043652.1_blockA_24_50	CCTGTATATATAAAAAAAAGGGAAGGT	>KM043652.1_blockB_51_72	AGGGAGGAGCTGGCTAAAACTG	>KM043652.1_blockC_73_127	GATGGCTGCCAGCCAAGCATGAGCTCATACCCAGGGAGCCAACCAGCTGACAGCC	>KM043652.1_blockD_128_193	AGAGGGAGCCACTGGCACTGGCAGTTATAGTGAAACCCCTCCCATAGTCCTCAATCACA	>KM043652.1_blockE_194_211	AGTAAACAAAGCACAAGG	>KM043652.1_blockF_212_280	GGAAGTGGAAAGCAGCCAAGGGAACATGTTTTGCGAGCCAGAGCTGTTTTGGCTTGTCACCAGCTGGCC
KM043653.1	ABCDEF	KM043653	280	26498276	Urine	PML	MS	P89	/isolate="P89Pt0Ur4"	/note="control region"	DEFINITION JC polyomavirus isolate P89Pt0Ur4 control region, partial sequence.	>KM043653.1_blockA_24_50	CCTGTATATATAAAAAAAAGGGAAGGT	>KM043653.1_blockB_51_72	AGGGAGGAGCTGGCTAAAACTG	>KM043653.1_blockC_73_127	GATGGCTGCCAGCCAAGCATGAGCTCATACCTAGGGAGCCAACCAGCTGACAGCC	>KM043653.1_blockD_149_193	CCACTGGCACTGGCAGTTATAGTGAAACCCCTCCCATAGTCCTTAATCACA	>KM043653.1_blockE_194_211	AGTAAACAAAGCACAAGG	>KM043653.1_blockF_212_280	GGAAGTGGAAAGCAGCCAAGGGAACATGTTTTGCGAGCCAGAGCTGTTTTGGCTTGTCACCAGCTGGCC
KM043654.1	ABCDEF	KM043654	280	26498276	Urine	PML	MS	P89	/isolate="P89Pt0Ur5"	/note="control region"	DEFINITION JC polyomavirus isolate P89Pt0Ur5 control region, partial sequence.	>KM043654.1_blockA_24_50	CCTGTATATATAAAAAAAAGGGAAGGT	>KM043654.1_blockB_51_72	AGGGAGGAGCTGGCTAAAACTG	>KM043654.1_blockC_73_127	GATGGCTGCCAGCCAAGCATGAGCTCATACCTAGGGAGCCAACCAGCTGACAGCC	>KM043654.1_blockD_128_193	AGAGGGAGCCACTGGCACTGGCAGTTATAGTGAAACCCCTCCCATAGTCCTTAACCACA	>KM043654.1_blockE_194_211	AGTAAACAAAGCACAAGG	>KM043654.1_blockF_212_280	GGAAGTGGAAAGCAGCCAAGGGAACATGTTTTGCGAGCCAGAGCTGTTTTGGCTTGTCACCAGCTGGCC
KM043655.1	ABCDEF	KM043655	280	26498276	Urine	PML	MS	P89	/isolate="P89Pt0Ur6"	/note="control region"	DEFINITION JC polyomavirus isolate P89Pt0Ur6 control region, partial sequence.	>KM043655.1_blockA_24_50	CCTGTATATATAAAAAAAAGGGAAGGT	>KM043655.1_blockB_51_72	AGGGAGGAGCTGGCTAAAACTG	>KM043655.1_blockC_73_127	GATGGCTGCCAGCCAAGCATGAGCTCATACCTAGGGAGCCAACCAGCTGACAGCC	>KM043655.1_blockD_128_193	AGAGGGAGCCACTGGCACTGGCAGTTATAGTGAAACCCCTCCCATAGTCCTTAATCACA	>KM043655.1_blockE_194_211	AGTAAACAAAGCACAAGG	>KM043655.1_blockF_212_280	GGAAGTGGAAAGCAGCCAAGGGAACATGTTTTGCGAGCCAGAGCTGTTTTGGCTTGTCACCAGCTGGCC
KM043656.1	ABCEFCEF	KM043656	346	26498276	PBMC	PML	MS	P89	/isolate="P89Pt1PBMC1"	/note="control region"	DEFINITION JC polyomavirus isolate P89Pt1PBMC1 control region, partial	>KM043656.1_blockA_24_50	CCTGTATATATAAAAAAAAGGGAAGGT	>KM043656.1_blockB_51_72	AGGGAGGAGCTGGCTAAAACTG	>KM043656.1_blockC_73_127__>KM043656.1_blockC_217_258	GATGGCTGCCAGCCAAGCATGAGCTCATACCTAGGGAGCCAACCAGCTGACACAC_CAAGCATGAGCTCATACCTAGGGAGCCAACCAGCTGACACAC			>KM043656.1_blockE_129_146__>KM043656.1_blockE_260_277	AGTAAACAAAGCACAAGG_AGTAAACAAAGCACAAGG	>KM043656.1_blockF_147_215__>KM043656.1_blockF_278_346	GGAAGTGGAAAGCAGCCAAGGGAACATGTTTTGCGAGCCAGAGCTGTTTTGGCTTGTCATGGCTGCCAG_GGAAGTGGAAAGCAGCCAAGGGAACATGTTTTGCGAGCCAGAGCTGTTTTGGCTTGTCACCAGCTGGCC
KM043657.1	ABCEFCEF	KM043657	346	26498276	PBMC	PML	MS	P89	/isolate="P89Pt1PBMC2"	/note="control region"	DEFINITION JC polyomavirus isolate P89Pt1PBMC2 control region, partial	>KM043657.1_blockA_24_50	CCTGTATATATAAAAAAAAGGGAAGGT	>KM043657.1_blockB_51_72	AGGGAGGAGCTGGCTAAAACTG	>KM043657.1_blockC_73_127__>KM043657.1_blockC_217_258	GATGGCTGCCAGCCAAGCATGAGCTCATACCTAGGGAGCCAACCAGCTGACACAC_CAAGCATGAGCTCATACCTGGGGAGCCAACCAGCTGACACAC			>KM043657.1_blockE_129_146__>KM043657.1_blockE_260_277	AGTAAACAAAGCACAAGG_AGTAAACAAAGCACAAGG	>KM043657.1_blockF_147_215__>KM043657.1_blockF_278_346	GGAAGTGGAAAGCAGCCAAGGGAACATGTTTTGCGAGCCAGAGCTGTTTTGGCTTGTCATGGCTGCCAG_GGAAGTGGAAAGCAGCCAAGGGAACATGTTTTGCGAGCCAGAGCTGTTTTGGCTTGTCACCAGCTGGCC
KM043658.1	ABCEFCEF	KM043658	346	26498276	PBMC	PML	MS	P89	/isolate="P89Pt1PBMC3"	/note="control region"	DEFINITION JC polyomavirus isolate P89Pt1PBMC3 control region, partial	>KM043658.1_blockA_24_50	CCTGTATATATAAAAAAAAGGGAAGGT	>KM043658.1_blockB_51_72	AGGGAGGAGCTGGCTAAAACTG	>KM043658.1_blockC_73_127__>KM043658.1_blockC_217_258	GATGGCTGCCAGCCAAGCATGAGCTCATACCTAGGGAGCCAACCAGCTGACACAC_CAAGCATGAACTCATACCTAGGGAGCCAACCAGCTGACACAC			>KM043658.1_blockE_129_146__>KM043658.1_blockE_260_277	AGTAAACAAAGCACAAGG_AGTAAACAAAGCACAAGG	>KM043658.1_blockF_147_215__>KM043658.1_blockF_278_346	GGAAGTGGAAAGCAGCCAAGGGAACATGTTTTGCGAGCCAGAGCTGTTTTGGCTTGTCATGGCTGCCAG_GGAAGTGGAAAGCAGCCAAGGGAACATGTTTTGCGAGCCAGAGCTGTTTTGGCTTGTCACCAGCTGGCC
KM043659.1	ABCEFCEF	KM043659	346	26498276	PBMC	PML	MS	P89	/isolate="P89Pt1PBMC4"	/note="control region"	DEFINITION JC polyomavirus isolate P89Pt1PBMC4 control region, partial	>KM043659.1_blockA_24_50	CCTGTATATATAAAAAAAAGGGAAGGT	>KM043659.1_blockB_51_72	AGGGAGGAGCTGGCTAAAACTG	>KM043659.1_blockC_73_127__>KM043659.1_blockC_217_258	GATGGCTGCCAGCCAAGCATGAGCTCATACCTAGGGAGCCAACCAGCTGACACAC_CAAGCATGAGCTCATACCTAGGGAGCCAACCAGCCGACACAC			>KM043659.1_blockE_129_146__>KM043659.1_blockE_260_277	AGTAAACAAAGCACAAGG_AGTAAACAAAGCACAAGG	>KM043659.1_blockF_147_215__>KM043659.1_blockF_278_346	GGAAGTGGAAAGCAGCCAAGGGAACATGTTTTGCGAGCCAGAGCTGTTTTGGCTTGTCATGGCTGCCAG_GGAAGTGGAAAGCAGCCAAGGGAACATGTTTTGCGAGCCAGAGCTGTTTTGGCTTGTCACCAGCTGGCC
KM043660.1	ABCEFCEF	KM043660	346	26498276	PBMC	PML	MS	P89	/isolate="P89Pt1PBMC5"	/note="control region"	DEFINITION JC polyomavirus isolate P89Pt1PBMC5 control region, partial	>KM043660.1_blockA_24_50	CCTGTATATATAAAAAAAAGGGAAGGT	>KM043660.1_blockB_51_72	AGGGAGGAGCTGGCTAAAACTG	>KM043660.1_blockC_73_127__>KM043660.1_blockC_217_258	GATGGCTGCCAGCCAAGCATGAGCTCATACCTAGGGAGCCAACCAGCTGACACAC_CAAGCATGAGCTCATACCTAGGGAGCCAACCAGCCGACACAC			>KM043660.1_blockE_129_146__>KM043660.1_blockE_260_277	AGTAAACAAAGCACAAGG_AGTAAACAAAGCACAAGG	>KM043660.1_blockF_147_215__>KM043660.1_blockF_278_346	GGAAGTGGAAAGCAGCCAAGGGAACATGTTTTGCGAGCCAGAGCTGTTCTGGCTTGTCATGGCTGCCAG_GGAAGTGGAAAGCAGCCAAGGGAACATGTTTTGCGAGCCAGAGCTGTTTTGGCTTGTCACCAGCTGGCC
KM043661.1	ABCEFCEF	KM043661	346	26498276	PBMC	PML	MS	P89	/isolate="P89Pt1PBMC6"	/note="control region"	DEFINITION JC polyomavirus isolate P89Pt1PBMC6 control region, partial	>KM043661.1_blockA_24_50	CCTGTATATATAAAAAAAAGGGAAGGT	>KM043661.1_blockB_51_72	AGGGAGGAGCTGGCTAAAACTG	>KM043661.1_blockC_73_127__>KM043661.1_blockC_217_258	GATGGCTGCCAGCCAAGCATGAGCTCATACCTAGGGAGCCAACCAGCTGACACAC_CAAGCATGAGCTCATACCTAGGGAGCCAACCAGCTGACACAC			>KM043661.1_blockE_129_146__>KM043661.1_blockE_260_277	AGTAAACAAAGCACAAGG_AGTAAACAAAGCACAAGG	>KM043661.1_blockF_147_215__>KM043661.1_blockF_278_346	GGAAGTGGAAAGCAGCCAAGGGAACATGTTTTGCGAGCCAGAGCTGTTTTGGCTTGTCATGGCTGCCAG_GGAAGCGGAAAGCAGCCAAGGGAACATGTTTTGCGAGCCAGAGCTGTTTTGGCTTGTCACCAGCTGGCC
KM043662.1	ABCDEF	KM043662	280	26498276	serum	PML	MS	P89	/isolate="P89Pt1Se1"	/note="control region"	DEFINITION JC polyomavirus isolate P89Pt1Se1 control region, partial sequence.	>KM043662.1_blockA_24_50	CCTGTATATATAAAAAAAAGGGAAGGT	>KM043662.1_blockB_51_72	AGGGAGGAGCTGGCTAAAACTG	>KM043662.1_blockC_73_127	GATGGCTGCCAGCCAAGCATGAGCTCATACCTAGGGAGCCAACCAGCTGACAGCC	>KM043662.1_blockD_128_193	AGAGGGAGCCACTGGCACTGGCAGTTATAGTGAAACCCCTCCCATAGTCCTTAATCACA	>KM043662.1_blockE_194_211	AGTAAACAAAGCACAAGG	>KM043662.1_blockF_212_280	GGAAGTGGAAAGCAGCCAAGGGAACATGTTTTGCGAGCCAGAGCTGTTTTGGCTTGTCACCAGCTGGCC
KM043663.1	ABCDEF	KM043663	280	26498276	serum	PML	MS	P89	/isolate="P89Pt1Se2"	/note="control region"	DEFINITION JC polyomavirus isolate P89Pt1Se2 control region, partial sequence.	>KM043663.1_blockA_24_50	CCTGTATATATAAAAAAAAGGGAAGGT	>KM043663.1_blockB_51_72	AGGGAGGAGCTGGCTAAAACTG	>KM043663.1_blockC_73_127	GATGGCTGCCAGCCAAGCATGAGCTCATACCTAGGGAGCCAACCAGCTGACAGCC	>KM043663.1_blockD_128_193	AGAGGGAGCCGCTGGCGCTGGCAGTTATAGTGAAACCCCTCCCATAGTCCTTAATCACA	>KM043663.1_blockE_194_211	AGTAAACAAAGCACAAGG	>KM043663.1_blockF_212_280	GGAAGTGGAAAGCAGCCAAGGGAACATGTTTTGCGAGCCAGAGCTGTTTTGGCTTGTCACCAGCTGGCC
KM043664.1	ABCDEF	KM043664	280	26498276	serum	PML	MS	P89	/isolate="P89Pt1Se3"	/note="control region"	DEFINITION JC polyomavirus isolate P89Pt1Se3 control region, partial sequence.	>KM043664.1_blockA_24_50	CCTGTATATATAAAAAAAAGGGAAGGT	>KM043664.1_blockB_51_72	AGGGAGGAGCTGGCTAAAACTG	>KM043664.1_blockC_73_127	GATGGCTGCCAGCCAAGCATGAGCTCATACCTAGGGAGCCAACCAGCTGACAGCC	>KM043664.1_blockD_128_193	AGAGGGAGCCACTGGCACTGGCAGTTATAGTGAAACCCCTCCCATAGTCCTCAATCACA	>KM043664.1_blockE_194_211	AGTAAACAAAGCACAAGG	>KM043664.1_blockF_212_280	GGAAGTGGAAAGCAGCCAAGGGAACATGTTTTGCGAGCCAGAGCTGTTTTGGCTTGTCACCAGCTGGCC
KM043665.1	ABCDEF	KM043665	280	26498276	serum	PML	MS	P89	/isolate="P89Pt1Se4"	/note="control region"	DEFINITION JC polyomavirus isolate P89Pt1Se4 control region, partial sequence.	>KM043665.1_blockA_24_50	CCTGTATATATAAAAAAAAGGGAAGGT	>KM043665.1_blockB_51_72	AGGGAGGAGCTGGCTAAAACTG	>KM043665.1_blockC_73_127	GATGGCTGCCAGCCAGGCATGAGCTCATACCTAGGGAGCCAACCAGCTGACAGCC	>KM043665.1_blockD_128_193	AGAGGGAGCCACTGGCACTGGCAGTTATAGTGAAACCCCTCCCATAGTCCTTAATCACA	>KM043665.1_blockE_194_211	AGTAAACAAAGCACAAGG	>KM043665.1_blockF_212_280	GGAAGTGGAAAGCAGCCAAGGGAACATGTTTTGCGAGCCAGAGCTGTTTTGGCTTGTCACCAGCTGGCC
KM043666.1	ABCDEF	KM043666	280	26498276	serum	PML	MS	P89	/isolate="P89Pt1Se5"	/note="control region"	DEFINITION JC polyomavirus isolate P89Pt1Se5 control region, partial sequence.	>KM043666.1_blockA_24_50	CCTGTATATATAAAAAAAAGGGAAGGT	>KM043666.1_blockB_51_72	AGGGAGGAGCTGGCTAAAACTG	>KM043666.1_blockC_73_127	GATGGCTGCCAGCCAGGCATGAGCTCATACCTAGGGAGCCAACCAGCTGACAGCC	>KM043666.1_blockD_128_193	AGAGGGAGCCACTGGCACTGGCAGTTATAGTGAAACCCCTCCCATAGTCCTTAATCACG	>KM043666.1_blockE_194_211	AGTAAACAAAGCACAAGG	>KM043666.1_blockF_212_280	GGAAGTGGAAAGCAGCCAAGGGAACATGTTTTGCGAGCCAGAGCTGTTTTGGCTTGTCACCAGCTGGCC
KM043667.1	ABCDEF	KM043667	280	26498276	serum	PML	MS	P89	/isolate="P89Pt1Se6"	/note="control region"	DEFINITION JC polyomavirus isolate P89Pt1Se6 control region, partial sequence.	>KM043667.1_blockA_24_50	CCTGTATATATAAAAAAAAGGGAAGGT	>KM043667.1_blockB_51_72	AGGGAGGAGCTGGCTAAAACTG	>KM043667.1_blockC_73_127	GATGGCTGCCAGCCAAGCATGAGCTCATACCTAGGGAGCCAACCAGCTGACAGCC	>KM043667.1_blockD_128_193	AGAGGGAGCCACTGGCACTGGCAGTTATAGTGAAACCCCTCCCGTAGTCCTTAATCACA	>KM043667.1_blockE_194_211	AGTAAACAAAGCACAAGG	>KM043667.1_blockF_212_280	GGAAGTGGAAAGCAGCCAAGGGAACATGTTTTGCGAGTCAGAGCTGTTTTGGCTTGTCACCAGCTGGCC
KM043668.1	ABCDEF	KM043668	280	26498276	Urine	PML	MS	P89	/isolate="P89Pt1Ur1"	/note="control region"	DEFINITION JC polyomavirus isolate P89Pt1Ur1 control region, partial sequence.	>KM043668.1_blockA_24_50	CCTGTATATATAAAAAAAAGGGAAGGT	>KM043668.1_blockB_51_72	AGGGAGGAGCTGGCTAAAACTG	>KM043668.1_blockC_73_127	GATGGCTGCCAGCCAAGCATGAGCTCATACCTAGGGAGCCAACCAGCTGACAGCC	>KM043668.1_blockD_128_193	AGAGGGAGCCACTGGCACTGGCAGTTATAGTGAAACCCCTCCCATAGTCCTTAATCACA	>KM043668.1_blockE_194_211	AGTAAACAAAGCACAAGG	>KM043668.1_blockF_212_280	GGAAGTGGAAAGCAGCCAAGGGAACATGTTTTGCGAGCCAGAGCTGTTTTGGCTTGTCACCAGCTGGCC
KM043669.1	ABCDEF	KM043669	280	26498276	Urine	PML	MS	P89	/isolate="P89Pt1Ur2"	/note="control region"	DEFINITION JC polyomavirus isolate P89Pt1Ur2 control region, partial sequence.	>KM043669.1_blockA_24_50	CCTGTATATATAAAAAAAAGGGAAGGT	>KM043669.1_blockB_51_72	AGGGAGGAGCTGGCTAAAACTG	>KM043669.1_blockC_73_127	GATGGCTGCCAGCCAAGCATGAGCTCATACCTAGGGAGCCAACCAGCTGACAGCC	>KM043669.1_blockD_128_193	AGAGGGAGCCACTGGCACTGGCAGTTATAGTGTAACCCCTCCCATAGTCCTTAATCACA	>KM043669.1_blockE_194_211	AGTAAACAAAGCACAAGG	>KM043669.1_blockF_212_280	GGAAGTGGAAAGCAGCCAAGGGAACATGTTTTGCGAGCCAGAGCTGTTTTGGCTTGTCACCAGCTGGCC
KM043670.1	ABCDEF	KM043670	280	26498276	Urine	PML	MS	P89	/isolate="P89Pt1Ur3"	/note="control region"	DEFINITION JC polyomavirus isolate P89Pt1Ur3 control region, partial sequence.	>KM043670.1_blockA_24_50	CCTGTATATATAAAAAAAAGGGAAGGT	>KM043670.1_blockB_51_72	AGGGAGGAGCTGGCTAAAACTG	>KM043670.1_blockC_73_127	GATGGCTGCCAGCCAAGCATGAGCTCATACCTAGGGAGCCAACCAGCTGACAGCC	>KM043670.1_blockD_128_193	AGAGGGAGCCACTGGCACTGGCAGTTATAGTGAAACCCCTCCCATAGACCTTAATCACA	>KM043670.1_blockE_194_211	AGTAAACAAAGCACAAGG	>KM043670.1_blockF_212_280	GGAAGTGGAAAGCAGCCAAGGGAACATGTTTTGCGAGCCAGAGCTGTTTTGGCTTGTCACCAGCTGGCC
KM043671.1	ABCDEF	KM043671	280	26498276	Urine	PML	MS	P89	/isolate="P89Pt1Ur4"	/note="control region"	DEFINITION JC polyomavirus isolate P89Pt1Ur4 control region, partial sequence.	>KM043671.1_blockA_24_50	CCTGTATATATAAAAAAAAGGGAAGGT	>KM043671.1_blockB_51_72	AGGGAGGAGCTGGCTAAAACTG	>KM043671.1_blockC_73_127	GATGGCTGCCAGCCAAGCATGAGCTCATACCTAGGGAGCCAACCAGCTGACAGCC	>KM043671.1_blockD_128_193	AGAGGGAGCCACTGGCACTGGCAGTTATAGTGAAACCCCTCCCATAGTCCTTAATCACA	>KM043671.1_blockE_194_211	AGTAAACGAAGCACAAGG	>KM043671.1_blockF_212_280	GGAAGTGGAAAGCAGCCAAGGGAACATGTTTTGCGAGCCAGAGCTGTTTTGGCTTGTCACCAGCTGGCC
KM043672.1	ABCDEF	KM043672	280	26498276	Urine	PML	MS	P89	/isolate="P89Pt1Ur5"	/note="control region"	DEFINITION JC polyomavirus isolate P89Pt1Ur5 control region, partial sequence.	>KM043672.1_blockA_24_50	CCTGTATATATAAAAAAAAGGGAAGGT	>KM043672.1_blockB_51_72	AGGGAGGAGCTGGCTAAAACTG	>KM043672.1_blockC_73_127	GATGGCTGCCAGCCAAGCATGAGCTCATACCTAGGGAGCCAACCAGCTGACAGCC	>KM043672.1_blockD_128_193	AGAGGGAGCCACTGGCACTGGCAGTTATAGTGAAACCCCTCCCATAGTCCTTAATCACA	>KM043672.1_blockE_194_211	AGTAAGCAAAGCACAAGG	>KM043672.1_blockF_212_280	GGAAGTGGAAAGCAGCCAAGGGAACATGTTTTGCGAGCCAGAGCTGTTTTGGCTTGTCACCAGCTGGCC
KM043673.1	ABCDEF	KM043673	278	26498276	Urine	PML	MS	P89	/isolate="P89Pt1Ur6"	/note="control region"	DEFINITION JC polyomavirus isolate P89Pt1Ur6 control region, partial sequence.	>KM043673.1_blockA_22_48	CTCCTGTATATATAAAAAAGGGAAGGT	>KM043673.1_blockB_49_70	AGGGAGGAGCTGGCTAAAACTG	>KM043673.1_blockC_71_125	GATGGCTGCCAGCCAAGCATGAGCTCATACCTAGGGAGCCAACCAGCTGACAGCC	>KM043673.1_blockD_126_191	AGAGGGAGCCACTGGCACTGGCAGTTATAGTGAAACCCCTCCCATAGTCCTTAATCACA	>KM043673.1_blockE_192_209	AGTAAACAAAGCACAAGG	>KM043673.1_blockF_210_278	GGAAGTGGAAAGCAGCCAAGGGAACATGTTTTGCGAGCCAGAGCTGTTTTGGCTTGTCACCAGCTGGCC
KM043674.1	ABCDEF	KM043674	279	26498276	Urine	PML	MS	P89	/isolate="P89Pt1Ur7"	/note="control region"	DEFINITION JC polyomavirus isolate P89Pt1Ur7 control region, partial sequence.	>KM043674.1_blockA_24_50	CCTGTATATATAAAAAAAGGGAAGGTA	>KM043674.1_blockB_50_71	AGGGAGGAGCTGGCCAAAACTG	>KM043674.1_blockC_72_126	GATGGCTGCCAGCCAAGCATGAGCTCATACCTAGGGAGCCAACCAGCTGACAGCC	>KM043674.1_blockD_127_192	AGAGGGAGCCACTGGCACTGGCAGTTATAGTGAAACCCCTCCCATAGTCCTTAATCACA	>KM043674.1_blockE_193_210	AGTAAACAAAGCACAAGG	>KM043674.1_blockF_211_279	GGAAGTGGAAAGCAGCCAAGGGAACATGTTTTGCGAGCCAGAGCTGTTTTGGCTTGTCACCAGCTGGCC
KM043675.1	ABCDEF	KM043675	280	26498276	Urine	PML	MS	P89	/isolate="P89Pt1Ur8"	/note="control region"	DEFINITION JC polyomavirus isolate P89Pt1Ur8 control region, partial sequence.	>KM043675.1_blockA_24_50	CCTGTATATATAAAAAAAAGGGAAGGT	>KM043675.1_blockB_51_72	AGGGGGGAGCTGGCTAAAACTG	>KM043675.1_blockC_73_127	GATGGCTGCCAGCCAAGCATGAGCTCATACCTAGGGAGCCAACCAACTGACAGCC	>KM043675.1_blockD_128_193	AGAGGGAGCCACTGGCACTGGCAGTTATAGTGAAACCCCTCCCATAGTCCTTAATCACA	>KM043675.1_blockE_194_211	AGTAAACAAAGCACAAGG	>KM043675.1_blockF_212_280	GGAAGTGGAAAGCAGCCAAGGGAACATGTTTTGCGAGCCAGAGCTGTTTTGGCTTGTCACCAGCTGGCC
KM043676.1	ABCDEF	KM043676	280	26498276	Urine	PML	MS	P89	/isolate="P89Pt1Ur9"	/note="control region"	DEFINITION JC polyomavirus isolate P89Pt1Ur9 control region, partial sequence.	>KM043676.1_blockA_24_50	CCTGTATATATAAAAAAAAGGGAAGGT	>KM043676.1_blockB_51_72	AGGGAGGAGCTGGCTAAAACTG	>KM043676.1_blockC_73_127	GATGGCTGCCAGCCAAGCATGAGCTCATACCTAGGGAGCCAACCAGCTGACAGCC	>KM043676.1_blockD_128_193	AGAGGGAGCCACTGGCACTGGCAGTTATAGTGAAACCCCTCCCATAGTCCTTAATCACA	>KM043676.1_blockE_194_211	AGTAAACAGAGCACAAGG	>KM043676.1_blockF_212_280	GGAAGTGGAAAGCAGCCAAGGGAACATGTTTTGCGAGCCAGAGCTGTTTTGGCTTGTCACCAGCTGGCC
KM043677.1	ABCEF	KM043677	215	26498276	PBMC	PML	MS	P89	/isolate="P89Pt2PBMC1"	/note="control region"	DEFINITION JC polyomavirus isolate P89Pt2PBMC1 control region, partial	>KM043677.1_blockA_24_50	CCTGTATATATAAAAAAAAGGGAAGGT	>KM043677.1_blockB_51_72	AGGGAGGAGCTGGCTAAAACTG	>KM043677.1_blockC_73_127	GATGGCTGCCAGCCAAGCATGAGCTCATACCTAGGGAGCCAACCAGCTGACACAC			>KM043677.1_blockE_129_146	AGTAAACAAAGCACAAGG	>KM043677.1_blockF_147_215	GGAAGTGGAAAGCAGCCAAGGGAACATGTTTTGCGAGCCAGAGCTGTTTTGGCTTGTCACCAGCTGGCC
KM043678.1	ABCECEF	KM043678	308	26498276	PBMC	PML	MS	P89	/isolate="P89Pt2PBMC2"	/note="control region"	DEFINITION JC polyomavirus isolate P89Pt2PBMC2 control region, partial	>KM043678.1_blockA_24_50	CCTGTATATATAAAAAAAAGGGAAGGT	>KM043678.1_blockB_51_72	AGGGAGGAGCTGGCTAAAACTG	>KM043678.1_blockC_73_127__>KM043678.1_blockC_166_220	GATGGCTGCCAGCCAAGCATGAGCTCATACCTAGGGAGCCAACCAGCTGACACAC_CATGGCTGCCAGCCAAGCATGAGCTCATACCTAGGGAGCCAACCAGCTGACACAC			>KM043678.1_blockE_129_146__>KM043678.1_blockE_222_239	AGTAAACAAAGCACAAGG_AGTAAACAAAGCACAAGG	>KM043678.1_blockF_240_308	GGAAGTGGAAAGCAGCCAAGGGAACATGTTTTGCGAGCCAGAGCTGTTTTGGCTTGTCACCAGCTGGCC
[truncated: 342 more rows]
